# Supplementary material for: Adaptive β-lactam resistance from an inducible efflux pump that is post-translationally regulated by the DjlA co-chaperone
Source: PLoS Biol. 2023 Dec 5;21(12):e3002040. doi: 10.1371/journal.pbio.3002040 (PMC10754441; doi:10.1371/journal.pbio.3002040)
Supplement: S1 Data — (XLSX) [file pbio.3002040.s025.xlsx]

## Sheet: RNA-seq_DESeq2_analysis
						RNA-seq Nal vs PYE (NA1000)
Start	End	Orientation	Gene ID	Name	Description	Mean normalised counts	Log2(Fold change)	SEM Log2(Fold change)	p-value	-Log10(p-value)	Fold change
923136	926291	-	CCNA_00850	acrB2	cation/multidrug efflux pump acrB2	12129.1	4.74265	0.111216	0	300	26.7719					Gene ID	Description	Fold change
926304	927470	-	CCNA_00851		periplasmic multidrug efflux lipoprotein precursor	2017.39	4.46631	0.139111	3.62746e-300	299.44	22.1051					CCNA_00850	cation/multidrug efflux pump acrB2	26.7719
921731	923134	-	CCNA_00849		outer membrane efflux protein	1681.36	4.19905	0.138765	3.83488e-201	200.416	18.3671					CCNA_00851	periplasmic multidrug efflux lipoprotein precursor	22.1051
927638	928252	+	CCNA_00852		TetR family transcriptional regulator	1470	2.79656	0.137971	2.4038e-91	90.6191	6.9478					CCNA_00849	outer membrane efflux protein	18.3671
1895423	1895821	+	CCNA_01767		cytochrome C family protein	2317.41	1.40617	0.15166	1.82935e-20	19.7377	2.65033					CCNA_00852	TetR family transcriptional regulator	6.9478
1534788	1536014	+	CCNA_01417		5-aminolevulinic acid synthase	10025	1.1238	0.138513	4.92401e-16	15.3077	2.17921					CCNA_01767	cytochrome C family protein	2.65033
2364482	2365177	-	CCNA_02218		DnaJ-like protein djlA	184.569	1.10805	0.182552	1.28079e-09	8.89252	2.15554					CCNA_01417	5-aminolevulinic acid synthase	2.17921
3003473	3004585	-	CCNA_02850		cytochrome c-type biogenesis protein ccmI	470.06	0.923849	0.156927	3.93013e-09	8.40559	1.89717					CCNA_02218	DnaJ-like protein djlA	2.15554
3672702	3673721	-	CCNA_03516	coxE	protoheme IX farnesyltransferase coxE	881	0.811222	0.143304	1.50627e-08	7.8221	1.7547					CCNA_02850	cytochrome c-type biogenesis protein ccmI	1.89717
71977	72945	+	CCNA_00070		porphobilinogen deaminase	295.941	0.891608	0.172279	2.27453e-07	6.64311	1.85524					CCNA_03516	protoheme IX farnesyltransferase coxE	1.7547
1570667	1571776	-	CCNA_01463		3-deoxy-7-phosphoheptulonate synthase	270.224	0.898273	0.173634	2.29906e-07	6.63845	1.86383					CCNA_00070	porphobilinogen deaminase	1.85524
617851	618567	-	CCNA_00589		hypothetical protein	778.805	-0.704074	0.138964	4.05029e-07	6.39251	0.613836
58201	58608	-	CCNA_00055		ferric uptake regulation protein	3635.34	-0.674467	0.133786	4.62161e-07	6.33521	0.626564
2242725	2243642	-	CCNA_02094		MviM-like NAD-dependent oxidoreductase	2755.27	0.640767	0.127541	5.06047e-07	6.29581	1.55916
216215	217270	+	CCNA_00202		DesA-family fatty acid desaturase	458.562	0.803814	0.162498	7.55181e-07	6.12195	1.74571
116834	118099	+	CCNA_00106		2-polyprenyl-6-methoxyphenol hydroxylase	478.819	0.815076	0.166086	9.22148e-07	6.0352	1.75939
824218	824421	-	CCNA_00767		conserved hypothetical protein	719.163	0.782566	0.163513	1.70168e-06	5.76912	1.72019
3216939	3217313	+	CCNA_03065		cytochrome c family protein	89.7796	0.92958	0.199399	3.13274e-06	5.50408	1.90472
1205363	1207291	-	CCNA_01100		acylamino-acid-releasing enzyme	315.255	-0.79952	0.172618	3.62633e-06	5.44053	0.57454
1005247	1006242	+	CCNA_00929		Riboflavin-specific deaminase family protein	315.15	0.768463	0.167818	4.66856e-06	5.33082	1.70345
966956	967309	+	CCNA_00888		MCP-signal associated domain protein	185.763	0.830181	0.184466	6.78072e-06	5.16872	1.77791
1006253	1006870	+	CCNA_00930		riboflavin synthase alpha chain	889.6	0.742652	0.165264	6.99855e-06	5.15499	1.67325
4006251	4007795	-	CCNA_03840		succinyl-CoA:coenzyme A transferase	1068.04	0.885449	0.201299	1.08908e-05	4.96294	1.84734
921330	921494	-	CCNA_00848		leucine-responsive regulatory protein	44.1853	0.856753	0.194881	1.10115e-05	4.95815	1.81096
920836	921303	+	CCNA_00847		leucine-responsive regulatory protein	111.329	0.856297	0.195179	1.14799e-05	4.94006	1.81039
3415868	3418381	+	CCNA_03248		TonB-dependent receptor	2535.47	0.512801	0.117095	1.19022e-05	4.92437	1.42682
4004243	4006246	+	CCNA_03839		acylamino-acid-releasing enzyme	1663.32	-0.507722	0.123228	3.78597e-05	4.42182	0.703332
661761	663179	+	CCNA_00618		succinylglutamic semialdehyde dehydrogenase	1419.28	0.603987	0.148545	4.78253e-05	4.32034	1.51991
4041629	4042684	-	CCNA_03879	hemE	uroporphyrinogen decarboxylase	293.222	0.691116	0.171082	5.35234e-05	4.27146	1.61453
3953403	3954146	+	CCNA_03786		heme chaperone heme-lyase	135.208	0.767827	0.191016	5.82725e-05	4.23454	1.7027
1582599	1583243	+	CCNA_01475	ompW	OmpW family outer membrane cation channel	54.5428	0.748055	0.189324	7.77605e-05	4.10924	1.67953
624522	626342	-	CCNA_00594		conserved hypothetical protein	1439.94	-0.500542	0.128753	0.000101238	3.99466	0.706841
3091612	3091857	-	CCNA_02931		flgE-related flagellar hook protein	353.578	0.611687	0.160791	0.000142242	3.84697	1.52805
823602	824180	-	CCNA_00766		cobalamin adenosyltransferase family protein	122.411	0.742074	0.195873	0.000151531	3.8195	1.67258
863065	864705	-	CCNA_00799	cydD	ABC transporter%2C ATP-binding protein cydD	178.027	0.739402	0.19864	0.000197396	3.70466	1.66948
2157570	2157989	-	CCNA_02011		methylmalonyl CoA epimerase	370.1	0.60873	0.164137	0.000208354	3.6812	1.52492
864829	866391	+	CCNA_00800	cydA	cytochrome bd-type quinol oxidase%2C subunit 1 cydA	364.612	0.677884	0.183395	0.000218764	3.66002	1.59979
852873	853523	-	CCNA_00789	fixK	hypoxia transcriptional regulator FixK	1560.01	0.580346	0.158988	0.000261991	3.58171	1.49521
1008064	1008525	+	CCNA_00932	ribH	6%2C7-dimethyl-8-ribityllumazine synthase	663.119	0.543244	0.151141	0.00032528	3.48774	1.45725
3375756	3376166	-	CCNA_03214		conserved hypothetical protein	72.4998	0.715458	0.201346	0.000380329	3.41984	1.642
2317218	2318078	+	CCNA_02163		hypothetical protein	303.747	-0.59142	0.166807	0.000391817	3.40692	0.663689
398637	399713	-	CCNA_00382	ccrM	adenine-specific methyltransferase ccrM	1880.33	0.433639	0.122418	0.000396678	3.40156	1.35064
978293	980500	+	CCNA_00900		CHASE4-family GGDEF/EAL protein	192.55	0.642495	0.183722	0.000470358	3.32757	1.56103
2442546	2442866	+	CCNA_02295		hypothetical protein	316.469	0.648228	0.185391	0.000471334	3.32667	1.56724
2729929	2731203	+	CCNA_02579		cytochrome P450	155.739	0.647807	0.188571	0.000591796	3.22783	1.56678
621804	622871	-	CCNA_00592		ferritin superfamily protein	836.793	-0.474537	0.139052	0.000643348	3.19155	0.719698
292311	292901	+	CCNA_00279		NAD(P)H-quinone reductase	28.0688	0.620053	0.183089	0.000707617	3.1502	1.53693
929146	930738	+	CCNA_00854		metallo-beta-lactamase protein	44.22	0.669932	0.198056	0.000718206	3.14375	1.591
1186885	1188876	+	CCNA_01083		HATPase superfamily protein	2032.59	-0.415125	0.12317	0.000750724	3.12452	0.749955
640131	641012	+	CCNA_00604		RDD family membrane protein	1084.4	-0.455799	0.137121	0.000887183	3.05199	0.729106
853699	854076	+	CCNA_00790	fixT	hypoxia negative feedback regulator FixT	51.2764	0.627985	0.19234	0.00109477	2.96068	1.5454
1015105	1017138	+	CCNA_00940		sensory box GGDEF/EAL protein	225.784	0.567272	0.176178	0.00128248	2.89195	1.48172
3418740	3421262	+	CCNA_03249		TonB-dependent receptor	367.094	0.519989	0.16198	0.00132642	2.87732	1.43394
636877	637848	+	CCNA_00601		MoxR-like ATPase	202.895	-0.581051	0.182362	0.00144125	2.84126	0.668476
771887	772783	-	CCNA_00718		abortive infection protein	1122	-0.409729	0.129043	0.00149761	2.8246	0.752765
2749903	2750319	-	CCNA_02604		host cell attachment protein	3541.6	0.499987	0.158355	0.00159197	2.79807	1.4142
3389735	3392125	-	CCNA_03227		TonB-dependent receptor	1717.78	-0.392467	0.124665	0.00164288	2.78439	0.761826
3397643	3399046	-	CCNA_03233		Acetyl ornithine aminotransferase	110.427	-0.62624	0.199739	0.0017168	2.76528	0.647863
2240848	2242695	+	CCNA_02093		conserved hypothetical protein	122.917	-0.610615	0.197037	0.00194182	2.71179	0.654917
2571951	2573237	-	CCNA_02431		histidinol dehydrogenase	502.284	0.476028	0.154286	0.00203303	2.69186	1.39091
967313	967756	-	CCNA_00889		lumazine-binding domain protein	393.755	-0.521318	0.169612	0.00211493	2.6747	0.696735
2235387	2236187	-	CCNA_02086	ftsN	cell division protein FtsN	425.618	0.470545	0.153524	0.00217705	2.66213	1.38563
619728	621791	-	CCNA_00591		conserved hypothetical protein	2110.11	-0.361012	0.117974	0.00221266	2.65509	0.778618
2924124	2924789	+	CCNA_02762		DNA repair protein RadC	1414.07	-0.383447	0.125627	0.00227129	2.64373	0.766604
3308514	3308927	+	CCNA_03152		truncated hemoglobin	1014.46	0.43782	0.14383	0.00233452	2.6318	1.35456
1096995	1097903	+	CCNA_01016		copper resistance protein B	181.54	0.563123	0.185055	0.00234229	2.63036	1.47746
3159067	3159513	+	CCNA_03005		conserved hypothetical protein	983.806	0.461987	0.15208	0.00238327	2.62283	1.37744
1095313	1096998	+	CCNA_01015		multicopper oxidase PcoA	142.56	0.590635	0.194683	0.00241471	2.61713	1.50591
3789689	3790714	-	CCNA_03636		biotin synthase	6310.89	0.343054	0.113601	0.0025293	2.597	1.26844
3616712	3617341	-	CCNA_03453		AcrR-family transcriptional regulator	285.663	0.508481	0.168874	0.00260388	2.58438	1.42255
3002988	3003476	-	CCNA_02849		cytochrome c-type biogenesis heme chaperone	230.083	0.55479	0.18622	0.00288982	2.53913	1.46896
1583425	1584192	+	CCNA_01476	ftrB	CRP-family transcription regulator FtrB	246.172	0.522027	0.175751	0.00297541	2.52645	1.43597
2489366	2489764	+	CCNA_02350		dimeric ferredoxin-like protein	285.941	-0.507284	0.172585	0.00328919	2.48291	0.703546
622934	624517	-	CCNA_00593		conserved hypothetical protein	913.404	-0.390788	0.135491	0.00392359	2.40632	0.762713
955220	956650	+	CCNA_00878		ATP-dependent RNA helicase	843.323	0.393281	0.136461	0.00395159	2.40323	1.31338
964937	966184	+	CCNA_00886		aspartokinase	371.568	0.446291	0.158025	0.0047401	2.32421	1.36253
1518556	1520088	-	CCNA_01399		ammonium transporter/methylammonium transporter	387.662	-0.476273	0.169405	0.00493205	2.30697	0.718832
1574323	1574589	-	CCNA_01466		hypothetical protein	26.2628	0.494557	0.177615	0.00536215	2.27066	1.40889
1258877	1261810	+	CCNA_01155		TonB-dependent outer membrane receptor	3324.3	-0.322966	0.116509	0.00557077	2.25409	0.799424
3198523	3198702	-	CCNA_03043	pilA	type IV pilin protein pilA	4207.08	-0.387108	0.141277	0.00614273	2.21164	0.764661
3000851	3002833	-	CCNA_02848		heme chaperone-apocytochrome heme-lyase	409.999	0.436268	0.160171	0.00645425	2.19015	1.3531
3954307	3954819	+	CCNA_03788		thiol:disulfide interchange protein tlpA	107.554	0.54136	0.200153	0.00683593	2.1652	1.45534
1262857	1264356	+	CCNA_01157		protoporphyrinogen oxidase	965.343	-0.359349	0.133106	0.00693994	2.15864	0.779516
996464	997576	+	CCNA_00920		conserved hypothetical protein	1598.85	0.34475	0.127917	0.00703654	2.15264	1.26993
1157551	1159047	-	CCNA_01057		conserved hypothetical protein	943.266	-0.360081	0.133916	0.00716961	2.1445	0.779121
3869691	3871400	-	CCNA_03702		SSU ribosomal protein S1P	8828.07	0.300598	0.112478	0.0075286	2.12329	1.23165
3224166	3224888	+	CCNA_03074		C factor cell-cell signaling protein	50.5555	0.528689	0.199209	0.00795582	2.09932	1.44262
2985216	2985773	+	CCNA_02831		conserved hypothetical protein	320.521	-0.439342	0.167376	0.00866803	2.06208	0.737471
4022266	4022952	-	CCNA_03859	cenR	two-component response regulator cenR	1839.71	0.336917	0.128807	0.00890542	2.05035	1.26305
1500699	1502186	-	CCNA_01384		amidase family protein	199.311	0.482767	0.185744	0.00934678	2.02934	1.39742
2245508	2247499	+	CCNA_02097		periplasmic glucan glucosyltransferase	1600.08	0.31657	0.122382	0.00968916	2.01371	1.24537
3748634	3749278	-	CCNA_03595		S-adenosylmethionine-dependent methyltransferase	58.8116	0.517962	0.201003	0.0099694	2.00133	1.43193
2765344	2766480	-	CCNA_02617		histidinol-phosphate aminotransferase	1161.57	0.346603	0.134646	0.0100479	1.99792	1.27156
229568	230116	+	CCNA_00213		ribosomal-protein-alanine acetyltransferase	112.842	-0.501442	0.194916	0.0100936	1.99595	0.7064
2971567	2973531	-	CCNA_02815		ice nucleation protein	492.006	-0.382356	0.148667	0.0101142	1.99507	0.767184
2558192	2559208	-	CCNA_02414		DadA-related amino acid oxidase	284.512	0.422721	0.166453	0.0110987	1.95473	1.34045
3743953	3744558	-	CCNA_03589	sigT	RNA polymerase EcfG family sigma factor sigT	288.402	-0.426247	0.168147	0.011246	1.949	0.744195
812595	813296	-	CCNA_00754		Nodulin-21 / CCC1-related protein	15.447	0.402174	0.159417	0.011643	1.93393	1.3215
2192898	2194307	+	CCNA_02047	glnA	glutamine synthetase	5555.83	-0.278828	0.110718	0.0117903	1.92847	0.82426
1526556	1527560	-	CCNA_01409		delta-aminolevulinic acid dehydratase	686.568	0.391582	0.155918	0.0120232	1.91998	1.31183
2230242	2230709	+	CCNA_03896		conserved hypothetical protein	12532.5	0.281704	0.112306	0.0121295	1.91616	1.21563
2903886	2906294	-	CCNA_02743		TonB dependent receptor	836.623	0.503652	0.201252	0.0123286	1.90909	1.4178
1021867	1023069	+	CCNA_00944		flagellar hook length determination protein	1149.91	0.403115	0.161448	0.0125295	1.90206	1.32236
664466	665644	+	CCNA_00620		acetylornithine aminotransferase/succinyldiaminopimelate aminotransferase	260.08	0.444582	0.1782	0.012601	1.89959	1.36092
298212	299318	-	CCNA_00287	lovK	photosensory histidine protein kinase LovK	634.268	-0.362909	0.146266	0.013096	1.88286	0.777595
3181645	3182982	+	CCNA_03027		two-component sensor histidine kinase	102.783	0.487669	0.196907	0.0132625	1.87738	1.40218
1188873	1190108	+	CCNA_01084		hypothetical protein	2164.1	-0.320924	0.129648	0.0133104	1.87581	0.800557
3994626	3995735	+	CCNA_03830		multidrug resistance protein A%2C efflux pump	1273.98	0.324245	0.13108	0.0133744	1.87372	1.25201
3956266	3956886	-	CCNA_03792		intracellular septation protein	322.479	0.401295	0.162516	0.013539	1.86841	1.32069
3973202	3974011	+	CCNA_03809		organic solvent resistance transport system permease	136.058	0.46862	0.190435	0.0138634	1.85813	1.38378
1346517	1347731	-	CCNA_01220		7-keto-8-aminopelargonate synthetase	2480.78	0.292863	0.119125	0.0139541	1.8553	1.22507
3131479	3131838	-	CCNA_02976		MCP-signal associated domain protein	1361.18	0.306946	0.125154	0.0141845	1.84819	1.23709
773733	773987	-	CCNA_03932		hypothetical protein	445.962	-0.38533	0.157308	0.0143048	1.84452	0.765604
2502410	2502739	+	CCNA_02363		hypothetical protein	463.978	-0.369499	0.150857	0.0143123	1.84429	0.774051
3672544	3672705	-	CCNA_03515		hypothetical protein	266.852	0.429074	0.175432	0.0144526	1.84005	1.34637
2057017	2057925	+	CCNA_01914		16S rRNA m(2)G 1207 methyltransferase RsmC	162.198	-0.454556	0.186181	0.0146273	1.83483	0.729735
3952640	3953302	+	CCNA_03997		amelogenin/CpxP-related protein	520.476	-0.424427	0.174351	0.0149196	1.82624	0.745135
1302605	1303633	+	CCNA_01183		zinc dependent phospholipase C/S1-P1 nuclease-family protein	375.985	0.405489	0.167136	0.015262	1.81639	1.32454
1536112	1536558	-	CCNA_01418		ROS/MUCR transcriptional regulator	857.441	-0.355535	0.147106	0.0156547	1.80535	0.78158
773437	773730	-	CCNA_03931		hypothetical protein	1051.73	-0.312395	0.129259	0.0156571	1.80529	0.805304
397466	398515	+	CCNA_00381		A/G-specific adenine DNA glycosylase	145.28	0.469648	0.19473	0.0158744	1.7993	1.38477
2922305	2923135	+	CCNA_02759		methionine aminopeptidase	79.5384	0.481059	0.200547	0.0164517	1.78379	1.39577
3164576	3165085	-	CCNA_03011		outer membrane lipoprotein Blc	42.709	-0.469957	0.196347	0.0166885	1.77758	0.721986
1656352	1658577	-	CCNA_01546		DEAD-box RNA helicase-like protein	300.446	0.407401	0.170319	0.0167578	1.77578	1.32629
3254540	3255652	+	CCNA_03104		3-dehydroquinate synthase	158.708	0.446329	0.186691	0.0168144	1.77432	1.36257
3768188	3768616	+	CCNA_03614		hypothetical protein	1041.34	0.393311	0.164768	0.0169841	1.76996	1.3134
3968758	3969843	+	CCNA_03803		cellulose biosynthesis protein CelD	588.889	0.349859	0.147341	0.0175735	1.75514	1.27444
938619	938855	-	CCNA_00860	hfiA	holdfast inhibitor protein HfiA	564.349	0.346696	0.146433	0.0179037	1.74706	1.27164
2707489	2708913	-	CCNA_02561	stpB	stalk cross-band protein StpB	246.777	-0.409375	0.173754	0.0184699	1.73354	0.75295
1224493	1226007	+	CCNA_01121		MA superfamily peptidase	664.106	-0.329355	0.140092	0.0187235	1.72761	0.795892
3155223	3155507	-	CCNA_03001		conserved hypothetical protein	736.86	-0.324266	0.138136	0.0189031	1.72347	0.798704
72950	73636	+	CCNA_00071		uroporphyrinogen-III synthase	130.555	0.4508	0.192243	0.0190294	1.72057	1.3668
3455888	3456568	-	CCNA_03286		hypothetical protein	23.3545	0.423324	0.180727	0.0191633	1.71753	1.34101
1386326	1387099	+	CCNA_01259		class II aldolase and Adducin protein	433.545	-0.368078	0.157523	0.0194571	1.71092	0.774814
1137267	1139762	-	CCNA_01042		TonB-dependent receptor	2027.19	-0.276577	0.118696	0.0197992	1.70335	0.825548
201599	202681	-	CCNA_00187		NUP-family purine nucleoside permease	88.801	-0.462711	0.198873	0.0199827	1.69935	0.725621
2343481	2343921	-	CCNA_02192	rusA	endodeoxyribonuclease RusA	327.755	-0.378691	0.16294	0.020119	1.69639	0.769135
3752909	3753955	+	CCNA_03599		aspartate-semialdehyde dehydrogenase	388.933	-0.361479	0.155958	0.0204603	1.68909	0.778366
628523	631663	+	CCNA_00597		TonB-dependent receptor	13.0835	0.359037	0.154994	0.0205333	1.68754	1.28257
3860040	3860984	+	CCNA_03694		AcoR-family transcriptional regulator	224.23	0.405936	0.175526	0.0207401	1.68319	1.32495
56665	58011	-	CCNA_00054		tRNA 2-methylthioadenosine synthase	1871.78	0.303969	0.131655	0.020953	1.67875	1.23454
805489	807384	+	CCNA_00749		ferrous iron transport protein B	1048.9	0.312223	0.135473	0.0211843	1.67399	1.24162
3842762	3843646	-	CCNA_03681		ABC transporter ATP-binding protein	702.245	-0.348073	0.15105	0.0212028	1.67361	0.785633
556424	558220	+	CCNA_00538		methyl-accepting chemotaxis protein	495.991	-0.358928	0.155983	0.0213876	1.66984	0.779744
996243	996467	+	CCNA_00919		hypothetical protein	3165.58	0.302285	0.131551	0.02157	1.66615	1.2331
1486421	1486729	-	CCNA_01371		hypothetical protein	618.786	-0.363295	0.158443	0.0218533	1.66048	0.777387
2697084	2697974	+	CCNA_02549		glucokinase	346.798	0.377202	0.16613	0.0231758	1.63497	1.29882
2546366	2547481	+	CCNA_02403		ABC transporter permease protein	334.402	-0.374773	0.165309	0.0233838	1.63108	0.771227
710696	712531	+	CCNA_00656		type I restriction-modification system methylation subunit	354.982	-0.377427	0.166689	0.0235582	1.62786	0.769809
1398470	1399003	+	CCNA_01271		MarR-family transcriptional regulator	147.249	-0.435352	0.192452	0.0236888	1.62546	0.739513
730781	731788	+	CCNA_00673		AraC-family transcriptional regulator	166.847	-0.41749	0.184567	0.0236981	1.62529	0.748726
3744561	3744746	-	CCNA_03590	nepR	anti-sigma factor NepR	242.857	-0.389035	0.172221	0.0238877	1.62183	0.76364
635047	635673	+	CCNA_03887		conserved hypothetical protein	299.225	-0.371692	0.164952	0.0242383	1.6155	0.772876
1760990	1761952	+	CCNA_01640		quinone oxidoreductase	11.0437	-0.320711	0.142699	0.02461	1.60889	0.800675
683537	684388	+	CCNA_00636		hypothetical protein	234.933	-0.396923	0.176623	0.0246215	1.60868	0.759476
2167838	2168062	-	CCNA_03961		hypothetical protein	168.219	-0.416386	0.185393	0.0247067	1.60719	0.749299
3710527	3711843	+	CCNA_03554	fzeB	esterase lipase family protein FzeB	106.352	-0.442358	0.196995	0.024734	1.60671	0.735931
111745	113034	-	CCNA_00101	rsmB	16S rRNA m5C methyltransferase RsmB	447.663	0.339909	0.151557	0.0249106	1.60362	1.26568
1038075	1038479	+	CCNA_00961		hypothetical protein	125.562	0.428242	0.1917	0.0254885	1.59366	1.34559
2748535	2749821	-	CCNA_02603		conserved hypothetical protein	48.66	0.435419	0.195023	0.0255715	1.59224	1.3523
1008616	1010022	+	CCNA_00933		M28 Zn-Peptidase	481.371	0.330532	0.148902	0.0264328	1.57786	1.25748
2397073	2397162	-	CCNA_02248		hypothetical protein	246.994	-0.382247	0.173155	0.0272762	1.56422	0.767242
564671	565453	+	CCNA_00546		conserved hypothetical protein	99.2606	-0.439944	0.199566	0.0274889	1.56084	0.737163
3886784	3891310	+	CCNA_03722	gltB	glutamate synthase (NADPH) large chain GltB	1408.05	-0.27926	0.126714	0.0275339	1.56013	0.824013
1006846	1008048	+	CCNA_00931		GTP cyclohydrolase II/3%2C4-dihydroxy-2-butanone-4-phosphate synthase	4168.58	0.432578	0.196963	0.0280751	1.55168	1.34964
2215780	2217882	+	CCNA_02065		acylamino-acid-releasing enzyme	184.222	-0.396269	0.180817	0.0284122	1.54649	0.759821
1266917	1266961	+	CCNA_03946		hypothetical protein	365.462	-0.364878	0.166646	0.0285574	1.54428	0.776534
1039915	1040613	-	CCNA_00965		DnaJ-family chaperone protein	265.973	-0.367616	0.168628	0.0292547	1.5338	0.775062
3487017	3487334	-	CCNA_03311		protein translocase subunit SecE	1808.61	0.295342	0.135849	0.0297016	1.52722	1.22718
660731	661774	+	CCNA_00617		arginine N-succinyltransferase%2C beta chain	421.829	0.380334	0.175644	0.03036	1.5177	1.30164
1299008	1301185	-	CCNA_01180		penicillin acylase	348.592	-0.345225	0.16012	0.0310802	1.50752	0.787185
3346487	3347602	-	CCNA_03186		conserved hypothetical protein	52.1705	0.430796	0.20046	0.0316315	1.49988	1.34798
770798	771094	-	CCNA_03927		hypothetical protein	100.552	-0.428714	0.199812	0.0319054	1.49614	0.742923
3423688	3425037	+	CCNA_03253		MecR1-related antirepressor protein	262.375	0.365119	0.170238	0.0319728	1.49522	1.28799
2460427	2460942	-	CCNA_02316		conserved hypothetical protein	43.867	0.423105	0.197641	0.0322922	1.4909	1.34081
2744512	2744892	-	CCNA_02597		conserved hypothetical protein	125.898	-0.427999	0.20055	0.0328326	1.4837	0.743292
3224885	3225436	+	CCNA_03075		DeoR-like HTH transcriptional regulator	23.5478	0.37696	0.177227	0.0334207	1.47598	1.2986
533140	533733	-	CCNA_00518		LSU ribosomal protein L25P	2044.34	0.28207	0.13276	0.0336152	1.47346	1.21594
2351214	2351792	-	CCNA_02203		YceI-like domain protein	492.738	-0.325346	0.153938	0.0345594	1.46143	0.798107
663176	664456	+	CCNA_00619		succinylarginine dihydrolase	423.609	0.372157	0.176457	0.0349399	1.45668	1.29429
3839161	3842748	-	CCNA_03680		aminopeptidase N	2895.54	-0.243774	0.115621	0.0349973	1.45597	0.844533
424406	424450	+	CCNA_00409		hypothetical protein	2076.84	0.262092	0.124639	0.0354828	1.44998	1.19922
209092	210531	-	CCNA_00196	leuC	3-isopropylmalate dehydratase large subunit	227.868	0.390458	0.185729	0.0355268	1.44944	1.31081
1344578	1345570	+	CCNA_01218		sphingosine kinase/diacylglycerol kinase-related protein	119.114	0.410273	0.195231	0.0355996	1.44856	1.32894
136811	137011	+	CCNA_00127		KTSC domain protein	22.0755	0.336262	0.160533	0.0362006	1.44128	1.26248
3671916	3672566	-	CCNA_03514	ctaG	cytochrome c oxidase assembly protein ctaG	1001.41	0.292238	0.140326	0.037291	1.4284	1.22454
179311	180120	+	CCNA_00167		metallophosphatase family protein	64.6273	-0.418756	0.201128	0.0373392	1.42784	0.74807
424513	425043	+	CCNA_00410		acetyltransferase	28.6569	0.389007	0.187545	0.0380601	1.41953	1.30949
3240801	3242177	+	CCNA_03092		cytochrome P450 family protein	327.956	0.349082	0.168342	0.0381116	1.41894	1.27375
3848258	3853318	-	CCNA_03686		alpha2 macroglobulin domain-containing extracellular protein	502.848	-0.30885	0.149214	0.0384663	1.41492	0.807285
775596	777776	+	CCNA_00720		type I protein secretion ATP-binding protein/type I protein secretion transmembrane subunit/type I secretion processing peptidase	1168.3	-0.264061	0.127575	0.038467	1.41491	0.832741
3862731	3864674	+	CCNA_03696		acetyl-coenzyme A synthetase	686.21	-0.2889	0.139701	0.0386409	1.41295	0.818526
3116116	3116976	+	CCNA_02959		Zn-dependent hydrolase%2C glyoxalase II family	23.4811	0.370761	0.179881	0.0392898	1.40572	1.29303
3955324	3955599	+	CCNA_03790		hypothetical protein	1752.08	0.25673	0.124636	0.0394137	1.40435	1.19477
253207	254811	+	CCNA_00238	chvG	two-component sensor histidine kinase chvG	377.372	-0.325931	0.158425	0.0396554	1.4017	0.797783
1793574	1793930	+	CCNA_01671	dgrA	diguanylate receptor protein dgrA	76.1144	-0.412315	0.200893	0.0401304	1.39653	0.751417
690126	691751	-	CCNA_00639		heme:hemopexin-binding protein	199.806	-0.375772	0.183166	0.0402143	1.39562	0.770693
118467	119144	-	CCNA_00108		lon endopeptidase-related protein	249.011	-0.35883	0.17526	0.0406175	1.39129	0.779797
1337787	1338662	-	CCNA_01211		MobA-like NTP transferase domain protein	139.72	0.386803	0.189014	0.0407141	1.39025	1.30749
3308924	3309634	+	CCNA_03153		biofilm formation and stress response factor BsmA	41.5716	0.402768	0.19694	0.0408419	1.38889	1.32204
540157	540663	+	CCNA_00527		conserved hypothetical protein	624.102	-0.313785	0.153847	0.041391	1.38309	0.804528
3675514	3676443	-	CCNA_03518	coxB	cytochrome c oxidase polypeptide II coxB	3505.32	0.231458	0.113533	0.0414811	1.38215	1.17402
1539042	1539491	+	CCNA_01422	nusB	N utilization substance protein B NusB	576.983	-0.302616	0.148511	0.0415833	1.38108	0.810781
324066	324845	-	CCNA_00310		3'-phosphoadenosine-5'-phosphosulfate (PAPS) 3'-phosphatase family protein	393.792	-0.332053	0.163052	0.0417012	1.37985	0.794405
2353231	2354187	-	CCNA_02205		conserved hypothetical protein	21.9495	0.358683	0.177302	0.0430721	1.3658	1.28225
1986769	1987485	+	CCNA_01855		iron/manganese superoxide dismutase	814.374	-0.277979	0.137707	0.0435261	1.36125	0.824746
1797735	1799519	+	CCNA_01675		outer membrane protein	182.137	-0.375775	0.186665	0.0441051	1.35551	0.770692
1603290	1604531	-	CCNA_01494		cyclopropane-fatty-acyl-phospholipid synthase	197.513	-0.360152	0.179167	0.0444159	1.35246	0.779082
1412679	1412939	+	CCNA_01286		hypothetical protein	28.6727	-0.362699	0.180521	0.0445178	1.35147	0.777708
2329001	2329906	+	CCNA_02178		short-chain alcohol dehydrogenase	256.492	0.344439	0.171457	0.0445485	1.35117	1.26966
1041399	1042019	-	CCNA_00967		TetR-family transcriptional regulator	539.813	-0.34067	0.169643	0.0446268	1.3504	0.789674
2349330	2349722	-	CCNA_02200		cytochrome c-family protein	94.5262	0.310528	0.154708	0.0447306	1.3494	1.24016
1433370	1434209	+	CCNA_01309	rplB	LSU ribosomal protein L2P	8821.91	0.23545	0.11858	0.0470799	1.32716	1.17727
1574712	1576358	+	CCNA_01467	ccoN	cytochrome cbb3 oxidase subunit I ccoN	274.313	0.335005	0.168857	0.0472606	1.3255	1.26138
1198666	1198962	-	CCNA_01093		hypothetical protein	23.2976	0.349294	0.176245	0.047494	1.32336	1.27394
3175645	3175857	-	CCNA_03021		hypothetical protein	5.96703	-0.230615	0.116527	0.0478082	1.3205	0.852271
543952	544842	+	CCNA_00532		hypothetical protein%2C RDD superfamily	50.2529	-0.395172	0.199978	0.0481458	1.31744	0.760399
1051388	1054555	+	CCNA_00974		OAR protein precursor	5609.42	-0.222913	0.11284	0.0482128	1.31684	0.856834
3921686	3922582	+	CCNA_03752		UTP-glucose-1-phosphate uridylyltransferase	490.076	0.302999	0.153408	0.0482554	1.31645	1.23371
2603706	2604170	-	CCNA_02461		conserved hypothetical protein	632.108	0.289292	0.146565	0.0484026	1.31513	1.22204
3775675	3776478	-	CCNA_03620		conserved hypothetical protein	6.74089	-0.241942	0.122934	0.04906	1.30927	0.845606
867854	868309	+	CCNA_00803		chemotaxis protein cheW	145.788	-0.380288	0.193369	0.049224	1.30782	0.768284
3974008	3974778	+	CCNA_03810		organic solvent resistance transport system ATP-binding protein	196.415	0.353552	0.17987	0.0493455	1.30675	1.2777
3125570	3125986	-	CCNA_03883		conserved hypothetical protein	28.2656	0.369495	0.188046	0.0494236	1.30607	1.2919
1112731	1113450	-	CCNA_01026		hypothetical protein	379.627	-0.319954	0.163298	0.0500743	1.30039	0.801095
825728	826336	+	CCNA_00770		TetR family transcriptional regulator	1897.88	-0.255114	0.130748	0.0510346	1.29214	0.837921
3525220	3525837	-	CCNA_03345	ruvA	Holliday junction DNA helicase RuvA	108.843	0.383862	0.196898	0.0512299	1.29048	1.30483
1304705	1305016	+	CCNA_01186		conserved hypothetical protein	2364.72	-0.232477	0.119607	0.0519355	1.28454	0.851172
2478864	2479760	-	CCNA_02339		methyltransferase	94.2529	-0.383486	0.197797	0.0525275	1.27961	0.766583
2609942	2610925	-	CCNA_02466		UDP-glucose 4-epimerase	224.799	0.341634	0.17629	0.0526349	1.27873	1.26719
2304546	2304875	+	CCNA_02147		hypothetical protein	39.0211	-0.380818	0.196514	0.0526387	1.27869	0.768002
3954143	3954310	+	CCNA_03787		heme exporter protein D CcmD	49.2541	0.387436	0.200098	0.0528397	1.27704	1.30807
2979690	2979911	+	CCNA_03979		hypothetical protein	140.369	-0.365878	0.189067	0.0529687	1.27598	0.775996
946004	946492	+	CCNA_00867		hypothetical protein	111.87	0.380033	0.196668	0.0533157	1.27314	1.30137
1558246	1559466	+	CCNA_01446		LL-diaminopimelate aminotransferase	758.543	0.285509	0.147842	0.0534617	1.27196	1.21884
49645	50031	-	CCNA_00046		conserved hypothetical protein	154.964	-0.368071	0.190838	0.0537672	1.26948	0.774818
1730384	1731958	+	CCNA_01610		2-isopropylmalate synthase	131.793	0.366845	0.19046	0.054092	1.26687	1.28953
1219547	1220338	-	CCNA_01115		two component sensor histidine kinase	74.2145	-0.387038	0.200965	0.0541167	1.26667	0.764698
3566856	3568580	+	CCNA_03396		PDZ domain trypsin-like serine protease	241.395	-0.338721	0.176517	0.0549954	1.25967	0.790742
539769	540026	+	CCNA_00526		BMFP membrane fusogenic protein	214.647	0.351147	0.183165	0.0552238	1.25787	1.27557
297735	298193	-	CCNA_00286	lovR	two-component receiver domain protein LovR	330.525	-0.326753	0.170492	0.0552982	1.25729	0.797329
656945	659863	-	CCNA_00615		TonB-dependent receptor	835.809	0.268547	0.140221	0.0554711	1.25593	1.20459
1643010	1643408	+	CCNA_01534		hypothetical protein	205.021	-0.339386	0.177564	0.0559609	1.25212	0.790378
2613137	2613619	+	CCNA_03967		hypothetical protein	1149.85	-0.260713	0.136665	0.0564334	1.24846	0.834675
2616158	2619331	+	CCNA_02473		cobalt-zinc-cadmium resistance protein czcA	567.283	0.279025	0.146613	0.0570232	1.24395	1.21337
1111617	1112111	-	CCNA_01024		hypothetical protein	403.81	-0.296871	0.156015	0.0570617	1.24366	0.814016
2895430	2896212	-	CCNA_02733		glutaminyl-peptide cyclotransferase	203.966	0.339393	0.178726	0.0575701	1.2398	1.26522
3483183	3483656	-	CCNA_03305		SSU ribosomal protein S7P	3022.32	0.280335	0.147798	0.0578613	1.23761	1.21448
4024825	4025235	-	CCNA_03863		hypothetical protein	2188.13	-0.241034	0.12713	0.0579646	1.23684	0.846138
4016565	4017206	+	CCNA_03851		imidazole glycerol phosphate synthase%2C glutamine amidotransferase subunit	1206.58	0.255811	0.134941	0.0579958	1.2366	1.19401
371323	372567	+	CCNA_00355		hypothetical protein with pentapeptide repeats	111.625	0.36774	0.19535	0.0597731	1.22349	1.29033
2879117	2879875	+	CCNA_02718	tauC	taurine transport system permease protein tauC	126.896	-0.361788	0.192361	0.0600018	1.22184	0.778199
3577757	3578569	-	CCNA_03410		peptidoglycan-specific endopeptidase%2C M23 family	334.85	0.307124	0.163467	0.0602703	1.2199	1.23724
3412371	3413435	-	CCNA_03246		conserved hypothetical protein	598.808	0.296795	0.158377	0.0609329	1.21515	1.22841
507838	508722	+	CCNA_00490		conserved hypothetical membrane protein	126.38	-0.364658	0.194654	0.0610184	1.21454	0.776653
274921	275793	+	CCNA_00262		ketopantoate reductase panE/ApbA family protein	51.2446	0.374779	0.200409	0.0614738	1.21131	1.29664
1554869	1555501	-	CCNA_01443		conserved hypothetical protein	2420.64	-0.262826	0.140582	0.0615458	1.2108	0.833454
793796	796705	-	CCNA_00737	ileS	isoleucyl-tRNA synthetase	1971.45	0.224516	0.12044	0.062304	1.20548	1.16839
3912262	3913701	-	CCNA_03743		beta-lactamase family protein	142.472	-0.350814	0.188374	0.0625571	1.20372	0.784142
2478190	2478867	-	CCNA_02338		conserved hypothetical protein	129.02	-0.363338	0.195316	0.0628485	1.2017	0.777364
1943552	1944940	+	CCNA_01817	ntrX	nitrogen assimilation regulatory protein ntrX	107.531	0.364334	0.196048	0.0631127	1.19988	1.28729
3410275	3410946	-	CCNA_03244		GntR-family transcriptional regulator	128.475	-0.358712	0.193318	0.0635171	1.19711	0.77986
2147447	2148097	+	CCNA_02001		phosphoserine phosphatase	17.3185	-0.30966	0.166941	0.0636105	1.19647	0.806832
3387075	3388370	-	CCNA_03225		Metallo-dependent hydrolase	27.7212	-0.337623	0.182096	0.0637251	1.19569	0.791344
2331553	2332653	-	CCNA_02180		iron-sulfur cluster assembly/repair protein ApbC	122.873	0.358883	0.193704	0.0639189	1.19437	1.28243
2910262	2910510	+	CCNA_02748		conserved hypothetical protein	19.0016	0.316127	0.170633	0.0639293	1.1943	1.24498
1585598	1586344	-	CCNA_01478		CRP-family transcription regulator	97.5517	0.364414	0.197155	0.0645497	1.19011	1.28736
937676	938563	-	CCNA_00859		acetyltransferase%2C GNAT family	191.229	0.345554	0.18833	0.0665306	1.17698	1.27064
2933639	2934097	+	CCNA_02774		hypothetical protein	186.012	-0.330381	0.18019	0.0667263	1.1757	0.795327
524523	525200	-	CCNA_00510		carboxymethylenebutenolidase	45.1851	-0.363748	0.198457	0.06682	1.17509	0.777143
2890143	2890931	+	CCNA_02727		phosphate starvation-inducible protein PhoH	59.7087	-0.368547	0.20116	0.0669356	1.17434	0.774562
3092264	3093979	+	CCNA_02933		aminopeptidase	399.433	-0.293341	0.160225	0.0671289	1.17309	0.81601
1062171	1063988	-	CCNA_00983		hybrid sensor histidine kinase/receiver protein	27.0124	0.335952	0.18367	0.0673838	1.17144	1.26221
2680477	2680680	-	CCNA_02532		hypothetical protein	4.3348	0.184476	0.101007	0.0677939	1.16881	1.1364
2845243	2845935	-	CCNA_02692		YceI-like domain protein	57.4255	-0.365835	0.200854	0.0685455	1.16402	0.776019
3537302	3538492	+	CCNA_03359		phosphoglycerate kinase	3997.79	-0.218906	0.12023	0.0686478	1.16337	0.859217
2430307	2430867	+	CCNA_02280		2-polyprenyl-3-methyl-6-methoxy-1%2C4-benzoquinol hydroxylase	82.9516	0.364787	0.200414	0.0687337	1.16283	1.28769
1572606	1574201	+	CCNA_01465		methyl-accepting chemotaxis protein	237.708	0.328648	0.180947	0.0693287	1.15909	1.25584
2404518	2405678	-	CCNA_02254		isovaleryl-CoA dehydrogenase	881.774	-0.245894	0.135704	0.069988	1.15498	0.843293
2460852	2461289	-	CCNA_02317		conserved hypothetical protein	60.3475	0.364068	0.201154	0.0703114	1.15297	1.28705
155819	156973	-	CCNA_00144		oxygen-independent coproporphyrinogen-III oxidase	169.472	0.337955	0.187277	0.0711418	1.14787	1.26396
3876991	3877617	-	CCNA_03711		ribosome-associated factor Y	586.538	-0.263606	0.146117	0.0712187	1.14741	0.833003
1193276	1193992	+	CCNA_01087		conserved hypothetical protein	5299.22	-0.199507	0.110636	0.0713436	1.14665	0.870848
2261538	2262539	+	CCNA_02112		D-cysteine desulfhydrase	74.7968	-0.361335	0.200819	0.0719705	1.14285	0.778444
666944	669151	+	CCNA_00623		PAS-family sensor histidine kinase	61.0395	-0.361887	0.201268	0.0721711	1.14164	0.778146
337932	338390	-	CCNA_00324		ExbD-family protein	1309.58	-0.259377	0.144321	0.0723011	1.14086	0.835449
2374701	2375078	-	CCNA_02226		glyoxalase family protein	18.9136	-0.310165	0.172741	0.0725666	1.13926	0.80655
2552018	2553811	+	CCNA_02409		hybrid sensor histidine kinase/receiver protein	1120.91	0.232787	0.129718	0.0727239	1.13832	1.1751
3119851	3120858	+	CCNA_02964		thioredoxin-disulfide reductase	704.079	0.260389	0.145292	0.0731042	1.13606	1.1978
2526023	2527813	-	CCNA_02384		very-long-chain acyl-CoA synthetase	1039.61	-0.23352	0.130456	0.0734485	1.13402	0.850557
3831714	3832502	+	CCNA_03671		metallophosphatase related protein	18.713	0.308155	0.172222	0.0735685	1.13331	1.23812
3437828	3438181	-	CCNA_03268	dgrB	diguanylate receptor protein DgrB	170.439	0.33109	0.185123	0.0736977	1.13255	1.25796
359343	360176	-	CCNA_00345		alpha/beta family hydrolase	1282.83	-0.22911	0.128452	0.0744861	1.12793	0.853161
2321655	2321942	-	CCNA_03897		conserved hypothetical protein	1190.96	0.234356	0.13167	0.0750961	1.12438	1.17638
3782612	3783772	-	CCNA_03627		ATP phosphoribosyltransferase regulatory subunit	6.6943	0.215361	0.121232	0.0756622	1.12112	1.16099
2812176	2812790	+	CCNA_02660		pyridoxamine 5'-phosphate oxidase family protein	212.046	-0.312258	0.176186	0.0763421	1.11724	0.80538
801752	802036	+	CCNA_00744		GIY-YIG endonuclease domain protein	1100.11	-0.227032	0.128221	0.0766221	1.11565	0.854391
84087	84728	+	CCNA_00080		LexA-related transcriptional repressor	75.0893	-0.355728	0.201006	0.0767704	1.11481	0.781475
29502	30191	-	CCNA_00027		2OG-Fe(II) oxygenase	190.095	0.328304	0.185651	0.0769947	1.11354	1.25554
771391	771567	-	CCNA_00716		hypothetical protein	226.707	-0.323065	0.182713	0.077035	1.11331	0.79937
364395	365309	-	CCNA_00349		integrase/recombinase%2C XerC-CodV family	178.93	-0.322797	0.1826	0.0770974	1.11296	0.799519
3563024	3563524	+	CCNA_03390		hypothetical protein	152.597	0.330418	0.18695	0.0771581	1.11262	1.25738
1748329	1748730	+	CCNA_01627	acpS	Holo-(acyl-carrier protein) synthase	25.4231	-0.321385	0.182013	0.0774417	1.11103	0.800301
1799591	1803712	+	CCNA_01676		conserved hypothetical protein	265.085	-0.303668	0.172349	0.0780797	1.10746	0.81019
3397119	3397646	-	CCNA_03988		hypothetical protein	61.0637	-0.354285	0.201166	0.0782119	1.10673	0.782257
2903734	2903886	-	CCNA_03975		hypothetical protein	3.53788	-0.159036	0.0903188	0.0782669	1.10642	0.895623
247537	247953	-	CCNA_00232		hypothetical protein	72.9066	-0.353589	0.201196	0.0788431	1.10324	0.782635
3118775	3119035	+	CCNA_03983		HicA-related toxin-antitoxin protein	1529.16	-0.222138	0.126435	0.0789294	1.10276	0.857294
1945962	1946210	+	CCNA_01819		RNA-binding protein%2C Hfq family	443.083	-0.272101	0.155188	0.07954	1.09941	0.828112
939696	941471	-	CCNA_00862	xylD	xylonate dehydratase xylD	158.577	0.325237	0.185647	0.07979	1.09805	1.25287
2218802	2219416	-	CCNA_02067		conserved membrane spanning protein	337.126	-0.299554	0.17119	0.0801462	1.09612	0.812503
2839054	2840337	+	CCNA_02686		N-carbamoyl-L-amino acid hydrolase	331.175	-0.291652	0.166757	0.0802969	1.0953	0.816966
2680864	2680953	-	CCNA_03969		hypothetical protein	687.225	-0.271771	0.155479	0.0804712	1.09436	0.828302
2848273	2849238	-	CCNA_02694		acetamidase/formamidase family protein	40.0939	-0.343901	0.196765	0.0805031	1.09419	0.787908
749166	751250	+	CCNA_00692		PAS-family GGDEF/EAL protein	84.1992	-0.350678	0.200725	0.0806281	1.09351	0.784215
1531128	1531727	+	CCNA_01413		phosphoglycerate mutase family protein	448.749	-0.265862	0.152191	0.0806562	1.09336	0.831702
1592713	1593723	-	CCNA_01486		fumarylacetoacetate (FAA) hydrolase family protein	326.625	0.312525	0.179232	0.0812124	1.09038	1.24188
1280183	1282201	+	CCNA_01164		O-linked N-acetylglucosamine transferase	367.432	-0.281355	0.161685	0.0818346	1.08706	0.822818
720528	721781	+	CCNA_00664		C4-dicarboxylate transport protein	58.2857	-0.349355	0.200911	0.0820601	1.08587	0.784935
3484466	3485245	+	CCNA_03308		hypothetical protein	108.812	-0.338992	0.195171	0.0824045	1.08405	0.790594
268063	269187	-	CCNA_00255		esterase	767.115	0.239695	0.138106	0.0826371	1.08283	1.18074
200286	201602	-	CCNA_00186		guanine-hypoxanthine permease	66.4135	-0.348973	0.201308	0.0830018	1.08091	0.785143
3106845	3107561	+	CCNA_02946		spsF-related cytidylyltransferase	37.9686	0.337517	0.194948	0.0833946	1.07886	1.26358
1247757	1248239	-	CCNA_01143		endoribonuclease L-PSP	295.417	-0.288134	0.166485	0.0835077	1.07827	0.818961
637845	639158	+	CCNA_00602		von Willebrand factor type A domain protein	56.088	-0.347716	0.20117	0.0839036	1.07622	0.785827
3334806	3335210	-	CCNA_03175		conserved hypothetical protein	241.074	0.302541	0.175063	0.0839547	1.07595	1.23331
2233532	2234356	-	CCNA_02084	scpA	chromosome segregation and condensation protein fusion scpA	526.108	-0.258232	0.149625	0.0843737	1.07379	0.836112
3574358	3575788	-	CCNA_03407		sodium export permease protein	489.751	-0.257085	0.148977	0.0844069	1.07362	0.836777
3186588	3187988	-	CCNA_03032		leucyl aminopeptidase	107.807	0.33832	0.196396	0.084953	1.07082	1.26428
3997368	3997976	+	CCNA_03832		TetR-family transcriptional regulator	107.384	0.33681	0.195611	0.085099	1.07008	1.26296
1817814	1819091	+	CCNA_01691		tRNA/rRNA methyltransferase	758.933	0.236827	0.137735	0.0855358	1.06785	1.1784
3592612	3592947	-	CCNA_03907		conserved hypothetical protein	121.265	0.331176	0.192843	0.0859188	1.06591	1.25804
509704	511095	+	CCNA_00492		cysteinyl-tRNA synthetase	1276.18	0.217987	0.126998	0.0860774	1.06511	1.16311
1982720	1983781	-	CCNA_01851	qoxA	quinol cytochrome oxidase polypeptide II	1780.64	0.236446	0.137788	0.0861591	1.0647	1.17809
3027016	3028719	-	CCNA_02880		terminase-like family protein	5.78022	-0.198813	0.115969	0.0864609	1.06318	0.871267
2579905	2581197	-	CCNA_02439		transporter%2C major facilitator superfamily	46.9216	0.33766	0.19728	0.0869744	1.06061	1.26371
2733704	2734027	+	CCNA_03901		conserved hypothetical protein	30.6801	-0.325577	0.190302	0.0871101	1.05993	0.797979
1436279	1436518	+	CCNA_01315	rpsQ	SSU ribosomal protein S17P	307.747	0.303176	0.177452	0.0875443	1.05777	1.23386
191399	191956	+	CCNA_00176		type II secretion pathway protein H	4.1154	-0.168135	0.0986426	0.0882897	1.05409	0.889992
2891107	2891412	+	CCNA_02728		hypothetical protein	1613.9	-0.221961	0.130269	0.088405	1.05352	0.857399
193848	194954	+	CCNA_00180		type II secretion pathway protein L	30.7408	0.32542	0.191038	0.088487	1.05312	1.25303
1445475	1445888	+	CCNA_01332	rplQ	LSU ribosomal protein L17P	1175.27	0.22728	0.133516	0.0887052	1.05205	1.17063
1013086	1014273	-	CCNA_00938		acetyl-CoA acetyltransferase	400.501	0.279725	0.164594	0.0892283	1.0495	1.21396
1765667	1766527	+	CCNA_01645		3-hydroxyisobutyrate dehydrogenase	65.0488	0.342132	0.201328	0.0892479	1.0494	1.26763
1223264	1223593	+	CCNA_01118		conserved hypothetical protein	68.6286	0.341887	0.201208	0.0892877	1.04921	1.26741
1450109	1451731	+	CCNA_01337		GMC family oxidoreductase	29.7132	0.311831	0.183913	0.0899747	1.04588	1.24128
1038937	1039353	-	CCNA_00963		organic hydroperoxide resistance protein	185.667	0.307927	0.18173	0.0901845	1.04487	1.23793
3155705	3156322	-	CCNA_03002		CDP-diacylglycerol--glycerol-3-phosphate 3-phosphatidyltransferase	1240.13	0.253135	0.149411	0.0902246	1.04468	1.19179
2464700	2465164	+	CCNA_02322		Co2+/Mg2+ efflux protein ApaG	146.796	0.316268	0.187326	0.0913479	1.0393	1.24511
2973537	2973908	-	CCNA_02816		hypothetical protein	534.415	-0.271928	0.161328	0.0918818	1.03677	0.828212
3516491	3517717	-	CCNA_03335		PP-loop family cell cycle control ATPase	33.4143	0.322007	0.191167	0.0920988	1.03575	1.25007
239869	240651	+	CCNA_00223		esterase lipase Family protein	67.488	0.339064	0.201301	0.0921119	1.03568	1.26494
3457949	3458947	-	CCNA_03291		WecE-family pyridoxal phosphate-dependent enzyme	18.2762	-0.277276	0.164673	0.0922204	1.03517	0.825148
2485010	2485225	+	CCNA_02345		hypothetical protein	35.8056	-0.327891	0.19486	0.0924342	1.03417	0.7967
1470370	1472298	+	CCNA_01356	iolC	5-dehydro-2-deoxygluconokinase IolC	430.711	-0.25711	0.152861	0.0925712	1.03352	0.836762
3876441	3876983	-	CCNA_03710		nitrogen regulatory IIA protein	67.3835	-0.33826	0.20124	0.0927865	1.03252	0.790995
3212737	3212916	+	CCNA_03060		conserved hypothetical protein	184.551	-0.304874	0.181432	0.0928834	1.03206	0.809513
829317	830426	+	CCNA_00774		ring hydroxylating diooxygenase	61.5269	0.337653	0.20094	0.0928858	1.03205	1.2637
1610768	1611922	+	CCNA_01500		conserved hypothetical protein	279.284	-0.28195	0.168074	0.0934372	1.02948	0.822479
1227687	1229291	+	CCNA_01123	prfC	peptide chain release factor RF-3	578.512	0.24191	0.144231	0.0934955	1.02921	1.18256
3355055	3355417	-	CCNA_03194		conserved inner membrane protein	20.5648	-0.287105	0.171398	0.0939187	1.02725	0.819545
2775710	2776684	-	CCNA_02626		D-alanine--D-alanine ligase	960.029	0.219708	0.131318	0.0943091	1.02545	1.1645
3422208	3423167	-	CCNA_03989		MarR-family HTH transcriptional regulator / N-acyltransferase	39.7731	0.329931	0.197239	0.0943779	1.02513	1.25695
2792403	2793515	-	CCNA_02640		phospho-N-acetylmuramoyl-pentapeptide-transferase	799.544	-0.237711	0.142155	0.0944853	1.02464	0.84809
2410154	2410720	+	CCNA_02259		hypothetical protein	169.21	-0.313399	0.187825	0.0952017	1.02136	0.804743
2669181	2670650	-	CCNA_02519		aspartyl/glutamyl-tRNA(Asn/Gln) amidotransferase subunit A	1597.58	0.202468	0.121649	0.0960413	1.01754	1.15067
40828	41403	-	CCNA_00038		hypothetical protein	257.274	-0.285117	0.171397	0.096216	1.01675	0.820675
1938708	1939829	+	CCNA_01814		nitrogen regulation protein ntrB	530.688	-0.262785	0.158003	0.0962804	1.01646	0.833478
3825000	3825773	+	CCNA_03664		dihydrodipicolinate reductase	216.763	-0.294216	0.177049	0.0965567	1.01522	0.815515
966367	966831	+	CCNA_00887		hypothetical protein	88.9355	0.329561	0.198732	0.0972539	1.01209	1.25663
3856093	3856797	-	CCNA_03690		spore coat polysaccharide biosynthesis protein spsF	159.653	-0.315877	0.190527	0.0973348	1.01173	0.803362
354697	357660	+	CCNA_00342	odhA	2-oxoglutarate dehydrogenase E1 component	8858.24	0.179297	0.10843	0.0982154	1.00782	1.13233
1145106	1145369	+	CCNA_01048		hypothetical protein	90.8711	-0.330686	0.200038	0.0983074	1.00741	0.795159
2003815	2005050	-	CCNA_03894		MFS sugar transporter	12.9106	0.256753	0.15541	0.0985131	1.00651	1.19479
2648023	2648679	+	CCNA_02498		YjbJ-related lytic transglycosylase	164.793	-0.303738	0.184162	0.0990864	1.00399	0.810151
741897	743330	+	CCNA_00686		peptidase family S41 protein	29.767	0.307832	0.188268	0.102034	0.991255	1.23785
2667679	2669175	-	CCNA_02518		aspartyl/glutamyl-tRNA(Asn/Gln) amidotransferase subunit B	3037.61	0.18932	0.115855	0.102235	0.990402	1.14023
3236355	3236915	+	CCNA_03087		H-NOX family heme binding protein	7.50974	-0.196987	0.120562	0.102278	0.990216	0.87237
3236908	3238782	+	CCNA_03088		two-component sensor histidine kinase	7.21273	0.204132	0.124947	0.102312	0.990074	1.15199
220931	221641	+	CCNA_00206		succinyl-CoA:3-ketoacid-coenzyme A transferase subunit A	608.281	0.235561	0.144189	0.102322	0.99003	1.17736
2570674	2570892	-	CCNA_02428		translation initiation factor 1 (IF-1)	67.442	0.327891	0.201313	0.103364	0.98563	1.25518
85222	86880	-	CCNA_00082	lysS	class 1 lysyl-tRNA synthetase	1513.42	0.210328	0.12937	0.103995	0.982988	1.15695
2339090	2339578	+	CCNA_02187	sspB	adapter for ClpXP proteolysis of tmRNA-tagged proteins SspB	845.02	-0.231799	0.14278	0.104489	0.980928	0.851572
3565573	3566286	+	CCNA_03394	dgcA	GGDEF diguanylate cyclase DgcA	49.853	0.323212	0.199391	0.105018	0.978736	1.25111
3325047	3325751	+	CCNA_03166		ArsR-family transcriptional regulator	6.60395	0.198893	0.122717	0.105071	0.978516	1.14782
4037386	4038351	+	CCNA_03875	qor	quinone oxidoreductase	28.2844	-0.302543	0.186839	0.105389	0.977203	0.810822
2588329	2589087	-	CCNA_02447		PspA/IM30 family regulatory protein	347.288	0.260167	0.160704	0.105465	0.976892	1.19762
998598	1001177	+	CCNA_00922	clpB	ClpB protein	517.304	0.238747	0.147588	0.105737	0.975773	1.17997
2692233	2692400	+	CCNA_02543		LSU ribosomal protein L33P	9778.34	-0.187309	0.115812	0.105801	0.975509	0.878242
970314	972578	+	CCNA_00892	ptsP	phosphoenolpyruvate-protein phosphotransferase PtsP	2420.02	-0.194475	0.120247	0.105816	0.975451	0.873891
3132063	3132632	+	CCNA_02977	sigU	RNA polymerase ECF-type sigma factor sigU	217.008	-0.283997	0.175795	0.106203	0.973864	0.821313
2383642	2384997	+	CCNA_02235		SGNH hydrolase family protein	28.6365	-0.304195	0.188448	0.106481	0.972729	0.809894
1722154	1722390	+	CCNA_01601		conserved hypothetical protein	19.1799	-0.279056	0.172898	0.106529	0.972533	0.82413
238241	239860	+	CCNA_00222		glucose-6-phosphate isomerase/glucose-6 phosphate 1-epimerase	134.347	0.308634	0.191292	0.106653	0.972026	1.23853
2498636	2499670	-	CCNA_02359		conserved hypothetical protein	110.691	0.313325	0.195019	0.108134	0.966037	1.24257
541695	542231	+	CCNA_00529		conserved hypothetical protein	13.8032	0.254701	0.15854	0.108154	0.965957	1.19309
61191	61763	-	CCNA_00060		mitochondrial-type Fe-S cluster assembly protein NFU	217.511	0.287996	0.179452	0.108525	0.96447	1.22094
1593897	1594643	+	CCNA_01487		GntR-family transcriptional regulator	132.859	-0.306252	0.190836	0.108539	0.964413	0.80874
2764250	2765323	-	CCNA_02616		4-hydroxyphenylpyruvate dioxygenase	737.194	0.219829	0.137039	0.108683	0.963839	1.1646
1529779	1529883	+	CCNA_03950		hypothetical protein	17.1858	-0.269904	0.168564	0.109334	0.961243	0.829375
842489	844108	-	CCNA_00782		aminobenzoyl-glutamate transport protein	212.649	0.2819	0.176122	0.109467	0.960717	1.2158
2938555	2939340	+	CCNA_02780		hypothetical protein	139.56	-0.305749	0.191073	0.109562	0.960341	0.809022
780950	781612	-	CCNA_00725		O6-methylguanine-DNA methyltransferase	20.8037	0.277623	0.173565	0.109701	0.959789	1.2122
69794	70804	-	CCNA_00068	gpsA	NAD(P)H-dependent glycerol-3-phosphate dehydrogenase	285.468	0.265509	0.166467	0.11072	0.955772	1.20206
3673829	3675487	-	CCNA_03517	coxA	cytochrome c oxidase polypeptide I coxA	3427.61	0.208468	0.130744	0.110828	0.955349	1.15546
2091495	2091980	+	CCNA_01949	bacA	bactofilin A BacA	1293.34	-0.204054	0.12802	0.110955	0.954852	0.868108
577720	578457	+	CCNA_00563		SNARE-associated family membrane protein	43.3586	-0.31497	0.19761	0.110959	0.954836	0.803868
2924942	2926183	+	CCNA_02763		bacteriophage P4 integrase	494.428	-0.235706	0.148166	0.11165	0.952141	0.849269
2542088	2543344	-	CCNA_02400		transporter%2C major facilitator superfamily	69.3901	-0.320012	0.201343	0.111972	0.950889	0.801063
745305	747635	+	CCNA_00689		PAS-family hybrid histidine kinase/receiver protein	36.814	0.30878	0.195045	0.113393	0.945412	1.23866
1077242	1078576	+	CCNA_00995		cytochrome P450 CypX	55.5143	0.317993	0.200934	0.113518	0.944936	1.2466
1431343	1431651	+	CCNA_01305	rpsJ	SSU ribosomal protein S10P	3497.75	0.203778	0.128838	0.113728	0.944133	1.15171
831686	835249	-	CCNA_00776		OAR protein precursor	203.538	-0.28309	0.179049	0.113861	0.943623	0.821829
2962296	2963531	+	CCNA_02807		nickel-cobalt-cadmium resistance protein NccB	36.4063	-0.306703	0.194167	0.114202	0.942325	0.808487
195424	196140	+	CCNA_00182		type II secretion pathway protein N	11.1082	0.233654	0.148144	0.114747	0.940259	1.17581
1520115	1520453	-	CCNA_01400	glnK	nitrogen regulatory protein GlnK	32.7947	-0.299561	0.190156	0.115178	0.938629	0.8125
972738	973802	+	CCNA_00893		helix-turn-helix DNA-binding protein	513.81	-0.237913	0.151066	0.115282	0.938239	0.847971
3504361	3505551	-	CCNA_03323		phosphoserine aminotransferase	260.349	0.266658	0.169331	0.11531	0.938134	1.20302
2078166	2078567	-	CCNA_01934		HesB protein family	190.439	0.2833	0.179953	0.115419	0.937724	1.21698
639155	640153	+	CCNA_00603		integral membrane protein	114.459	-0.308152	0.195886	0.115691	0.936701	0.807676
3213796	3214908	-	CCNA_03062		cell wall hydrolase family protein	1594.45	0.208258	0.132526	0.116079	0.935245	1.15529
774018	774278	-	CCNA_03933		hypothetical protein	471.734	-0.25113	0.159818	0.116101	0.935162	0.840238
2630222	2631712	-	CCNA_02483		4-coumarate--CoA ligase	63.6197	-0.313897	0.199909	0.116368	0.934165	0.804466
3379745	3382813	+	CCNA_03219	acrB5	cation/multidrug efflux pump acrB5	173.017	-0.290985	0.185324	0.116383	0.934111	0.817344
3060308	3061057	+	CCNA_02904		GntR-family transcriptional regulator	141.385	0.303117	0.193136	0.116543	0.933515	1.23381
1336864	1337625	+	CCNA_01210		nucleotidyltransferase family protein	272.182	0.262507	0.167387	0.116821	0.932478	1.19956
2178958	2180166	-	CCNA_02035		glycosyltransferase	65.1772	-0.314884	0.200924	0.117074	0.931541	0.803916
1371913	1372320	-	CCNA_01244		hypothetical protein	14.0435	-0.242415	0.154753	0.117239	0.930927	0.845329
3286001	3288217	+	CCNA_03138	katG	peroxidase/catalase katG	216.131	0.276976	0.177431	0.118516	0.926223	1.21165
1475044	1475853	+	CCNA_01359	iolB	myo-inositol catabolism protein IolB	2320.8	-0.183836	0.117781	0.118566	0.926039	0.880359
3526481	3527905	+	CCNA_03347		N-acyl-L-amino acid amidohydrolase	164.925	-0.290088	0.186168	0.119184	0.923782	0.817852
2391126	2391560	-	CCNA_02242		PHB granule-associated protein%2C phasin2	387.641	-0.249603	0.16021	0.11924	0.923579	0.841128
3114400	3115173	-	CCNA_02955		putative anion permease	3.49653	0.141241	0.0906629	0.119264	0.923489	1.10285
2712015	2713130	-	CCNA_02564		acyl-CoA dehydrogenase%2C short-chain specific	34.4188	-0.299833	0.19288	0.120065	0.920585	0.812346
3695078	3695737	+	CCNA_03536		ribosomal protein L11 methyltransferase	25.7521	0.28586	0.184135	0.120556	0.918812	1.21914
536509	536805	-	CCNA_00522	brnT	BrnT-related ribonuclease toxin	98.8063	-0.303771	0.197002	0.123081	0.90981	0.810132
1001397	1001729	+	CCNA_00923		hypothetical protein	161.629	0.287967	0.187035	0.123648	0.907813	1.22092
482231	483454	-	CCNA_00469		GT1-family glycosyltransferase	4261.28	-0.178415	0.115938	0.123834	0.907162	0.883674
696739	697629	+	CCNA_00646	nrtB	nitrate transport permease protein nrtB	4.56161	-0.1553	0.100955	0.123973	0.906671	0.897946
1939826	1941247	+	CCNA_01815	ntrC	nitrogen assimilation regulatory protein NtrC	292.551	-0.262002	0.170375	0.124099	0.906232	0.83393
3512269	3514662	-	CCNA_03333		PAS-family sensor histidine kinase	119.359	0.301847	0.196405	0.124328	0.905432	1.23272
2041635	2042645	-	CCNA_01899		DNA polymerase III%2C delta' subunit	87.1226	-0.305708	0.199698	0.125806	0.9003	0.809045
1899409	1900026	-	CCNA_01773		SNARE-associated family membrane protein	293.226	0.259472	0.169974	0.126877	0.896616	1.19704
1601184	1602041	-	CCNA_01492		3-mercaptopyruvate sulfurtransferase	258.066	0.264911	0.173687	0.127204	0.895498	1.20156
3830389	3830733	-	CCNA_03669		outer membrane protein	3.27621	0.137051	0.0898568	0.127205	0.895497	1.09966
3228577	3228828	-	CCNA_03080	parD-4	antitoxin protein parD-4	121.457	-0.295215	0.193693	0.127474	0.89458	0.814951
1702356	1704437	-	CCNA_01585		TonB-dependent receptor	86.3257	0.303683	0.199411	0.127783	0.893528	1.23429
384831	385667	+	CCNA_00368		phosphonates transport system permease protein phnE	730.479	0.220243	0.144685	0.127952	0.892952	1.16493
682056	683531	+	CCNA_00635		CHASE2 membrane receptor	348.139	-0.243463	0.160057	0.128236	0.891989	0.844716
244056	244670	-	CCNA_00228		putative membrane spanning protein	1056.46	-0.213639	0.140484	0.128326	0.891684	0.862359
1490238	1490675	+	CCNA_01375		lactoylglutathione lyase	91.7972	0.301369	0.198479	0.128915	0.889696	1.23231
3013149	3015680	-	CCNA_02861		phage host specificity protein	8.4046	0.203938	0.134351	0.129026	0.889324	1.15184
613324	614379	+	CCNA_00585		hypothetical protein	25.7472	-0.268419	0.176927	0.129236	0.888615	0.830229
1809354	1810292	-	CCNA_01682		LytT-family transcriptional regulator	137.239	-0.290493	0.191588	0.129459	0.887868	0.817623
2726580	2727155	+	CCNA_02574		MUG-like uracil-DNA glycosylase family protein	14.3068	-0.236982	0.156494	0.129946	0.886238	0.848518
3995750	3997351	+	CCNA_03831		major facilitator superfamily transporter	292.689	0.269616	0.178061	0.129981	0.886121	1.20549
1079915	1081138	+	CCNA_00997		conserved hypothetical protein	413.196	-0.233429	0.154252	0.130204	0.885376	0.85061
1500243	1500605	+	CCNA_01383		conserved hypothetical protein	31.2763	-0.286841	0.189738	0.130591	0.884088	0.819695
781663	782970	-	CCNA_00726		acyl-CoA dehydrogenase	76.3158	0.303648	0.200939	0.130751	0.883555	1.23426
189809	191020	+	CCNA_00174	pulF	type II secretion pathway protein F	39.9005	-0.295167	0.19539	0.130875	0.883143	0.814978
987377	988105	-	CCNA_00907		conserved hypothetical protein	82.9791	0.30202	0.199958	0.130938	0.882934	1.23287
3636802	3637524	-	CCNA_03909		conserved hypothetical protein	712.48	0.214719	0.142423	0.131652	0.880574	1.16048
3485294	3486370	+	CCNA_03309		homoserine O-acetyltransferase	272.402	0.254074	0.168548	0.131702	0.880407	1.19257
3914761	3915603	-	CCNA_03745		formyltetrahydrofolate deformylase	563.262	0.235023	0.156302	0.132673	0.877218	1.17693
1458048	1458584	+	CCNA_01344		conserved hypothetical protein	29.2018	-0.279809	0.186139	0.132781	0.876866	0.8237
930735	931592	-	CCNA_00855		rhamnogalacturonan acetylesterase	14.2263	0.239956	0.159682	0.132913	0.876431	1.18096
1305737	1306660	+	CCNA_01188		FecR family protein	99.6637	0.295265	0.196984	0.133892	0.873245	1.22711
1884593	1885594	-	CCNA_01758	pdxA	4-hydroxythreonine-4-phosphate dehydrogenase	267.462	-0.260384	0.173721	0.133909	0.87319	0.834866
3292250	3294208	-	CCNA_03142	rpoD	RNA polymerase sigma factor rpoD	2808.2	0.18546	0.123744	0.133942	0.873083	1.13718
3557646	3558134	-	CCNA_03385		flagellin N-methylase	66.6648	0.300892	0.20083	0.13407	0.872667	1.23191
1484714	1485853	+	CCNA_01369		acyl-CoA dehydrogenase%2C short-chain specific	67.8817	0.301533	0.201304	0.134159	0.87238	1.23245
214320	215255	-	CCNA_00200		2OG-Fe(II) oxygenase superfamily protein	1482.93	0.184498	0.123263	0.134449	0.871444	1.13642
1405813	1406898	-	CCNA_01280	spmY	cell development regulator SpmY	518.864	-0.223325	0.149731	0.135828	0.86701	0.856589
256953	257594	+	CCNA_00244		HAD superfamily phophatase	14.2854	0.235343	0.158255	0.136984	0.86333	1.17719
1856420	1857175	-	CCNA_01728		short chain dehydrogenase	231	0.260039	0.174921	0.137117	0.862907	1.19751
1375993	1376628	+	CCNA_01248		TetR-family transcriptional regulator	70.1696	-0.299112	0.201211	0.137132	0.862862	0.812753
3541273	3541812	-	CCNA_03362		ECF-family RNA polymerase sigma factor	36.3795	-0.288668	0.194232	0.137226	0.862564	0.818657
1240937	1241314	+	CCNA_01138		hypothetical protein	37.4353	0.287859	0.193771	0.137396	0.862027	1.22083
1385509	1386171	-	CCNA_01258		conserved hypothetical membrane protein	19.8009	-0.240565	0.162132	0.137873	0.860522	0.846414
2559422	2559829	+	CCNA_02415		Xre-family transcriptional regulator	87.0696	0.297131	0.200312	0.137983	0.860176	1.2287
228693	229571	+	CCNA_00212		N-carbamoylputrescine amidase	247.816	0.264311	0.178601	0.138901	0.857295	1.20106
684440	687454	-	CCNA_00637		tetratricopeptide repeat family protein	266.383	-0.250826	0.169609	0.13918	0.856422	0.840415
383800	384825	+	CCNA_00367		phosphonates-binding protein	2249.92	0.173335	0.11727	0.139385	0.855784	1.12766
46622	48268	-	CCNA_00043	nusA	N utilization substance protein A NusA	675.309	0.210586	0.142557	0.139622	0.855047	1.15716
2177948	2178961	+	CCNA_02034		luciferase-like monooxygenase	149.319	0.278787	0.188799	0.139774	0.854573	1.21317
2455008	2456885	+	CCNA_02310		glycosyl hydrolase%2C family 9	82.1023	-0.295392	0.20009	0.139866	0.854288	0.814851
1781219	1781911	-	CCNA_01660		conserved hypothetical protein	294.081	-0.249291	0.168945	0.140057	0.853694	0.84131
2223019	2223858	+	CCNA_02072		ATP-dependent protease subunit	41.5126	0.289728	0.196406	0.140173	0.853337	1.22241
520398	520949	+	CCNA_00505		ubiquinol-cytochrome c reductase iron-sulfur subunit	11828.7	0.182992	0.124053	0.14018	0.853313	1.13524
292898	293641	-	CCNA_00280		tRNA pseudouridine synthase A	133.2	0.28183	0.191077	0.140223	0.85318	1.21574
1630557	1631426	-	CCNA_01522		ATP-dependent protease subunit	1522.2	-0.190387	0.129175	0.140518	0.852269	0.876371
2417355	2417846	+	CCNA_02263		glcG-family protein	6.46232	-0.177428	0.120511	0.14094	0.850965	0.884278
3781650	3782612	-	CCNA_03626		ATP phosphoribosyltransferase	99.3616	0.292572	0.198734	0.140972	0.850868	1.22482
796784	796828	-	CCNA_03934		hypothetical protein	779.755	0.203917	0.138595	0.141206	0.850146	1.15182
480439	481710	+	CCNA_00467		oligosaccharide translocase/flippase	499.2	-0.218623	0.148723	0.141563	0.849049	0.859386
3235578	3236024	-	CCNA_03086		conserved hypothetical protein	99.3912	0.29226	0.198823	0.141575	0.849015	1.22456
2824196	2824309	-	CCNA_03972		hypothetical protein	213.742	-0.265351	0.180622	0.141808	0.848298	0.831996
3591720	3591821	+	CCNA_03425		hypothetical protein	34.9623	-0.282726	0.192462	0.141832	0.848224	0.822036
1196289	1197659	-	CCNA_01090		conserved hypothetical protein	820.775	-0.209371	0.142581	0.141986	0.847755	0.864914
1350729	1352060	-	CCNA_01224		O-antigen membrane transport protein	148.34	0.281188	0.19169	0.142406	0.846473	1.2152
3815434	3815766	+	CCNA_03653		thioredoxin	218.155	-0.25646	0.174915	0.142594	0.8459	0.837139
674363	676249	+	CCNA_00629		methyl-accepting chemotaxis protein	185.843	0.267027	0.182295	0.142974	0.844744	1.20333
3115680	3116042	-	CCNA_02957		ArsR-family transcriptional regulator	10.3687	-0.20375	0.139185	0.143228	0.843972	0.868291
2202810	2203127	+	CCNA_02053		hypothetical protein	297.824	0.273643	0.186939	0.143245	0.843919	1.20886
318031	319308	-	CCNA_00304		3-deoxy-D-manno-octulosonic-acid transferase	104.221	0.288409	0.197073	0.14334	0.843631	1.22129
1363099	1363332	-	CCNA_01236		general stress protein GsiB	5.24109	0.151595	0.103968	0.144816	0.839183	1.1108
961855	962853	-	CCNA_00882		hypothetical protein	13.8486	-0.230564	0.158138	0.144843	0.839102	0.852302
24991	26643	-	CCNA_00025		major facilitator superfamily transporter	147.031	-0.273936	0.187891	0.144854	0.839069	0.82706
422170	422538	-	CCNA_00406	tfoX	DNA transformation protein tfoX	2.51866	-0.111947	0.0768597	0.14525	0.837884	0.925338
2570061	2570666	-	CCNA_02427		septum formation protein Maf	131.621	0.279608	0.192088	0.145496	0.837148	1.21386
1234550	1235635	+	CCNA_01131	flhB	flagellar biosynthesis protein FlhB	177.231	-0.273133	0.187718	0.145665	0.836646	0.82752
2672380	2672874	+	CCNA_02523		hypothetical protein	77.9661	-0.291433	0.200358	0.145791	0.83627	0.81709
941464	942333	-	CCNA_00863	xylC	xylonolactonase xylC	1177	0.197366	0.135795	0.146108	0.835326	1.1466
3613940	3615472	-	CCNA_03449		S-adenosylmethionine-dependent methyltransferases	72.6633	-0.29214	0.20106	0.146225	0.834978	0.81669
1552866	1553339	+	CCNA_01440		LSU ribosomal protein L13P	25251.6	0.176638	0.121662	0.146535	0.834058	1.13025
1664281	1665261	-	CCNA_01550		sulfate adenylyltransferase subunit 2	284.835	-0.242095	0.166872	0.14684	0.833156	0.845517
2857314	2858762	-	CCNA_02702		xanthine dehydrogenase small subunit	218.985	-0.261489	0.180562	0.147561	0.831028	0.834226
471542	472783	+	CCNA_00459	nhaA	Na+/H+ antiporter nhaA	178.574	0.262926	0.181636	0.147744	0.830489	1.19991
4040589	4041632	-	CCNA_03878	hemH	ferrochelatase	428.98	0.227818	0.157426	0.147856	0.830161	1.17106
17018	17494	-	CCNA_00014	moaC	molybdenum cofactor biosynthesis protein C	8.6163	0.187414	0.129976	0.149327	0.825862	1.13872
1997194	1998630	-	CCNA_01863		outer membrane efflux protein	24.036	0.261652	0.181735	0.14994	0.824084	1.19885
618615	619724	-	CCNA_00590		FixC-family flavoprotein dehydrogenase	141.372	-0.271963	0.189625	0.15151	0.819558	0.828192
1114031	1115644	+	CCNA_01028		M17 family aminopeptidase	80.4751	0.287324	0.200434	0.151713	0.818977	1.22037
1174284	1175819	+	CCNA_01069		methyltransferase	661.439	-0.209893	0.14668	0.152442	0.816895	0.864601
2586432	2587169	+	CCNA_02445		copper homeostasis protein cutC	29.6424	0.27109	0.189524	0.15261	0.816416	1.20672
2946695	2947768	+	CCNA_02791		FecR family protein	141.618	-0.271791	0.190088	0.152768	0.815967	0.82829
38211	38480	-	CCNA_00034		SSU ribosomal protein S15P	2166.28	0.168433	0.117862	0.152983	0.815357	1.12384
1330891	1331838	-	CCNA_01204		dTDP-glucose 4%2C6-dehydratase	254.369	-0.243352	0.17057	0.153668	0.813416	0.844781
3861098	3862618	+	CCNA_03695		aldehyde dehydrogenase	298.931	-0.254168	0.178381	0.154199	0.811919	0.838471
3104687	3106648	-	CCNA_02945		PAS-family sensor histidine kinase	111.479	0.279247	0.196001	0.154239	0.811807	1.21356
4010206	4011498	+	CCNA_03844		ATP-dependent endopeptidase hsl ATP-binding subunit HslU	777.384	0.204772	0.143873	0.154654	0.810639	1.1525
2393276	2394553	-	CCNA_02244		aminotransferase class I family protein	234.312	0.253274	0.177965	0.154687	0.810545	1.19191
3328757	3329278	-	CCNA_03170		conserved hypothetical protein	228.192	0.247575	0.173963	0.154694	0.810526	1.18721
2107547	2107942	-	CCNA_01964		NADH dehydrogenase	253.552	-0.253966	0.178487	0.154772	0.810309	0.838588
2664933	2665673	+	CCNA_02514	hfsD	polysaccharide secretin protein hfsD	22.7787	-0.254677	0.179025	0.154858	0.810067	0.838175
1436536	1436904	+	CCNA_01316	rplN	LSU ribosomal protein L14P	1829.29	0.174804	0.12319	0.155905	0.80714	1.12881
1687082	1688644	+	CCNA_01570		penicillin-binding protein	27.4567	-0.262978	0.185498	0.156282	0.806091	0.833366
2984595	2984720	-	CCNA_03980		hypothetical protein	28.1795	-0.262103	0.185108	0.15679	0.804682	0.833871
115289	115990	-	CCNA_00104		orotidine 5'-phosphate decarboxylase	66.8095	0.284958	0.201354	0.157008	0.804079	1.21837
3708801	3709985	+	CCNA_03552		polysaccharide deacetylase	322.181	0.240437	0.169908	0.157038	0.803996	1.18135
1832940	1833926	+	CCNA_01701		xylose isomerase family protein	121.23	-0.272864	0.192842	0.15708	0.803879	0.827675
2450438	2451238	+	CCNA_02305		chorismate mutase-family protein	34.6422	0.269116	0.191359	0.159624	0.796902	1.20507
1989653	1990909	+	CCNA_01857		AraC-family transcriptional regulator	1797.72	-0.184217	0.131164	0.160176	0.795402	0.880126
976013	976177	+	CCNA_00897		hypothetical protein	15.2494	0.226673	0.161445	0.160311	0.795037	1.17013
3271004	3272395	+	CCNA_03125		melibiose carrier protein	18.6588	-0.242407	0.172871	0.160844	0.793596	0.845334
3316700	3317755	+	CCNA_03161	xylR	transcriptional regulator xylR	344.744	-0.223979	0.15984	0.161133	0.792815	0.8562
433090	433170	-	CCNA_03919		hypothetical protein	472.175	0.23505	0.168021	0.161833	0.790933	1.17695
3076384	3077271	+	CCNA_02918		von Willebrand factor type A domain protein	18.7855	0.239481	0.171297	0.1621	0.790218	1.18057
1977086	1977619	-	CCNA_01845		two-component response regulator protein	121.78	-0.269053	0.192471	0.162146	0.790093	0.829864
2453477	2454331	-	CCNA_02308		conserved hypothetical protein	35.8859	0.271124	0.193971	0.162185	0.789989	1.20675
3907410	3909197	+	CCNA_03738		hybrid histidine kinase/receiver domain protein	196.327	-0.2489	0.178422	0.163014	0.787774	0.841538
2244856	2245224	-	CCNA_02096		CusF-family protein	22.9488	-0.251071	0.180013	0.163095	0.787559	0.840272
3194387	3195064	-	CCNA_03039	cpaD	pilus assembly protein CpaD	159.26	0.258302	0.185247	0.163207	0.787261	1.19607
3538659	3539750	+	CCNA_03360		tagatose-1%2C6-bisphosphate aldolase	1778.01	-0.168355	0.120791	0.163388	0.78678	0.889857
3054695	3056206	-	CCNA_02901		methyl-accepting chemotaxis protein	42.7865	-0.275934	0.197986	0.163406	0.786733	0.825915
3583841	3584764	-	CCNA_03417		hydrolase	18.0012	-0.238188	0.171285	0.16435	0.784231	0.84781
204697	205173	+	CCNA_00191		N-acetylglutamate synthase domain protein	33.7889	-0.26753	0.19246	0.164511	0.783806	0.83074
3930450	3930950	+	CCNA_03760		PaaI-family thioesterase	705.269	-0.193969	0.139937	0.16571	0.780651	0.874197
50902	52125	-	CCNA_00048	metK	S-adenosylmethionine synthetase	7235.35	-0.149696	0.108173	0.166402	0.778842	0.90144
1807514	1808854	+	CCNA_01680		succinylarginine dihydrolase	254.229	-0.261029	0.188674	0.166514	0.778548	0.834492
3276178	3277110	-	CCNA_03128		transporter%2C drug/metabolite exporter family	10.8982	-0.203338	0.147046	0.166719	0.778016	0.868538
3868697	3869116	-	CCNA_03700		large-conductance mechanosensitive channel	28.4667	-0.25376	0.183558	0.166834	0.777715	0.838708
2424964	2425212	-	CCNA_02273		glutathione peroxidase	271.366	-0.257778	0.186585	0.167107	0.777005	0.836375
1979689	1980078	-	CCNA_01848	qoxD	quinol cytochrome oxidase polypeptide IV	789.541	-0.200833	0.145377	0.167138	0.776924	0.870048
2335874	2335921	+	CCNA_03962		hypothetical protein	33.2868	0.265633	0.192388	0.167367	0.77633	1.20216
1398112	1398321	+	CCNA_01270		hypothetical protein	12.3364	-0.207911	0.150674	0.167625	0.775662	0.86579
2708914	2710515	-	CCNA_02562	stpA	stalk cross-band protein StpA	355.008	-0.238378	0.17287	0.167912	0.774919	0.847698
1224190	1224321	-	CCNA_01120		hypothetical protein	6.0909	-0.164355	0.119221	0.168029	0.774617	0.892328
248082	249119	+	CCNA_00233		UDP-N-acetylglucosamine 4%2C6-dehydratase	174.289	-0.25096	0.182253	0.168515	0.77336	0.840337
2207608	2208831	+	CCNA_02058		conserved hypothetical protein	22.8693	-0.248643	0.180646	0.168694	0.772901	0.841688
1632277	1634067	-	CCNA_01524	flbA	FlbA protein	268.952	0.2348	0.170771	0.16915	0.771729	1.17674
519310	519732	+	CCNA_00503		conserved hypothetical protein	195.26	-0.245666	0.178761	0.169357	0.771198	0.843426
3403175	3404281	-	CCNA_03239		spermidine/putrescine-binding protein	274.67	-0.231272	0.168482	0.169851	0.769932	0.851883
2810193	2810789	-	CCNA_02657		conserved hypothetical protein	17.1672	0.231995	0.169141	0.170186	0.769075	1.17446
1848134	1848526	+	CCNA_03893		conserved hypothetical protein	42.9945	0.269484	0.196601	0.170462	0.768371	1.20538
346066	347517	+	CCNA_00336		lignostilbene-alpha%2Cbeta-dioxygenase	2.36707	0.0981201	0.071852	0.172069	0.764298	1.07038
1539451	1540509	+	CCNA_01423		thiamine-monophosphate kinase	722.555	-0.206344	0.151104	0.172072	0.76429	0.866731
993947	994708	+	CCNA_00915		Molybdenum cofactor sulfurase related protein	47.3057	0.270949	0.198652	0.172588	0.76299	1.2066
1584237	1585601	+	CCNA_01477	hemN	oxygen-independent coproporphyrinogen-III oxidase hemN	31.2902	0.252948	0.18551	0.172715	0.762671	1.19164
2343127	2343513	+	CCNA_02191		hypothetical protein	10.1963	-0.193058	0.141733	0.173158	0.761557	0.87475
562579	563754	+	CCNA_00544		acetyl-CoA acetyltransferase	702.717	-0.203825	0.149798	0.173619	0.760402	0.868246
2559	3158	+	CCNA_00004		dephospho-CoA kinase	115.406	-0.263562	0.193994	0.17427	0.758777	0.833028
2967220	2967561	+	CCNA_02810		PII-like signaling protein	105.041	-0.267254	0.197093	0.175105	0.7567	0.830899
3261956	3263242	-	CCNA_03112		magnesium and cobalt efflux protein corB	88.6161	-0.26958	0.198844	0.175182	0.756511	0.829561
1851328	1852758	+	CCNA_01725	bamB	beta-barrel assembly machine (BAM) protein BamB	13308.2	-0.176568	0.130327	0.175479	0.755775	0.884805
1917304	1917771	+	CCNA_01790		protein translocase subunit secG	699.52	0.193905	0.143247	0.175849	0.754859	1.14386
515842	516741	-	CCNA_00500		hydroxymethylglutaryl-CoA lyase	58.5473	0.270432	0.200066	0.176467	0.753336	1.20617
3168696	3169193	-	CCNA_03016		conserved hypothetical protein	8.63214	-0.169691	0.125548	0.176504	0.753247	0.889033
3134421	3135605	-	CCNA_02979		cysteine desulfhydrase/selenocysteine lyase	55.7423	-0.271439	0.200963	0.176795	0.75253	0.828493
2301523	2302311	+	CCNA_02143	flgG	flagellar basal-body rod protein flgG	597.942	0.196991	0.145896	0.176948	0.752155	1.1463
3326871	3327722	-	CCNA_03168		hypothetical protein	251.114	-0.229389	0.170302	0.177995	0.749592	0.852996
1912486	1913097	-	CCNA_01785		hypothetical protein	1487.08	-0.165674	0.123031	0.178108	0.749316	0.891512
389797	390177	-	CCNA_00374		putative ATP synthase protein I	218.493	0.237526	0.176591	0.178604	0.748108	1.17897
2125014	2127191	-	CCNA_01981		DNA translocation competence protein ComA	101.755	-0.265272	0.19763	0.179509	0.745914	0.832042
1037402	1038040	+	CCNA_00959		TetR-family transcriptional regulator	68.0347	-0.269694	0.201216	0.180142	0.744386	0.829496
2608583	2609890	-	CCNA_02465		UDP-glucose 6-dehydrogenase	53.5363	0.268171	0.200608	0.181291	0.741623	1.20428
3961164	3962495	-	CCNA_03798		tRNA 2-methylthioadenosine synthase-like protein	223.101	0.234141	0.175598	0.182403	0.738968	1.17621
177944	178090	+	CCNA_03915		hypothetical protein	6886.93	0.168259	0.126301	0.182791	0.738046	1.1237
3369752	3370579	+	CCNA_03207		conserved hypothetical protein	139.596	-0.251831	0.189177	0.183127	0.737247	0.83983
1790704	1791576	+	CCNA_01668		sulfate transport system permease protein cysT	335.885	-0.21559	0.16228	0.184009	0.73516	0.861194
39430	39879	-	CCNA_00036		ribosome-binding factor A	404.182	0.215177	0.161991	0.18407	0.735017	1.16085
2188693	2190144	-	CCNA_02043		sugar kinase	369.278	-0.213109	0.16054	0.18436	0.734333	0.862676
3873755	3874225	+	CCNA_03705		conserved hypothetical protein	1060.69	-0.204797	0.154329	0.184504	0.733994	0.867661
2536118	2536504	+	CCNA_02392		SnoaL-like domain protein	37.7994	0.253793	0.191523	0.185128	0.732528	1.19234
1510803	1512413	-	CCNA_01393		soluble lytic murein transglycosylase	1496.67	-0.168513	0.127277	0.185508	0.731638	0.889759
2898997	2899818	+	CCNA_02738		3-ketoacyl-(acyl-carrier-protein) reductase	20.9009	0.23311	0.1761	0.185592	0.731442	1.17537
3759296	3760189	-	CCNA_03605		conserved hypothetical protein	42.3734	0.256903	0.194717	0.187046	0.728051	1.19491
2990620	2991021	-	CCNA_02838		EF hand domain protein	228.974	-0.238004	0.180791	0.188021	0.725793	0.847918
1452254	1452583	+	CCNA_01339		ArsR-family transcriptional regulator	5.36081	-0.142345	0.108199	0.188312	0.725123	0.906045
2223933	2224532	+	CCNA_02073		cupin domain transcriptional regulator	67.7281	0.264833	0.201352	0.188419	0.724875	1.2015
484789	486132	-	CCNA_00470		O-antigen polymerase	1124.54	-0.174968	0.133465	0.18987	0.721544	0.885787
1208972	1209943	-	CCNA_01103		ADP-heptose--LPS heptosyltransferase	1188.43	0.1685	0.128549	0.189932	0.721403	1.12389
448237	450525	+	CCNA_00442	cheAI	chemotaxis histidine kinase protein cheAI	2326.5	-0.174743	0.133315	0.189943	0.721377	0.885925
2318142	2319203	-	CCNA_02164		glutamate dehydrogenase/leucine dehydrogenase	980.897	0.182689	0.139458	0.190196	0.720798	1.135
2093252	2095621	-	CCNA_01951	pbpY	multimodular transpeptidase-transglycosylase PbpY	1013.95	-0.173652	0.132614	0.190379	0.72038	0.886595
802771	803496	-	CCNA_00746		ADA regulatory protein/O6-methylguanine-DNA	51.9784	0.262451	0.2005	0.190542	0.72001	1.19951
2982516	2983442	+	CCNA_02828		transposase	29.0492	0.243407	0.186143	0.190997	0.718973	1.18378
3901941	3903977	-	CCNA_03734	nadE	glutamine-dependent NAD synthetase	475.413	-0.207303	0.15868	0.19141	0.718035	0.866155
2560536	2561765	+	CCNA_02417		biotin synthase related domain containing protein	83.4811	-0.261651	0.200346	0.191554	0.717709	0.834133
512331	514298	+	CCNA_00496		threonyl-tRNA synthetase	2578.43	-0.154715	0.118669	0.192319	0.715979	0.89831
1850579	1851331	+	CCNA_01724		conserved hypothetical membrane protein	1299.32	-0.165243	0.126866	0.192744	0.715018	0.891778
2322614	2323237	-	CCNA_02170		glutathione S-transferase	28.7173	0.244835	0.188126	0.193106	0.714204	1.18496
146986	148530	-	CCNA_00137	shkA	hybrid two-component histidine kinase/receiver protein ShkA	214.87	0.23668	0.18208	0.193647	0.712989	1.17828
1733317	1734360	+	CCNA_01612	mreB	rod shape-determining protein MreB	1490.76	0.164701	0.126818	0.194039	0.712111	1.12093
454858	455328	+	CCNA_00450	cheE	cheE protein	32.1093	-0.246026	0.189451	0.194071	0.712039	0.843216
3773490	3775610	+	CCNA_03619		zinc metalloprotease	2543.27	-0.15738	0.121212	0.194155	0.711851	0.896652
1567625	1567876	+	CCNA_01457		hypothetical protein	7.91078	-0.171052	0.131797	0.19434	0.711437	0.888195
2884725	2885654	-	CCNA_02722		conserved hypothetical protein	472.549	0.209745	0.161625	0.194382	0.711344	1.15648
2830944	2831828	-	CCNA_02678		conserved transmembrane protein	122.217	0.251131	0.193518	0.194386	0.711335	1.19014
3581213	3582355	-	CCNA_03414		Rubrum transdehydrogenase NAD-binding	162.44	-0.239928	0.184986	0.194629	0.710792	0.846788
2926215	2926454	-	CCNA_02764		hypothetical protein	180.83	-0.238399	0.184277	0.195769	0.708256	0.847686
2154264	2155544	-	CCNA_02007		lipoprotein releasing system transmembrane protein lolE	881.16	-0.190048	0.146921	0.195825	0.708132	0.876577
451877	452911	+	CCNA_00445		receiver domain-glutamate methylesterase cheBI	1550.98	0.164428	0.127201	0.196128	0.70746	1.12072
2704653	2706239	+	CCNA_02558		enantioselective peptide amidase	90.439	-0.257744	0.199441	0.196242	0.707207	0.836395
1434874	1435626	+	CCNA_01312	rpsC	SSU ribosomal protein S3P	3196.86	0.149005	0.11531	0.196284	0.707114	1.1088
790499	791437	+	CCNA_00733		GumN superfamily protein	14.0394	0.206466	0.160082	0.197137	0.705232	1.15386
1775569	1776417	+	CCNA_01654		cyclophilin-type peptidylprolyl cis-trans isomerase	140.058	-0.247208	0.191753	0.197329	0.704809	0.842525
2173025	2173249	-	CCNA_02026		hypothetical protein	19.0964	-0.21496	0.166976	0.197966	0.70341	0.86157
1433070	1433366	+	CCNA_01308	rplW	LSU ribosomal protein L23P	997.214	0.172622	0.134201	0.198341	0.702587	1.1271
4960	5235	+	CCNA_00007		SSU ribosomal protein S20P	1778.13	0.158122	0.123136	0.199099	0.700931	1.11583
3266288	3266830	+	CCNA_03117	bacB	bactofilin B BacB	589.458	0.193454	0.150964	0.200033	0.698898	1.1435
695435	696727	+	CCNA_00645	nrtA	nitrate binding protein nrtA	5.12741	-0.136859	0.106981	0.200799	0.697238	0.909497
1399011	1399442	-	CCNA_01272		peptidyl-tRNA hydrolase family protein	44.0497	-0.254275	0.198898	0.201102	0.696584	0.838408
2176523	2177125	-	CCNA_02032	nuoB	NADH-quinone oxidoreductase chain B	1147.27	0.162992	0.127629	0.201575	0.695564	1.11961
3233155	3234393	-	CCNA_03084		conserved hypothetical membrane protein	220.444	-0.223649	0.175167	0.201682	0.695334	0.856397
3594318	3595619	+	CCNA_03431		membrane-bound lytic murein transglycosylase B	423.694	0.196319	0.153772	0.201713	0.695266	1.14577
1404393	1404881	-	CCNA_01278		conserved hypothetical protein	1970.44	-0.152961	0.119838	0.201813	0.695051	0.899402
4015962	4016552	+	CCNA_03850		imidazoleglycerol-phosphate dehydratase	569.96	0.186043	0.145794	0.20193	0.6948	1.13764
1177299	1178732	-	CCNA_01071		alpha-ketoglutarate permease	204.226	-0.231252	0.181277	0.202069	0.6945	0.851896
3934841	3935338	-	CCNA_03767		SSU ribosomal protein S16P	1322.49	0.163291	0.128034	0.202177	0.694269	1.11984
2837433	2838476	+	CCNA_02684		cyclopropane fatty acid synthase-like protein	87.0242	0.255275	0.200165	0.202195	0.69423	1.19356
473245	473400	+	CCNA_00460		hypothetical protein	2.01376	0.0859614	0.0675026	0.202857	0.692809	1.06139
1505184	1506251	+	CCNA_01388		methyltransferase	57.9749	-0.255442	0.20075	0.203218	0.692037	0.837731
1628290	1629102	+	CCNA_01519		universal stress protein family	57.5015	0.254952	0.200608	0.203764	0.690872	1.1933
1923957	1924988	+	CCNA_01799		pyruvate dehydrogenase E1 component alpha subunit	12449.5	-0.137248	0.108003	0.203806	0.690783	0.909252
3937233	3937739	-	CCNA_03769		conserved hypothetical protein	110.656	-0.24886	0.195945	0.204066	0.690228	0.841561
2661300	2662568	-	CCNA_02511	hfsC	polysaccharide polymerase hfsC	18.5662	-0.219124	0.172589	0.204215	0.689912	0.859087
3944717	3945469	+	CCNA_03778		integral membrane protein	547.089	0.194777	0.153681	0.205009	0.688228	1.14455
3593366	3593983	-	CCNA_03429		haloacid dehalogenase superfamily%2C subfamily IA	109.58	-0.252648	0.19935	0.205027	0.688189	0.839354
1961197	1963485	+	CCNA_01832		beta-glucosidase	67.3283	-0.254843	0.201322	0.205568	0.687044	0.838079
133900	134682	+	CCNA_00123		3-hydroxyacyl CoA dehydrogenase	417.937	0.203782	0.161531	0.207106	0.683808	1.15171
421211	422068	+	CCNA_00405		short chain dehydrogenase	69.6242	-0.253841	0.201247	0.207187	0.683637	0.838661
439068	440003	+	CCNA_00434		conserved membrane-spanning protein	19.7571	0.21494	0.170668	0.207885	0.682176	1.16066
2676011	2676541	+	CCNA_02527		hypothetical protein	168.101	-0.232247	0.184417	0.2079	0.682146	0.851308
377803	378750	-	CCNA_00361		hot dog superfamily thioesterase	91.0999	-0.249911	0.198481	0.207989	0.681959	0.840949
2310141	2310677	+	CCNA_02154		GCN5-related N-acetyltransferase	286.753	-0.214518	0.170385	0.208024	0.681888	0.861834
1284624	1285421	-	CCNA_01166		hydroxyacyl-ACP dehydratase HTD2	9.6944	-0.178752	0.142194	0.208718	0.680441	0.883467
3780304	3781209	+	CCNA_03625	cztR	transcriptional regulator CztR	31.6656	-0.241201	0.191942	0.208885	0.680092	0.84604
599049	600167	+	CCNA_00575		conserved hypothetical protein	8.3204	0.163565	0.130207	0.209046	0.679759	1.12005
2573283	2574749	-	CCNA_02432		nucleobase-cation-symport-1 (NCS1) transporter	21.2104	-0.219361	0.174629	0.20906	0.67973	0.858946
18043	18495	-	CCNA_00016	moaE	molybdopterin converting factor%2C large subunit	84.4972	-0.250922	0.199898	0.209388	0.679048	0.840359
3545467	3546042	-	CCNA_03369		hypothetical protein	90.256	0.249318	0.198627	0.209403	0.679017	1.18864
1635261	1636082	+	CCNA_01527	fljL	flagellin fljL	520.19	-0.194544	0.155036	0.209538	0.678737	0.873849
1226141	1227676	+	CCNA_01122		MA superfamily peptidase	445.259	-0.195715	0.155972	0.209548	0.678716	0.87314
196250	197011	-	CCNA_00183	pulO	type II secretory pathway%2C prepilin signal peptidase	39.1041	0.238527	0.190119	0.209616	0.678576	1.17979
2809368	2810180	-	CCNA_02656		AraC-family transcriptional regulator	39.3725	0.246836	0.196985	0.21018	0.677408	1.1866
935330	937543	+	CCNA_00858		TonB-dependent receptor	932.643	0.190589	0.152138	0.210301	0.677159	1.14123
2379875	2382190	+	CCNA_02232		TonB-dependent receptor	307.597	-0.214475	0.171356	0.210704	0.676327	0.86186
3922579	3923709	-	CCNA_03753		iron-sulfur cluster-binding protein	81.9456	-0.249886	0.199655	0.21072	0.676294	0.840963
2613665	2614930	+	CCNA_02471		cobalt-zinc-cadmium resistance protein czcC	19.2977	-0.216073	0.172897	0.211401	0.674894	0.860906
570238	571044	+	CCNA_00554		methyltransferase	35.446	-0.233282	0.186931	0.212047	0.673569	0.850697
2788093	2789109	+	CCNA_02637		PAS-family sensor histidine kinase	219.735	-0.219273	0.175932	0.212637	0.672362	0.858998
2885831	2886376	+	CCNA_02723		PAS domain protein	9.89457	0.177487	0.142533	0.213046	0.671527	1.13091
3377955	3378587	-	CCNA_03217		TetR-family transcriptional regulator	5.28804	-0.131568	0.105666	0.213086	0.671446	0.912839
3281228	3281524	-	CCNA_03133	higB	toxin protein higB	23.6731	-0.220862	0.177384	0.213094	0.671429	0.858053
1488246	1490177	+	CCNA_01374		Fe-S cluster assembly ABC-type transport system%2C permease and ATPase components	58.9357	0.250416	0.201135	0.213127	0.671362	1.18955
3351427	3353673	-	CCNA_03191		PAS-family GGDEF/EAL family protein	86.5462	0.248215	0.19958	0.213615	0.670367	1.18774
886822	887742	-	CCNA_00826		2-dehydro-3-deoxygalactonokinase	107.857	0.245743	0.197637	0.213716	0.670162	1.1857
273695	274738	+	CCNA_00261		ribonucleoside-diphosphate reductase beta chain	1898.44	-0.150906	0.121403	0.213861	0.669868	0.900684
3257575	3260856	-	CCNA_03108		TonB-dependent outer membrane receptor	23879.9	0.131651	0.106088	0.21462	0.668331	1.09555
1697642	1697974	+	CCNA_01581		hypothetical protein	47.825	0.248042	0.19998	0.214853	0.667859	1.18759
76477	78678	-	CCNA_00074		multifunctional fatty acid oxidation complex subunit alpha FadJ	418.873	-0.206462	0.166481	0.214918	0.667727	0.86666
3223642	3224166	+	CCNA_03073		hypothetical protein	8.59812	0.168427	0.136031	0.215659	0.666231	1.12383
3713085	3713810	-	CCNA_03557		conserved hypothetical protein	2234.83	-0.1629	0.131641	0.215916	0.665715	0.893228
2563550	2564281	-	CCNA_02419	tonB1	TonB1 protein	176.137	0.227238	0.183754	0.21622	0.665103	1.17059
851554	852870	+	CCNA_00788		transporter%2C major facilitator superfamily	30.4699	0.225935	0.18294	0.216822	0.663896	1.16953
415406	416764	-	CCNA_00398		hypothetical protein	1241.57	-0.162209	0.131585	0.217675	0.662191	0.893656
1071582	1072052	-	CCNA_00990		general stress protein 17O	500.399	-0.187201	0.151989	0.218073	0.661398	0.878308
2313463	2313810	-	CCNA_02157		HipB-family transcriptional regulator	48.842	0.246506	0.200191	0.218191	0.661164	1.18633
3846049	3848232	-	CCNA_03685	pbpZ	multimodular transpeptidase-transglycosylase PbpZ	239.321	-0.21295	0.173008	0.218372	0.660803	0.862771
3487743	3487922	+	CCNA_03312		hypothetical protein	1.77867	0.0803547	0.0653744	0.219017	0.659522	1.05728
2375110	2375982	-	CCNA_02227		LysR-family transcriptional regulator	39.5547	-0.241896	0.196899	0.219248	0.659064	0.845633
1538581	1539045	+	CCNA_01421		6%2C7-dimethyl-8-ribityllumazine synthase	416.884	-0.188603	0.153524	0.21926	0.65904	0.877455
3989897	3991405	+	CCNA_03824	ubiB	2-polyprenylphenol 6-hydroxylase accessory protein UbiB	631.841	0.18486	0.151048	0.22101	0.655588	1.13671
1624314	1625594	+	CCNA_01515		C4-dicarboxylate transporter large subunit	24.4213	-0.221216	0.180769	0.221047	0.655516	0.857842
1923489	1923791	+	CCNA_01797	ftsB	FtsB-related septum formation initiator	1165.01	-0.161341	0.131882	0.22119	0.655234	0.894194
426379	427632	+	CCNA_00413		poly(A) polymerase/tRNA-nucleotidyltransferase	325.414	-0.210715	0.172287	0.221314	0.65499	0.864109
3576740	3577696	-	CCNA_03409		alpha/beta hydrolase family protein	51.6098	-0.24515	0.200462	0.221358	0.654905	0.843728
873744	874886	-	CCNA_00810		acetyl esterase	105.215	0.241246	0.197281	0.221384	0.654854	1.18201
1869866	1870144	-	CCNA_01740		SSU ribosomal protein S18P	592.686	-0.177176	0.14502	0.221806	0.654027	0.884432
3942525	3942908	+	CCNA_03775		conserved hypothetical protein	40.0533	0.238573	0.195349	0.221986	0.653675	1.17983
2671693	2672145	+	CCNA_02522		hypothetical protein	109.484	-0.245472	0.201008	0.222007	0.653633	0.84354
1813006	1814112	+	CCNA_01686		exopolyphosphatase GppA	149.89	0.2296	0.188078	0.222174	0.653307	1.17251
3883021	3883980	+	CCNA_03718		NADH-ubiquinone oxidoreductase subunit	908.304	0.16776	0.137458	0.222297	0.653066	1.12331
1684807	1686171	+	CCNA_01568		Kef-type K+ transport system	78.1648	-0.244379	0.200533	0.222977	0.65174	0.844179
1472300	1474144	+	CCNA_01357	iolD	myo-inositol catabolism protein IolD	449.527	-0.187235	0.153707	0.223176	0.651353	0.878287
2330137	2331435	+	CCNA_02179		long-chain fatty acid transport protein precursor	4234.74	0.136738	0.112264	0.223222	0.651262	1.09942
2637121	2637768	+	CCNA_02489		acetate/3-ketoacid CoA transferase%2C subunit B	6.27551	-0.14635	0.120228	0.2235	0.650722	0.903533
2649003	2649287	+	CCNA_02500		type IV secretory pathway%2C VirB3 protein	19.9628	0.207014	0.170193	0.223852	0.65004	1.1543
1492535	1493107	+	CCNA_01378		protein-L-isoaspartate O-methyltransferase	156.027	-0.227186	0.186828	0.223979	0.649792	0.8543
3314464	3315978	+	CCNA_03159		sulfite reductase (NADPH) flavoprotein alpha-component	124.396	0.234132	0.192701	0.224365	0.649045	1.1762
3613397	3613870	-	CCNA_03448		hypothetical protein	65.818	-0.244306	0.201296	0.224875	0.648058	0.844222
3971995	3972657	+	CCNA_03807		organic solvent resistance transport system Ttg2D protein	117.448	0.23574	0.194376	0.225205	0.647422	1.17751
3838736	3839164	-	CCNA_03679		PaaI thioesterase family protein	379.391	-0.192174	0.158462	0.225227	0.64738	0.875285
3213009	3213830	+	CCNA_03061		SDR family dehydrogenase%2C group 9	24.1121	0.218968	0.180689	0.225571	0.646717	1.1639
1050375	1050782	-	CCNA_00973		putative phosphatase	287.542	0.210504	0.173734	0.22565	0.646565	1.15709
2112556	2114394	-	CCNA_01969		aspartyl-tRNA synthetase	4072.34	0.136144	0.112493	0.226185	0.645535	1.09896
3483670	3484041	-	CCNA_03306		SSU ribosomal protein S12P	797.683	0.16516	0.136476	0.226212	0.645484	1.12129
2920073	2920831	-	CCNA_02756		competence/damage-inducible protein CinA	1325.46	-0.163369	0.135051	0.226401	0.645121	0.892938
1266958	1268313	+	CCNA_01159		transporter%2C major facilitator superfamily	1092.5	-0.15629	0.129286	0.226714	0.644522	0.89733
2035926	2037557	-	CCNA_01894		FAD-NAD(P)-binding protein	8.22444	0.158973	0.131606	0.227069	0.643841	1.11649
2671117	2671587	+	CCNA_02521		endonuclease involved in recombination	214.672	0.212374	0.176157	0.227973	0.642117	1.15859
3363862	3364839	+	CCNA_03203		threo-3-hydroxyaspartate ammonia-lyase	170.473	-0.222097	0.184498	0.228669	0.640793	0.857318
738076	738534	+	CCNA_00682		MarR-family transcriptional regulator	26.875	-0.217341	0.180579	0.228754	0.640631	0.86015
3280062	3280865	-	CCNA_03131		LytR/AlgR-family transcriptional regulator	18.6307	0.199271	0.165739	0.229241	0.639707	1.14812
947426	950383	-	CCNA_00869		DNA modification methyltransferase-related protein	1136.95	0.159138	0.132361	0.229246	0.639699	1.11662
1937704	1938711	+	CCNA_01813		tRNA-dihydrouridine synthase	101.46	-0.23745	0.197611	0.229516	0.639186	0.848243
127915	129735	+	CCNA_00117		glucosamine-fructose-6-phosphate aminotransferase%2C isomerizing	629.498	0.179167	0.149289	0.230086	0.638109	1.13223
438748	439005	+	CCNA_00433		type 1 capsular polysaccharide biosynthesis protein J	1.76389	0.0765605	0.0638873	0.230774	0.636814	1.0545
1176508	1177257	-	CCNA_01070		conserved hypothetical protein	12.0413	-0.182613	0.152524	0.231199	0.636013	0.881106
1571872	1571955	-	CCNA_03951		hypothetical protein	41.9532	0.236927	0.197914	0.231259	0.635902	1.17848
2076486	2077046	+	CCNA_01931		TetR-family transcriptional regulator	29.673	0.227129	0.190049	0.232046	0.634426	1.1705
3061621	3062715	+	CCNA_02906		acyltransferase family protein	55.0195	-0.239941	0.200857	0.232247	0.63405	0.84678
2461318	2461581	-	CCNA_02318		hypothetical protein	13.3205	0.186842	0.156574	0.232744	0.633121	1.13827
2232870	2233535	-	CCNA_02083	scpB	chromosome segregation and condensation protein B scpB	82.5771	-0.239854	0.201036	0.232834	0.632953	0.846831
1434494	1434874	+	CCNA_01311	rplV	LSU ribosomal protein L22P	4279.43	0.133458	0.111871	0.232884	0.632861	1.09692
1745770	1747389	-	CCNA_01625		aminobenzoyl-glutamate utilization protein B	76.9375	-0.239604	0.20106	0.233378	0.63194	0.846978
191032	191484	+	CCNA_00175		type II secretion pathway protein G	49.1692	-0.238125	0.200129	0.234103	0.630593	0.847846
1212651	1213511	-	CCNA_01108		nucleoside-diphosphate-sugar epimerase	41.8592	-0.234125	0.197074	0.234831	0.629245	0.8502
1778893	1779993	+	CCNA_01658		S-adenosylmethionine:tRNA ribosyltransferase-isomerase	168.716	0.221273	0.186388	0.235164	0.62863	1.16576
3670438	3670800	-	CCNA_03512		zinc-finger protein	23.208	0.196531	0.16593	0.236245	0.626637	1.14594
3535517	3535900	-	CCNA_03357		hypothetical protein	140.616	0.223451	0.188659	0.236246	0.626636	1.16752
2043376	2044365	-	CCNA_01901		lipoprotein	1269.21	0.155857	0.131753	0.236831	0.625562	1.11408
3015316	3016860	-	CCNA_02862		phage host specificity protein	3.66352	0.0998109	0.0843954	0.236945	0.625353	1.07163
1396765	1397271	-	CCNA_01268		cytochrome c	266.637	0.201319	0.170233	0.236964	0.625317	1.14975
1889529	1890635	-	CCNA_01761		YjgP/YjgQ family membrane permease	580.644	-0.176577	0.149317	0.236981	0.625287	0.8848
516738	518417	-	CCNA_00501		glucosyltransferase	138.838	0.226659	0.19172	0.23711	0.62505	1.17012
2454519	2454854	+	CCNA_02309		EF hand domain protein	216.08	-0.209769	0.177627	0.237621	0.624116	0.864675
3591851	3592315	-	CCNA_03426		MarR family repressor protein	24.7308	-0.216899	0.183794	0.237953	0.623508	0.860413
63327	64361	-	CCNA_00062	trpS	tryptophanyl-tRNA synthetase	512.502	0.175341	0.148581	0.237959	0.623498	1.12923
1690173	1690907	+	CCNA_01574		arsenic resistance protein arsH	65.5236	-0.237583	0.201352	0.238026	0.623376	0.848165
2209891	2210274	-	CCNA_02060		CrcB family protein	266.48	0.206063	0.174673	0.238117	0.623209	1.15354
223353	224927	-	CCNA_00209		undecaprenyl-phosphomannose:protein mannosyltransferase	128.819	-0.225033	0.191039	0.238818	0.621933	0.855575
2370612	2370800	-	CCNA_03963		hypothetical protein	26.5003	0.205167	0.17446	0.239589	0.620533	1.15282
1917887	1919539	+	CCNA_01791		CTP synthase	3705.76	0.161352	0.137318	0.239983	0.619819	1.11833
2802232	2803152	+	CCNA_02648		alpha/beta hydrolase family protein	10.0243	-0.1687	0.143607	0.240102	0.619604	0.889644
1326323	1328746	-	CCNA_01202		membrane alanine aminopeptidase	1954.94	-0.154853	0.131883	0.240324	0.619202	0.898224
1634266	1634691	+	CCNA_01525	flbT	flagellar biosynthesis repressor flbT	442.54	-0.185581	0.158085	0.240424	0.619022	0.879295
869089	869778	-	CCNA_00805	yihA	GTP-binding protein YihA	347.007	0.187757	0.160281	0.241429	0.61721	1.13899
994996	995262	-	CCNA_00917	parD-1	antitoxin protein parD-1	38.3739	0.228714	0.195256	0.241456	0.617162	1.17179
2459534	2460208	-	CCNA_02314		hypothetical protein	91.26	0.235538	0.201232	0.241808	0.61653	1.17735
481820	481933	-	CCNA_00468		UDP glucuronic acid epimerase-related protein	14.8182	-0.181289	0.15506	0.242342	0.615571	0.881915
2781597	2781770	-	CCNA_02631		P-loop NTPase-related protein	351.774	-0.19537	0.167229	0.242694	0.61494	0.873349
1637293	1637661	+	CCNA_01529		FlaG superfamily protein	317.51	-0.192972	0.165236	0.242865	0.614635	0.874802
1906529	1906798	-	CCNA_01779		hypothetical protein	288.153	0.194896	0.166911	0.242943	0.614496	1.14464
915317	916645	-	CCNA_00843		endo-beta-mannanase	121.658	0.224814	0.192581	0.243061	0.614285	1.16863
254808	255242	+	CCNA_00239	hprK	serine kinase/phosphatase HprK	11.3985	-0.17352	0.14866	0.24312	0.614178	0.886677
2078937	2080163	-	CCNA_01936		cysteine desulfurase/selenocysteine lyase	173.074	0.214224	0.183827	0.243876	0.612831	1.16008
3239258	3240220	-	CCNA_03090		acetyl-coenzyme A carboxylase carboxyl transferase subunit alpha	714.012	0.171696	0.147371	0.243996	0.612618	1.12638
2995539	2996945	-	CCNA_02842		two-component sensor histidine kinase	27.0086	0.217303	0.186543	0.244063	0.612498	1.16256
2781006	2781527	+	CCNA_02630		hypothetical protein	62.705	0.233735	0.200669	0.244108	0.612417	1.17588
3844670	3845302	+	CCNA_03683		maleylpyruvate isomerase	198.946	-0.213042	0.183034	0.244447	0.611815	0.862716
3460721	3462811	-	CCNA_03293	fadJ	multifunctional fatty acid oxidation complex subunit alpha FadJ	46.0258	-0.230993	0.198616	0.244824	0.611147	0.852048
2804514	2805407	-	CCNA_02651		drug/metabolite transporter (DMT) family protein	142.846	-0.219917	0.189098	0.24484	0.611118	0.858615
2348573	2349316	+	CCNA_02199		methyltransferase	48.2353	-0.232667	0.200105	0.24494	0.61094	0.85106
3584768	3585241	-	CCNA_03418		thioesterase superfamily protein	5.04793	-0.118632	0.102058	0.245076	0.610699	0.921061
697642	698427	+	CCNA_00647	nrtD	nitrate transport ATP-binding protein nrtD	5.79968	0.135552	0.116618	0.245089	0.610676	1.09851
3355603	3356499	+	CCNA_03195	rpoH	RNA polymerase sigma factor RpoH	458.742	-0.193163	0.166556	0.246151	0.608799	0.874686
1457249	1458061	+	CCNA_01343		ribosomal large subunit pseudouridine synthase C	47.289	0.23137	0.199531	0.246224	0.608669	1.17395
2810792	2811589	-	CCNA_02658		3-hydroxybutyryl-CoA dehydratase	208.788	0.204861	0.176684	0.246262	0.608603	1.15258
1030335	1030667	+	CCNA_00953	fliN	flagellar motor switch protein FliN	57.2546	0.233294	0.201254	0.246375	0.608403	1.17552
835363	837786	-	CCNA_00777		PAS family GGDEF/EAL protein	353.93	-0.187809	0.162038	0.246438	0.608292	0.877938
1520934	1521833	+	CCNA_01403	glyQ	glycyl-tRNA synthetase alpha chain	2182.42	0.139088	0.120039	0.246581	0.60804	1.10121
2528009	2529388	-	CCNA_02385		3-deoxy-7-phosphoheptulonate synthase	383.042	0.181003	0.156309	0.246871	0.60753	1.13367
3643337	3644191	+	CCNA_03480		triphenylmethane reductase (TMR)-like protein	9.71724	-0.1564	0.135321	0.247774	0.605944	0.897261
1490853	1491557	+	CCNA_01376		glutathione S-transferase	166.084	-0.214028	0.185186	0.247785	0.605925	0.862127
2340056	2340829	+	CCNA_02189		peptidase%2C C13 family	751.197	-0.161233	0.139529	0.247864	0.605786	0.89426
1248684	1250288	-	CCNA_01145		monoamine oxidase	78.7818	-0.232403	0.201149	0.247937	0.605659	0.851216
2832742	2833680	-	CCNA_02680		conserved transmembrane protein	11.8227	-0.175402	0.151876	0.248132	0.605317	0.885521
2631756	2632583	-	CCNA_02484		trans-feruloyl-CoA hydratase	37.9052	-0.226615	0.196225	0.248144	0.605296	0.854638
1431629	1432432	+	CCNA_01306	rplC	LSU ribosomal protein L3P	2369.72	0.142579	0.123528	0.248407	0.604836	1.10388
558249	559709	-	CCNA_00539		salicylate hydroxylase	13.2614	0.177317	0.153832	0.249048	0.603717	1.13078
818810	820510	-	CCNA_00760		two component sensor histidine kinase	168.659	0.224675	0.194922	0.249057	0.603701	1.16851
2080163	2081191	-	CCNA_01937	sufD	FeS assembly protein SufD	265.945	0.197929	0.171732	0.249097	0.603632	1.14705
1965009	1967531	-	CCNA_01834		oxidoreductase	141.26	0.222939	0.193517	0.249305	0.603269	1.16711
3368261	3369649	+	CCNA_03206		L-serine dehydratase	438.045	0.17678	0.153498	0.249455	0.603008	1.13036
479191	480435	+	CCNA_00466		glycosyltransferase	738.596	-0.160493	0.139491	0.249914	0.602209	0.894719
1803814	1805058	+	CCNA_01677		carboxypeptidase G2 precursor	487.441	-0.175213	0.152574	0.250813	0.600649	0.885637
956807	959071	+	CCNA_00879		PAS-family sensor histidine kinase	828.925	-0.154172	0.134323	0.251063	0.600218	0.898648
3976615	3977988	+	CCNA_03813	creS	intermediate filament-like cell shape determinant creS	1038.61	-0.149755	0.130537	0.251292	0.599821	0.901404
2740556	2740897	+	CCNA_02591		glutaredoxin	5716.19	0.152514	0.133006	0.251517	0.599432	1.1115
2663309	2664847	-	CCNA_02513	hfsA	holdfast synthesis protein HfsA	695.345	-0.16107	0.140633	0.252076	0.598468	0.894362
3937871	3938833	-	CCNA_03770		malate dehydrogenase	2921.96	-0.139434	0.121846	0.252478	0.597776	0.907875
2298195	2298779	-	CCNA_02139	pflI	polar flagellum positioning protein pflI	37.6932	0.21403	0.187151	0.252779	0.597259	1.15992
1487512	1488318	+	CCNA_01373		conserved hypothetical protein	63.4909	0.229996	0.201336	0.253309	0.59635	1.17283
2619485	2619961	-	CCNA_02474		MarR-family transcriptional regulator	73.1087	-0.229765	0.201288	0.253672	0.595727	0.852774
2365451	2366239	+	CCNA_02219		hypothetical protein	2384.95	0.146181	0.128083	0.253746	0.5956	1.10664
2252045	2252605	-	CCNA_02103		conserved hypothetical protein	8.13166	-0.149789	0.131248	0.253758	0.59558	0.901382
276384	277637	-	CCNA_00264		C4-dicarboxylate transport protein	741.323	-0.157585	0.1381	0.253831	0.595455	0.896524
2018600	2019703	+	CCNA_01879		NADH:flavin oxidoreductases%2C old yellow enzyme family	18.5615	0.186993	0.163993	0.254184	0.594851	1.13839
1184014	1184190	-	CCNA_01079		hypothetical protein	43.3441	0.225764	0.198069	0.254357	0.594556	1.1694
3817495	3818418	-	CCNA_03656		acetyl-coenzyme A carboxylase carboxyl transferase subunit beta	1334.51	-0.144193	0.12653	0.254452	0.594394	0.904885
1034478	1035959	+	CCNA_00957		porin O precursor	285.55	-0.191818	0.168354	0.254548	0.59423	0.875502
3547357	3547542	-	CCNA_03372		bacterioferritin-associated ferredoxin	128.843	-0.219429	0.192655	0.254714	0.593948	0.858905
4014965	4015954	+	CCNA_03849		fructokinase	1711.79	0.146473	0.128602	0.254719	0.593939	1.10686
144443	145276	+	CCNA_00135		trypsin-like peptidase	144.886	-0.225964	0.198766	0.255608	0.592425	0.855023
3624696	3626276	-	CCNA_03462		glycine cleavage system protein P%2C C-terminal domain	3367.6	0.129265	0.113766	0.255856	0.592004	1.09374
3281744	3282751	+	CCNA_03134		alpha/beta hydrolase family protein	57.8483	-0.227529	0.200605	0.256705	0.590566	0.854097
3234537	3235514	-	CCNA_03085		nitropropane dioxygenase/trans-enoyl-CoA reductase family	393.536	0.178145	0.15737	0.257628	0.589007	1.13143
1372630	1373421	-	CCNA_01245		23S rRNA methyltransferase	544.271	-0.165803	0.146784	0.258655	0.587279	0.891432
3463221	3464447	-	CCNA_03294		beta-lactamase family protein	102.272	-0.222331	0.19699	0.259049	0.586618	0.857179
3951525	3952418	-	CCNA_03784		conserved hypothetical protein	36.0472	-0.218012	0.193363	0.259542	0.585793	0.859749
1509067	1510149	+	CCNA_01391		radical SAM superfamily protein	43.5402	-0.219234	0.194493	0.259655	0.585604	0.859021
511098	511559	+	CCNA_00493		putative polyketide cyclase-dehydrase/lipid transport protein	48.7689	-0.222783	0.197643	0.259658	0.585599	0.856911
1328834	1330816	-	CCNA_01203		TonB-dependent receptor	346.848	0.179713	0.159451	0.25971	0.585511	1.13266
3879977	3880735	-	CCNA_03714		ABC transporter ATP-binding protein	899.565	0.156218	0.138609	0.259723	0.585489	1.11436
2747660	2748538	+	CCNA_02602		LysR-family transcriptional regulator	156.013	-0.216369	0.19208	0.259974	0.585071	0.860729
1912227	1912619	-	CCNA_01784		hypothetical protein	2492.16	-0.139424	0.123876	0.260371	0.584407	0.907881
2400729	2402321	-	CCNA_02252		methylcrotonyl-CoA carboxylase carboxyl transferase subunit	1727.11	-0.144251	0.12826	0.260725	0.583817	0.904849
122547	122852	+	CCNA_00114		MarR/EmrR-family transcriptional regulator	34.125	-0.2164	0.192417	0.260743	0.583788	0.860711
2137316	2139679	-	CCNA_01992	bamA	beta-barrel assembly machine (BAM) protein BamA	4229.59	-0.125008	0.111206	0.260965	0.583417	0.916999
655396	656883	-	CCNA_00614		short-chain fatty acids transporter	49.6153	0.224001	0.199344	0.261145	0.583118	1.16797
4036307	4036564	-	CCNA_03873		conserved hypothetical protein	14.1986	-0.178454	0.158962	0.261599	0.582365	0.883649
1895834	1896232	-	CCNA_01768		hypothetical protein	274.892	-0.198322	0.176736	0.261803	0.582026	0.871563
3641243	3641656	-	CCNA_03477		rhodanese-related sulfurtransferase	2.36835	-0.084851	0.0756363	0.261935	0.581807	0.942882
3452702	3453721	-	CCNA_03283		TIM-barrel metal-dependent hydrolase	27.056	-0.207826	0.185421	0.262357	0.581107	0.865841
3436670	3436996	-	CCNA_03266		conserved hypothetical protein	39.4856	-0.22065	0.196911	0.262476	0.580911	0.858179
815435	816001	+	CCNA_00758		translation elongation factor P EF-P	15776.7	0.126333	0.112771	0.262604	0.580699	1.09152
3255828	3256478	-	CCNA_03105		DnaJ domain protein	100.104	0.220087	0.19655	0.262822	0.580339	1.1648
3251453	3252370	-	CCNA_03101	xerD	site-specific tyrosine recombinase XerD	121.064	-0.218008	0.194734	0.26292	0.580176	0.859752
2153585	2154271	-	CCNA_02006		lipoprotein releasing system ATP-binding protein lolD	87.9467	0.223581	0.199762	0.263039	0.579979	1.16763
2399868	2400707	-	CCNA_02251		methylglutaconyl-CoA hydratase	1824.95	-0.139435	0.124608	0.263143	0.579808	0.907875
3653130	3654191	-	CCNA_03494		patatin-like phospholipase	231.091	-0.193956	0.17342	0.263389	0.579402	0.874205
1012655	1012924	-	CCNA_00937		acetyltransferase	104.289	0.221239	0.198196	0.26431	0.577887	1.16573
2086293	2086811	-	CCNA_01944		McrA-family restriction endonuclease	538.407	-0.175557	0.157328	0.264481	0.577606	0.885426
673388	673771	-	CCNA_00628	cheY	chemotaxis protein cheY	17.0843	0.178658	0.160125	0.264532	0.577521	1.13183
805164	805484	+	CCNA_00748		ferrous iron transport protein A	65.3624	0.224324	0.201358	0.265256	0.576334	1.16823
494406	495143	-	CCNA_00478		hypothetical protein	256.745	-0.189903	0.170653	0.265795	0.575453	0.876665
2589111	2589782	-	CCNA_02448		conserved hypothetical protein	680.85	-0.162418	0.146077	0.266197	0.574797	0.893526
604210	606009	-	CCNA_00579		endonuclease	326.772	-0.179791	0.161911	0.266814	0.573792	0.882831
1935926	1936417	-	CCNA_01811		competence/damage-inducible protein CinA	12.4476	0.169871	0.153143	0.267329	0.572953	1.12496
1529253	1529711	-	CCNA_03949		conserved hypothetical protein	112.545	0.218747	0.197256	0.267452	0.572755	1.16372
2984967	2985137	+	CCNA_02830		MPN domain protein	3.17176	-0.0969449	0.0875068	0.267924	0.571988	0.935011
3613084	3613359	-	CCNA_03447		hypothetical protein	1.46317	-0.0665604	0.0600969	0.268056	0.571774	0.954912
2689408	2690706	-	CCNA_02540		N-acyl-L-amino acid amidohydrolase	725.655	-0.155737	0.140859	0.268889	0.570428	0.897674
542581	543099	+	CCNA_00530		LSU ribosomal protein L10P	9601.01	0.121496	0.10992	0.269022	0.570213	1.08786
1298146	1298880	+	CCNA_01179	cysH	3'-phosphoadenosine 5'-phosphosulfate sulfotransferase	51.525	-0.219783	0.198855	0.269054	0.570161	0.858694
18735	19784	-	CCNA_00018	moaA	molybdenum cofactor biosynthesis protein A	638.643	-0.167047	0.151159	0.269114	0.570064	0.890664
869778	871625	-	CCNA_00806	yidC	inner membrane protein translocase component yidC	2645.16	0.13037	0.117975	0.269131	0.570037	1.09457
2220831	2222429	-	CCNA_02070		protein translocase subunit secD	1225.36	0.144983	0.131333	0.269622	0.569245	1.10572
2005990	2008671	-	CCNA_01869		TonB-dependent receptor	120.555	-0.217321	0.196938	0.26981	0.568942	0.860161
1716478	1718895	-	CCNA_01596	uvrD	DNA helicase II	766.831	0.150891	0.136896	0.270362	0.568055	1.11025
1978955	1979692	-	CCNA_01847		cytochrome c oxidase assembly protein Surf1	92.6319	-0.219799	0.199533	0.270651	0.56759	0.858685
2198894	2200246	+	CCNA_02051		imidazolonepropionase related amidohydrolase	72.6422	0.221253	0.200948	0.270877	0.567228	1.16575
2894158	2894847	-	CCNA_02731		acetyltransferase	33.7319	0.212995	0.193626	0.271318	0.566521	1.15909
1894443	1895228	-	CCNA_01766		CsgG-related curli protein	709.72	-0.172782	0.157102	0.271414	0.566368	0.88713
3698905	3699468	+	CCNA_03542		hypothetical protein	479.03	-0.170772	0.155298	0.27149	0.566246	0.888367
725750	728206	-	CCNA_00669		glycosyltransferase family 99 protein WbsX	789.696	0.153517	0.139668	0.271699	0.565912	1.11228
1969053	1970081	-	CCNA_01837		transposase%2C IS30 family	12.8654	0.159818	0.145532	0.272131	0.565221	1.11715
2451284	2452405	+	CCNA_02306		histidinol-phosphate aminotransferase	577.516	0.179737	0.163673	0.27214	0.565207	1.13268
2303983	2304447	+	CCNA_02146		hypothetical protein	12.8575	0.166975	0.15212	0.272356	0.564864	1.1227
1044122	1045882	-	CCNA_00969		two component sensor histidine kinase	29.3949	0.204704	0.18656	0.272529	0.564587	1.15245
571546	573063	+	CCNA_00556		phospholipase D	41.4371	-0.215983	0.196877	0.272621	0.564441	0.860959
3714018	3714278	-	CCNA_03558		ATP synthase epsilon chain	55.9668	0.219525	0.200407	0.273342	0.563293	1.16435
469661	471415	+	CCNA_00458		PTS system%2C N-acetylglucosamine-specific IIBC component	149.877	-0.209167	0.191282	0.274175	0.561973	0.865037
810384	811262	-	CCNA_00752		3-hydroxybutyryl-CoA dehydrogenase	1628.44	0.164052	0.150038	0.274219	0.561903	1.12043
808992	810233	-	CCNA_00751		conserved hypothetical membrane protein	170.541	-0.201139	0.184059	0.274484	0.561484	0.869864
507328	507747	-	CCNA_00489		phosphoribosyl-AMP cyclohydrolase	39.9378	0.214281	0.196094	0.274507	0.561447	1.16013
1233785	1234540	+	CCNA_01130	fliR	flagellar biosynthesis protein FliR	259.4	0.187076	0.171243	0.274631	0.56125	1.13845
3064800	3066293	+	CCNA_02909		tetratricopeptide repeat-containing 2OG-Fe(II) oxygenase	105.722	0.213383	0.195438	0.274913	0.560805	1.1594
2388328	2388534	+	CCNA_02238		hypothetical protein	32.444	0.210161	0.192578	0.27514	0.560446	1.15682
1742148	1744376	+	CCNA_01622	spoT	Rsh ppGpp hydrolase-synthetase	1342.82	-0.138804	0.127239	0.275318	0.560165	0.908272
3086931	3088097	+	CCNA_02925		carbamoyl-phosphate synthase small chain	207.707	0.197244	0.180925	0.275625	0.559682	1.14651
2410926	2411330	-	CCNA_02260		conserved hypothetical membrane protein	692.769	-0.159161	0.146001	0.275654	0.559636	0.895546
635661	636890	+	CCNA_00600		conserved hypothetical protein	429.546	-0.168946	0.155139	0.276156	0.558845	0.889492
1745014	1745598	+	CCNA_01624		orotate phosphoribosyltransferase	334.788	0.174982	0.16069	0.27618	0.558808	1.12895
3401109	3401984	-	CCNA_03236		spermidine/putrescine transport system permease protein potC	61.5394	0.21893	0.201355	0.276911	0.55766	1.16387
3089640	3090680	+	CCNA_02929		sorbitol dehydrogenase	7.7457	-0.140277	0.129386	0.278287	0.555507	0.907345
3620488	3621267	-	CCNA_03457		horizontally transferred transmembrane domain (HTTM) protein	7.9783	-0.138436	0.127724	0.278421	0.555298	0.908503
3050012	3051541	+	CCNA_02898		tryptophan halogenase	82.2344	-0.218241	0.201354	0.278424	0.555294	0.859613
1569294	1570469	-	CCNA_01462		lactate 2-monooxygenase	155.85	0.201061	0.18585	0.279322	0.553895	1.14954
514298	515224	+	CCNA_00497		putative rhamnosyl transferase	536.425	-0.162944	0.150621	0.279334	0.553876	0.8932
762676	762873	+	CCNA_00704		hypothetical protein	2.82524	0.0931855	0.0863122	0.280306	0.552368	1.06672
307455	308750	+	CCNA_00293	pstA	phosphate transport system permease protein pstA	259.432	-0.182601	0.169167	0.280404	0.552216	0.881113
78703	79908	-	CCNA_00075		3-ketoacyl-CoA thiolase	2405.6	0.145333	0.134734	0.280737	0.5517	1.10599
1468212	1469198	-	CCNA_01354	idhA	myo-inositol 2-dehydrogenase IdhA	541.822	0.168162	0.15615	0.281515	0.550499	1.12363
420699	421214	+	CCNA_00404		hypothetical protein	32.2928	-0.206758	0.192027	0.281609	0.550354	0.866482
217328	218332	+	CCNA_00203		sterol desaturase family protein	139.391	-0.20407	0.189702	0.282042	0.549687	0.868098
3329327	3331879	-	CCNA_03171		hybrid sensor histidine kinase/receiver domain protein	1093.45	0.137825	0.128143	0.282124	0.54956	1.10025
1139759	1139944	-	CCNA_01043		hypothetical protein	635.115	-0.157524	0.146577	0.282515	0.548959	0.896562
3221073	3221288	+	CCNA_03070		4-oxalocrotonate tautomerase	7.57078	0.136658	0.127167	0.282539	0.548922	1.09936
1572066	1572383	-	CCNA_01464		hypothetical protein	1150.17	0.211927	0.197345	0.282871	0.548412	1.15823
1503106	1503747	-	CCNA_01386		conserved hypothetical protein	917.162	-0.171775	0.159985	0.282958	0.548278	0.88775
611200	611757	+	CCNA_00582		conserved hypothetical protein	106.041	-0.211018	0.196921	0.283904	0.546828	0.863927
3451086	3451583	+	CCNA_03281		AsnC-family transcriptional regulator	501.832	-0.163805	0.152928	0.284112	0.546511	0.892667
1442583	1443158	+	CCNA_01327	adk	adenylate kinase/nucleoside-diphosphate kinase	1457.58	-0.142204	0.132797	0.284244	0.546308	0.906134
1821724	1823658	-	CCNA_01694		CocE/NonD family hydrolase	51.3541	0.214105	0.200198	0.284859	0.54537	1.15998
3355502	3355606	+	CCNA_03987		hypothetical protein	104.278	-0.210806	0.19718	0.285024	0.545119	0.864054
1199533	1201932	-	CCNA_01095		phenylalanyl-tRNA synthetase beta chain	845.261	0.142605	0.133673	0.286052	0.543555	1.1039
1132998	1133387	-	CCNA_01038		glyoxalase family protein	27.2655	0.192112	0.180368	0.286826	0.542381	1.14243
1170058	1171095	+	CCNA_01066		glycosyltransferase	168.006	0.201465	0.189242	0.287062	0.542024	1.14987
2786329	2787501	-	CCNA_02635	ftsW	cell division protein FtsW	311.504	0.176032	0.165426	0.28728	0.541695	1.12977
172964	175183	+	CCNA_00163		exopolysaccharide transport family protein	9846.86	0.127755	0.120167	0.287716	0.541036	1.09259
450529	450996	+	CCNA_00443		chemotaxis protein cheW	178.644	0.200738	0.189342	0.289059	0.539013	1.14929
1919960	1920958	+	CCNA_01793		aspartate protease	44.7183	0.20946	0.197873	0.289802	0.537899	1.15626
2358556	2359698	+	CCNA_02211		zinc ribbon domain protein	173.088	-0.194288	0.183658	0.29011	0.537437	0.874004
1719348	1720859	+	CCNA_01598		pyridine nucleotide-disulfide oxidoreductase	112.213	-0.205822	0.194592	0.29019	0.537318	0.867045
2502736	2505081	-	CCNA_02364		methyl-accepting chemotaxis protein	916.383	-0.15056	0.142605	0.291069	0.536004	0.900901
2939350	2939946	+	CCNA_02781		hypothetical protein	60.9033	-0.21253	0.201358	0.291205	0.535802	0.863022
568956	569426	-	CCNA_00552		cupin superfamily protein	130.55	-0.202584	0.191999	0.291367	0.53556	0.868993
2363669	2363959	-	CCNA_02216		ABM family monooxygenase	65.9338	-0.212304	0.201248	0.291455	0.535428	0.863158
2684051	2684416	+	CCNA_03900		conserved hypothetical protein	190.473	0.199682	0.189335	0.291586	0.535234	1.14845
659960	660031	-	CCNA_03924		hypothetical protein	298.112	0.175585	0.166629	0.291999	0.534619	1.12942
1121997	1122992	+	CCNA_01033		FecR family protein	295.554	-0.184653	0.175461	0.292623	0.533691	0.879861
259514	260914	-	CCNA_00248		sensor histidine protein kinase	273.989	-0.176477	0.167753	0.292797	0.533433	0.884861
1021470	1021586	-	CCNA_03944		hypothetical protein	22.875	-0.186596	0.177392	0.292852	0.533352	0.878676
24091	24981	+	CCNA_00024		uroporphyrin-III C-methyltransferase/Precorrin-2 dehydrogenase/Sirohydrochlorin ferrochelatase	45.3807	0.209718	0.199386	0.292883	0.533306	1.15646
2160559	2161311	-	CCNA_02014		Biotin-(acetyl-CoA carboxylase) ligase	126.027	-0.201282	0.191472	0.293152	0.532907	0.869778
3569377	3569994	-	CCNA_03399		3-polyprenyl-4-hydroxybenzoate decarboxylase	12.7616	0.160557	0.152754	0.293222	0.532804	1.11772
2435476	2435586	-	CCNA_02286		hypothetical protein	1.2937	0.059483	0.0566041	0.293322	0.532655	1.04209
3692947	3693894	+	CCNA_03534	ubiA	4-hydroxybenzoate polyprenyltransferase	91.2577	0.209598	0.199523	0.29349	0.532407	1.15637
407848	409182	+	CCNA_00392		dihydroorotase	1795.98	0.137124	0.130812	0.294522	0.530882	1.09971
2305334	2307256	-	CCNA_02149	dxs	1-deoxy-D-xylulose 5-phosphate synthase	2145.3	0.124096	0.118385	0.29453	0.530871	1.08982
2846063	2848015	-	CCNA_02693		M10 peptidase-related protein	177.726	-0.194636	0.185746	0.294702	0.530618	0.873793
3815979	3816086	-	CCNA_03910		hypothetical protein	1.27892	0.0589303	0.05635	0.295658	0.52921	1.04169
2136675	2137313	-	CCNA_01991		OmpH-like outer membrane protein	9502.95	-0.120119	0.114876	0.295728	0.529108	0.920112
2987948	2988889	-	CCNA_02834		molybdopterin dependent oxidoreductase	45.3112	0.206471	0.197532	0.295906	0.528846	1.15386
1423488	1424678	+	CCNA_01298		translation elongation factor Tu (EF-TU)	733.732	-0.144955	0.139046	0.297182	0.526978	0.904408
2649284	2651668	+	CCNA_02501		type IV secretory pathway%2C VirB4 ATPase	241.13	-0.183453	0.17599	0.297223	0.526918	0.880593
3921045	3921557	-	CCNA_03751		peptidyl-prolyl cis-trans isomerase	71.9363	0.209833	0.201304	0.297241	0.526891	1.15655
4017194	4017928	+	CCNA_03852		phosphoribosylformimino-5-aminoimidazole carboxamide ribonucleotide isomerase	381.401	0.162722	0.156125	0.297293	0.526815	1.1194
291339	292259	+	CCNA_00278		glutaminase	61.5185	-0.209632	0.201344	0.297801	0.526074	0.864758
951754	952008	-	CCNA_00872		glutaredoxin	398.32	0.206137	0.198015	0.297868	0.525976	1.1536
2706854	2707492	-	CCNA_02560	stpC	stalk cross-band protein StpC	17.6284	-0.174864	0.168016	0.297988	0.525801	0.885851
1837718	1839457	+	CCNA_01706		BetA-family choline dehydrogenase	371.243	-0.166083	0.159806	0.298675	0.524802	0.891259
563825	564547	+	CCNA_00545		acetoacetyl-CoA reductase	124.317	-0.199345	0.191987	0.299119	0.524155	0.870946
491512	493329	-	CCNA_00475	trwB	bacterial conjugation protein%2C ATP binding domain trwB	20.9084	-0.179105	0.172509	0.299161	0.524095	0.883251
3101543	3102016	+	CCNA_02941	greA	transcription elongation factor greA	129.8	0.198089	0.190814	0.29921	0.524023	1.14718
3947320	3950007	-	CCNA_03781	acnA	aconitate hydratase	4380.42	0.139523	0.134428	0.299317	0.523869	1.10154
1197735	1198325	-	CCNA_01091		peptide methionine sulfoxide reductase	131.914	-0.200803	0.193557	0.299532	0.523556	0.870066
2956406	2957080	-	CCNA_02798		GntR-family transcriptional regulator	6.47201	0.126914	0.122335	0.299536	0.523551	1.09196
2446525	2447418	+	CCNA_02300	ftsX	cell division protein FtsX	109.491	0.205034	0.197654	0.29958	0.523487	1.15271
2871790	2873037	+	CCNA_02713	hfaD	holdfast attachment protein hfaD	283.964	-0.18779	0.181053	0.299639	0.523401	0.87795
3024589	3025917	-	CCNA_02877		portal protein	1.5879	0.0580176	0.0559405	0.299676	0.523349	1.04103
3725877	3727622	-	CCNA_03573		D-aminoacylase	59.2791	0.208287	0.201164	0.300477	0.522189	1.15532
666047	666601	-	CCNA_00621		conserved domain hypothetical protein	4.95538	-0.113656	0.109811	0.30066	0.521925	0.924243
286774	287295	+	CCNA_00273		peptide deformylase	659.726	-0.148089	0.143146	0.300888	0.521595	0.902445
3323565	3324974	-	CCNA_03165		major facilitator superfamily transporter	8.62541	0.139277	0.134653	0.300975	0.521469	1.10135
262953	263672	+	CCNA_00251		zinc metalloprotease	134.255	-0.198312	0.191998	0.301658	0.520485	0.87157
1026439	1026720	+	CCNA_00948	sciP	CtrA inhibitory protein SciP	103.234	0.202996	0.196555	0.301712	0.520408	1.15109
837946	839778	-	CCNA_00778		GTP-binding protein TypA/BipA	3727.54	0.122963	0.11907	0.301748	0.520355	1.08897
2075420	2076391	-	CCNA_01930		ADP-heptose LPS heptosyltransferase	300.813	0.17798	0.172366	0.301805	0.520274	1.1313
1670626	1672134	-	CCNA_01555	uxaA	altronate dehydratase	61.6183	0.207739	0.201309	0.302101	0.519848	1.15488
2524178	2525074	+	CCNA_02382		membrane peptidase%2C M23 family	15.6481	0.158728	0.153823	0.302126	0.519812	1.1163
2540198	2541193	-	CCNA_02398		endo-1%2C4-beta-xylanase	13.2867	-0.159312	0.154768	0.303309	0.518115	0.895452
2429681	2430310	+	CCNA_02279		disulfide bond formation protein B	99.5004	0.202402	0.196822	0.303786	0.517432	1.15061
973984	975135	+	CCNA_00894		1-hydroxy-2-methyl-2-(E)-butenyl 4-diphosphate synthase	1153.57	-0.133775	0.130127	0.303934	0.517221	0.911443
3983868	3986345	+	CCNA_03819	ftsK	cell division protein FtsK	1846.78	0.127576	0.124179	0.304251	0.516768	1.09246
3899392	3900552	+	CCNA_03732		N-acyl-D-glucosamine 2-epimerase	2085.11	0.122135	0.118902	0.304332	0.516652	1.08834
2692800	2694473	-	CCNA_02545		alkaline phosphatase	1017.45	0.14348	0.139684	0.304338	0.516644	1.10457
3940458	3941633	-	CCNA_03773		conserved hypothetical protein	103.163	-0.20095	0.196422	0.306283	0.513877	0.869977
2059987	2061114	-	CCNA_01917		alpha-methylacyl-CoA racemase	90.4587	-0.20331	0.199031	0.307017	0.512837	0.868555
733882	734571	-	CCNA_00677		LSU ribosomal protein L1P	2125.9	0.125225	0.122595	0.30704	0.512805	1.09068
1436904	1437218	+	CCNA_01317	rplX	LSU ribosomal protein L24P	749.76	0.149401	0.146348	0.307322	0.512406	1.10911
2538661	2539389	-	CCNA_02396		GST / metaxin-like protein	29.0238	0.193197	0.189318	0.307496	0.51216	1.14329
3377577	3377777	-	CCNA_03216		hypothetical protein	349.001	0.162315	0.159172	0.307848	0.511663	1.11908
1753433	1754164	+	CCNA_01635		DNA repair protein recO	59.2521	-0.205078	0.20124	0.308169	0.511212	0.867492
2008780	2009934	-	CCNA_01870		NagC-family transcriptional regulator	29.8579	0.192952	0.189423	0.308379	0.510915	1.1431
2739616	2740506	+	CCNA_02590		aldo-keto reductase family protein	1353.67	-0.158841	0.155953	0.308433	0.510839	0.895744
713877	714920	+	CCNA_00658		5-methylcytosine-specific restriction enzyme MRR	178.399	-0.195658	0.192186	0.308645	0.510541	0.873174
2645968	2647773	-	CCNA_02497		conserved hypothetical protein	462.253	-0.162619	0.159833	0.308948	0.510115	0.893402
3987369	3988175	+	CCNA_03821		exodeoxyribonuclease III	906.22	0.135278	0.133174	0.309725	0.509024	1.0983
3303709	3306129	+	CCNA_03149		beta-glucosidase/beta-xylosidase	182.48	0.190554	0.187624	0.309813	0.508901	1.1412
1606954	1607955	+	CCNA_01497		ADP-L-glycero-D-manno-heptose-6-epimerase	107.01	-0.199167	0.196194	0.310033	0.508592	0.871054
2388542	2389714	-	CCNA_02239		conserved hypothetical protein	71.8622	-0.204349	0.201358	0.310175	0.508393	0.86793
1586381	1588444	+	CCNA_01479		tetratricopeptide repeat family protein	1264.84	-0.135273	0.133455	0.310764	0.50757	0.910497
1638743	1639297	+	CCNA_01531		acetyltransferase	105.411	-0.203593	0.200881	0.310823	0.507487	0.868385
2433397	2433960	-	CCNA_02283		HNH endonuclease family protein	41.6142	-0.198544	0.195985	0.311032	0.507195	0.871429
1845879	1846565	+	CCNA_01715		GPH-family phosphatase	203.361	-0.184859	0.182576	0.311298	0.506824	0.879735
867576	867695	+	CCNA_00802	ybgT	cyd operon protein YbgT	1.49924	0.0553689	0.0546939	0.311375	0.506717	1.03912
2068157	2069710	+	CCNA_01923		ATP-dependent RNA helicase	34493.8	0.116693	0.115306	0.311524	0.506508	1.08425
3301621	3303414	+	CCNA_03148		conserved hypothetical protein	548.63	0.161064	0.159244	0.311811	0.506109	1.11811
3656850	3657158	+	CCNA_03499		hypothetical protein	9.64299	0.139565	0.138021	0.311925	0.50595	1.10157
1588441	1588848	+	CCNA_01480		hypothetical protein	1421.54	-0.132958	0.131525	0.312067	0.505753	0.91196
148752	150944	+	CCNA_00138		TonB-dependent receptor	646.738	0.156808	0.155122	0.31208	0.505734	1.11482
3454942	3455910	+	CCNA_03285		magnesium and cobalt transport protein CorA	153.987	0.187868	0.186058	0.312627	0.504974	1.13908
2906466	2907182	-	CCNA_02744		GntR-family transcriptional regulator	54.2498	-0.201387	0.199448	0.312629	0.504971	0.869714
3066392	3069331	-	CCNA_02910		TonB-dependent receptor	11590.1	-0.10928	0.108233	0.312653	0.504938	0.927051
511566	512027	+	CCNA_00494		transport protein	158.088	-0.190262	0.18853	0.312885	0.504616	0.876446
55231	55686	-	CCNA_00052		metal-dependent hydrolase/metalloproteinase	164.536	-0.189365	0.187752	0.313172	0.504216	0.876992
1010073	1010594	+	CCNA_00934		conserved hypothetical protein	101.031	-0.202206	0.200544	0.313315	0.504019	0.86922
278017	279471	+	CCNA_00265		AMP nucleosidase	1060.18	-0.132882	0.13182	0.313427	0.503864	0.912008
993033	993209	-	CCNA_00913		hypothetical protein	2.17177	-0.0726303	0.0720776	0.313614	0.503605	0.950903
736612	737247	-	CCNA_00680		2-hydroxychromene-2-carboxylate isomerase	11.7939	0.152702	0.15157	0.31371	0.503472	1.11165
1119701	1121353	+	CCNA_01031		transporter%2C major facilitator superfamily	42.564	-0.197931	0.196534	0.313882	0.503233	0.8718
3628123	3629250	-	CCNA_03465	gcvT	glycine cleavage system aminomethyltransferase T	1051.66	-0.13267	0.131767	0.314008	0.50306	0.912142
3946415	3947149	-	CCNA_03780		conserved hypothetical secreted protein	3353.18	0.125928	0.125103	0.314132	0.502887	1.09121
2238341	2239129	+	CCNA_02090		exodeoxyribonuclease III	409.993	-0.155789	0.154793	0.314207	0.502783	0.897642
3429697	3430062	-	CCNA_03260		queuosine biosynthesis protein QueD	25.0438	-0.175075	0.173987	0.314293	0.502665	0.885722
3932758	3933612	+	CCNA_03764		acyl-CoA thioesterase	358.357	0.161326	0.160528	0.314913	0.501809	1.11831
2052344	2053105	-	CCNA_01907		ABC transporter ATP-binding protein	11.1582	-0.140937	0.140481	0.315744	0.500665	0.90693
1301993	1302586	+	CCNA_01182		glutathione S-transferase	221.166	0.177755	0.177194	0.315781	0.500613	1.13112
1521840	1523918	+	CCNA_01404	glyS	glycyl-tRNA synthetase beta chain	4703.06	0.12155	0.121185	0.315855	0.500512	1.0879
1713020	1714831	-	CCNA_01593		Xaa-pro aminopeptidase	891.166	0.137639	0.137349	0.316292	0.499911	1.1001
2990033	2990593	-	CCNA_02837		RNA polymerase ECF-type sigma factor	6.14669	-0.120044	0.119845	0.316508	0.499616	0.920159
2419189	2420253	+	CCNA_02266		glutathione S-transferase GST	31.1618	0.189702	0.189446	0.316657	0.499411	1.14053
3658588	3659565	-	CCNA_03501		SUA5 translation factor-related protein	96.5885	0.20013	0.199885	0.316716	0.49933	1.1488
1304093	1304443	-	CCNA_01185		hypothetical protein	4.12169	0.0982845	0.0982379	0.317081	0.49883	1.0705
3119317	3119577	-	CCNA_02963		conserved hypothetical protein	4.8168	-0.109148	0.109152	0.317329	0.49849	0.927135
1752579	1753430	+	CCNA_01634		arylamine N-acetyltransferase	355.994	0.159955	0.160122	0.317813	0.497829	1.11725
2869112	2869543	-	CCNA_02709		CBS domain containing protein	38.1572	0.19604	0.196266	0.317867	0.497754	1.14555
1078807	1079691	+	CCNA_00996		enoyl-CoA hydratase	11.8102	-0.150647	0.150987	0.318402	0.497025	0.900847
138921	140918	-	CCNA_00130		Kup system potassium uptake protein	1851.43	0.126788	0.127136	0.318638	0.496702	1.09186
2870419	2870862	+	CCNA_02711	hfaA	holdfast attachment protein hfaA	150.814	-0.186054	0.186638	0.318827	0.496445	0.879007
995336	996205	+	CCNA_00918		peptide release factor-glutamine N5-methyltransferase	604.937	0.141725	0.142219	0.318995	0.496216	1.10322
3959547	3960557	+	CCNA_03796		tellurium resistance protein terC	109.371	-0.194206	0.194904	0.319046	0.496147	0.874054
1643665	1644168	+	CCNA_01535		single-strand DNA binding protein	654.409	-0.158557	0.159186	0.319226	0.495901	0.89592
455598	458639	+	CCNA_00451		TonB-dependent receptor	544.3	-0.148104	0.148918	0.319962	0.494901	0.902436
2409069	2409380	-	CCNA_02257		fliN family protein	385.41	-0.162641	0.163544	0.319992	0.494861	0.893388
2477793	2478101	-	CCNA_02337		nonspecific lipid-transfer protein	565.715	-0.145296	0.146113	0.320022	0.49482	0.904194
1618206	1618991	-	CCNA_01508		cystine-binding protein	277.44	-0.168523	0.169714	0.320719	0.493875	0.889753
2029278	2030912	-	CCNA_01889		long-chain-fatty-acid--CoA ligase	19.6147	0.165958	0.167199	0.320916	0.493609	1.12191
2082316	2083785	-	CCNA_01940	sufB	ABC transporter-associated protein SufB	227.877	0.176413	0.177787	0.321064	0.493408	1.13007
1576367	1577110	+	CCNA_01468	ccoO	cytochrome cbb3 oxidase%2C cytochrome c subunit ccoO	43.8658	0.196614	0.198272	0.321376	0.492987	1.14601
141119	141541	+	CCNA_00131		Rrf2 family protein	13.2198	-0.141341	0.142602	0.32161	0.49267	0.906676
3529215	3529412	+	CCNA_03350		hypothetical protein	8.68268	-0.134	0.135308	0.322011	0.492129	0.911301
1042164	1043663	+	CCNA_00968		gluconate kinase	263.241	0.172485	0.174364	0.322553	0.491399	1.127
2902466	2903737	-	CCNA_02742		hypothetical protein	16.8088	0.165418	0.167264	0.322681	0.491226	1.12149
2743723	2744340	-	CCNA_02596		SSU ribosomal protein S4P	1797.44	0.147895	0.149583	0.322802	0.491063	1.10795
345020	345580	+	CCNA_00334		conserved hypothetical membrane protein	3.68347	-0.0862833	0.0872698	0.322812	0.491051	0.941946
1947560	1948387	-	CCNA_01821		MazG protein	126.515	-0.192561	0.194852	0.323033	0.490753	0.875051
2713272	2713823	+	CCNA_02565		conserved hypothetical protein	162.76	-0.184764	0.187171	0.323574	0.490027	0.879793
1108366	1109898	+	CCNA_01022		tryptophan halogenase superfamily protein	60.3068	-0.198607	0.201288	0.323799	0.489724	0.871391
2435754	2436383	+	CCNA_02287		TetR-family transcriptional regulator	90.0295	-0.195991	0.198742	0.324055	0.489381	0.872973
1974143	1974370	+	CCNA_01842		hypothetical protein	21.0091	0.175378	0.177881	0.324166	0.489233	1.12926
1768405	1769667	+	CCNA_01648		adenosylmethionine-8-amino-7-oxononanoate	231.808	0.17263	0.175138	0.32429	0.489067	1.12711
2173934	2174266	-	CCNA_02028		NTF2 superfamily protein	170.34	-0.180241	0.183185	0.32515	0.487917	0.882555
3989134	3989892	+	CCNA_03823	ubiE	ubiquinone/menaquinone biosynthesis methyltransferase UbiE	403.311	0.158607	0.16125	0.325307	0.487706	1.11621
2425820	2426605	-	CCNA_02275		ABC transporter%2C periplasmic component	128.844	-0.191424	0.194806	0.325784	0.48707	0.875741
390599	390988	+	CCNA_00375		conserved hypothetical protein	4140.42	0.111178	0.113191	0.325991	0.486794	1.08011
2891507	2893507	+	CCNA_02729		oligopeptide transporter	275.001	0.167511	0.170804	0.32673	0.48581	1.12312
2961061	2962299	+	CCNA_02806		nickel-cobalt-cadmium resistance protein NccC	14.5974	0.155635	0.15875	0.3269	0.485585	1.11391
2252605	2252940	-	CCNA_02104		GIY-YIG domain protein	9.52125	-0.128255	0.13085	0.327004	0.485447	0.914937
3532153	3532797	-	CCNA_03354		5-formyltetrahydrofolate cyclo-ligase	21.6171	0.168137	0.171701	0.327458	0.484844	1.12361
1335487	1336638	+	CCNA_01209		L-lactate dehydrogenase	6.69119	0.119572	0.122154	0.32765	0.48459	1.08641
1749159	1750004	+	CCNA_01629		signal peptidase I	1246.6	-0.132152	0.135025	0.327716	0.484502	0.912469
256240	256344	-	CCNA_03917		hypothetical protein	78.0145	0.195954	0.200239	0.327776	0.484423	1.14548
250273	250548	-	CCNA_00235		hypothetical protein	4.88956	-0.100799	0.103155	0.328489	0.483479	0.932516
3618478	3619569	+	CCNA_03455		GT1-family glycosyltransferase	339.3	0.157927	0.161626	0.328514	0.483446	1.11568
215418	216098	+	CCNA_00201		outer membrane protein	67.1878	-0.196493	0.201311	0.329032	0.482762	0.87267
188347	189822	+	CCNA_00173	pulE	type II secretion pathway protein E	19.6329	-0.169019	0.173172	0.329054	0.482733	0.889447
3509941	3510057	-	CCNA_03329		hypothetical protein	9.78081	0.131971	0.135221	0.329082	0.482695	1.09579
3978651	3979619	-	CCNA_03815		GumN superfamily protein	375.093	-0.152901	0.156698	0.329179	0.482568	0.89944
2762802	2764079	-	CCNA_02615		homogentisate 1%2C2-dioxygenase	367.581	0.155042	0.159168	0.330017	0.481463	1.11345
1553908	1554861	+	CCNA_01442		N-acetyl-gamma-glutamyl-phosphate reductase	60.0426	0.194571	0.199835	0.330225	0.481191	1.14438
2622982	2623884	-	CCNA_02478		dihydrolipoamide acetyltransferase component of acetoin cleaving system	13.2717	-0.148783	0.152848	0.330352	0.481024	0.902011
2203400	2204932	-	CCNA_02054		methylmalonyl-CoA carboxylase%2C carboxyltransferase subunit	1858.52	-0.119581	0.122864	0.330412	0.480944	0.920455
2979670	2979816	-	CCNA_03978		hypothetical protein	5.44536	-0.11147	0.114579	0.330619	0.480672	0.925644
3822460	3824760	-	CCNA_03663		NADP-dependent malic enzyme	991.576	-0.128202	0.131919	0.331137	0.479992	0.914971
751485	751778	-	CCNA_00693		heat shock protein 15	5.42429	0.109196	0.112445	0.331497	0.479521	1.07863
3397198	3397377	+	CCNA_03231	relB-4	anti-toxin protein relB-4	254.937	-0.169089	0.174207	0.331736	0.479207	0.889404
3527624	3527956	-	CCNA_03991		hypothetical protein	2.53104	0.0802356	0.082873	0.332957	0.477612	1.05719
1551231	1552631	-	CCNA_01439		dTDP-glucose 4%2C6-dehydratase	322.681	0.156636	0.161946	0.333437	0.476986	1.11469
1428800	1429948	+	CCNA_01302		acetyltransferase domain protein	63.2974	-0.194589	0.201355	0.333845	0.476455	0.873822
761965	762324	+	CCNA_03888		conserved hypothetical protein	3.37377	0.089022	0.0921394	0.333961	0.476304	1.06365
1032336	1034438	+	CCNA_00956	flhA	flagellar biosynthesis protein FlhA	443.257	0.151408	0.156793	0.334217	0.475972	1.11065
2656074	2656214	-	CCNA_02506		transposase/integrase-related peptide	9.55215	-0.1276	0.132168	0.334323	0.475833	0.915353
61885	63153	+	CCNA_00061		cytochrome p450	90.4035	0.191874	0.199314	0.33571	0.474036	1.14225
3298839	3300800	+	CCNA_03146		M61 glycyl aminopeptidase	438.089	0.154319	0.160463	0.336196	0.473407	1.1129
435633	436094	-	CCNA_00425		hypothetical protein	278.105	-0.171156	0.178046	0.336399	0.473145	0.888131
3180781	3181482	+	CCNA_03026		two-component response regulator petR	27.4269	0.18002	0.187366	0.336658	0.472811	1.1329
1233504	1233770	+	CCNA_01129	fliQ	flagellar biosynthesis protein FliQ	249.133	0.16622	0.173434	0.337857	0.471267	1.12211
2520520	2521242	-	CCNA_02377		hypothetical protein	196.92	-0.173579	0.181134	0.337916	0.471191	0.88664
2574870	2575064	-	CCNA_02433		hypothetical protein	121.98	-0.184503	0.192543	0.33794	0.47116	0.879952
2782798	2785158	-	CCNA_02633		membrane-bound glycosyl hydrolase	127.89	-0.185023	0.193215	0.338262	0.470747	0.879635
177092	177745	-	CCNA_00165	pssY	polyisoprenylphosphate hexose-1-phosphotransferase pssY	310.333	-0.162835	0.170106	0.338438	0.470521	0.893268
2421986	2422978	+	CCNA_02269		L-aminopeptidase/D-esterase dmpA	20.2311	-0.165934	0.17335	0.338457	0.470496	0.891351
81533	83326	-	CCNA_00078		acyl-CoA dehydrogenase	306.68	-0.156384	0.163433	0.338631	0.470273	0.897271
3909605	3910591	-	CCNA_03740		cysteine synthase	606.882	-0.136131	0.142277	0.338666	0.470229	0.909956
1846602	1846787	+	CCNA_01716		hypothetical protein	15.7954	-0.157612	0.164778	0.338812	0.470041	0.896508
1084761	1085081	-	CCNA_01003	fliO	flagellar biosynthesis protein FliO	141.385	0.180364	0.188658	0.339053	0.469732	1.13317
2898473	2898928	-	CCNA_02737		queuosine biosynthesis protein QueF	418.266	0.146774	0.153693	0.339585	0.469051	1.10709
991916	992983	-	CCNA_00912		beta-lactamase family protein	79.3367	0.191498	0.200536	0.339612	0.469017	1.14195
1811466	1812350	-	CCNA_01684		phenylalanine-4-hydroxylase	1062.59	-0.122777	0.128762	0.340327	0.468103	0.918418
1251192	1251368	+	CCNA_01148		hypothetical protein	1.32325	0.049265	0.0516885	0.340533	0.467841	1.03474
3615471	3615809	+	CCNA_03450		hypothetical protein	1.09926	-0.0497208	0.0522041	0.340879	0.4674	0.966123
2720568	2721197	-	CCNA_02569		glutathione S-transferase	189.659	0.1735	0.182172	0.340896	0.467378	1.12779
23742	24074	+	CCNA_00023		putative periplasmic protein	54.2763	0.190271	0.199783	0.340902	0.46737	1.14098
2811763	2812125	+	CCNA_02659		two-component receiver domain protein	632.074	-0.145439	0.153063	0.342016	0.465953	0.904104
850554	851420	-	CCNA_00787	motA	chemotaxis motA protein	3360.16	0.118613	0.124836	0.342037	0.465926	1.08569
4001960	4002472	-	CCNA_03836		3-hydroxydecanoyl-(acyl-carrier-protein) dehydratase	700.883	0.137554	0.145061	0.343004	0.4647	1.10004
2606007	2607314	-	CCNA_02464		UDP-glucose 6-dehydrogenase	193.761	-0.174563	0.184339	0.343653	0.46388	0.886036
898620	899219	+	CCNA_00833		NAD(P)H:quinone oxidoreductase	25.1238	-0.17465	0.184646	0.344218	0.463167	0.885982
754514	756148	-	CCNA_00695		metal-dependent hydrolase	160.995	-0.180011	0.190322	0.34424	0.463139	0.882696
1668534	1669094	+	CCNA_01553		undecaprenyl-phosphate beta-N-acetyl-D-fucosaminephosphotransferase	39.4943	0.177689	0.187912	0.344354	0.462995	1.13107
2461698	2462216	-	CCNA_02319		hypothetical protein	6.06934	0.101389	0.107244	0.344454	0.462869	1.07281
89053	90642	+	CCNA_00084	purH	phosphoribosylaminoimidazolecarboxamide formyltransferase/IMP cyclohydrolase	565.023	0.137545	0.145509	0.344524	0.462781	1.10003
143989	144417	+	CCNA_00134		surface protein	168.933	0.177729	0.188052	0.344607	0.462676	1.1311
1926792	1926908	+	CCNA_01802		hypothetical protein	23.5735	-0.171118	0.181079	0.344662	0.462606	0.888154
1204106	1205296	-	CCNA_01099		tetracycline resistance protein	303.294	-0.157017	0.166189	0.344757	0.462487	0.896878
2279617	2281278	-	CCNA_02127		oxacillin resistance-associated protein fmtC	747.091	-0.138052	0.146119	0.344766	0.462475	0.908746
2194602	2196782	+	CCNA_02048		TonB-dependent receptor	1520.62	-0.119917	0.126982	0.344981	0.462204	0.92024
3621641	3621718	-	CCNA_03992		UDP-glucose 6-dehydrogenase-related protein	6.05591	0.101503	0.107514	0.34512	0.462029	1.07289
3228294	3228629	-	CCNA_03079	parE-4	toxin protein parE-4	32.1903	-0.176855	0.187583	0.345778	0.461203	0.884629
3456818	3457006	+	CCNA_03288		YcfA superfamily protein	71.4149	-0.189628	0.20121	0.345967	0.460966	0.876832
1659435	1661144	+	CCNA_01547		methionyl-tRNA synthetase	1086.68	0.121351	0.128824	0.346196	0.460678	1.08775
1976177	1976803	-	CCNA_01844		DNA integration/recombination/inversion protein	30.4563	0.177161	0.188148	0.346395	0.460428	1.13066
3705742	3708144	-	CCNA_03549		TonB-dependent receptor	42.5898	0.186441	0.198233	0.346953	0.459729	1.13795
903123	904739	-	CCNA_00837		alpha-L-fucosidase	258.22	0.159059	0.169199	0.347184	0.459441	1.11656
2505205	2507520	-	CCNA_02365		glucoamylase	61.9657	0.189073	0.201337	0.347687	0.458812	1.14003
2796353	2798122	-	CCNA_02643	ftsI	penicillin-binding protein FtsI	823.048	-0.131141	0.139678	0.347794	0.458678	0.913109
413741	415279	+	CCNA_00397		acetolactate synthase	136.012	-0.179606	0.191343	0.347907	0.458537	0.882944
1480166	1481191	+	CCNA_01364		NIFR3-like protein	27.5588	-0.174826	0.186252	0.347908	0.458535	0.885874
2042642	2043268	-	CCNA_01900		thymidylate kinase	65.9909	0.188859	0.201293	0.348127	0.458262	1.13986
3144404	3144898	+	CCNA_02991		transposase	1.02905	0.0477532	0.0508981	0.348136	0.458251	1.03365
3820514	3821173	-	CCNA_03659		N-(5'-phosphoribosyl)anthranilate isomerase	168.404	-0.176804	0.18845	0.348143	0.458243	0.884661
3621165	3621650	-	CCNA_03458		hypothetical protein	21.0074	-0.16631	0.177456	0.348662	0.457595	0.891119
2281453	2282658	+	CCNA_02128		acyl-CoA dehydrogenase	21.2129	0.167064	0.178328	0.348845	0.457368	1.12277
1805059	1806063	+	CCNA_01678		arginine N-succinyltransferase%2C beta chain	573.016	-0.134903	0.14408	0.349116	0.45703	0.910731
2486278	2487774	+	CCNA_02347		phosphomannomutase/phosphoglucomutase	568.963	0.13504	0.144304	0.349374	0.45671	1.09812
1118884	1119501	-	CCNA_01030		peptidyl-prolyl cis-trans isomerase	486.574	0.143603	0.153616	0.349882	0.456078	1.10466
308810	309634	+	CCNA_00294	pstB	phosphate transport ATP-binding protein pstB	579.3	-0.140808	0.150668	0.350015	0.455913	0.907011
669233	670396	-	CCNA_00624		hypothetical protein with pentapeptide repeats	20.6862	-0.163389	0.174858	0.350092	0.455818	0.892925
2929409	2930173	-	CCNA_02769		conjugal transfer protein TrbF	11.128	0.136489	0.146074	0.350105	0.455802	1.09923
2078573	2078929	-	CCNA_01935		FeS assembly SUF system protein	219.949	0.164036	0.175555	0.350106	0.455801	1.12042
2108222	2110945	+	CCNA_01966		vitamin B12-dependent ribonucleotide reductase	259.265	-0.16501	0.176627	0.350187	0.455701	0.891922
1870159	1870539	-	CCNA_01741		SSU ribosomal protein S6P	591.683	-0.144315	0.154658	0.350756	0.454995	0.904809
3441214	3442635	+	CCNA_03272		two-component sensor histidine kinase	840.156	-0.13511	0.144856	0.350965	0.454736	0.910601
3277316	3278692	-	CCNA_03129		peptidoglycan-specific endopeptidase%2C M23 family	410.997	-0.157755	0.169266	0.35134	0.454273	0.896419
313978	314385	-	CCNA_00300		glyoxalase superfamily protein	132.413	0.178047	0.191066	0.351409	0.454188	1.13135
2612678	2613682	-	CCNA_02470		DNA integration/recombination/inversion protein	54.2591	-0.186422	0.200113	0.351552	0.45401	0.878783
454259	454861	+	CCNA_00449	cheYIII	cheYIII	139.194	0.177613	0.190677	0.351602	0.453948	1.13101
438156	438650	-	CCNA_00432		AsnC-family transcriptional regulator	135.875	0.177722	0.190836	0.351708	0.453818	1.1311
3767676	3768128	+	CCNA_03613		3-hydroxybutyryl-CoA dehydratase	25.0357	-0.171132	0.183847	0.351935	0.453537	0.888145
576665	577723	+	CCNA_00562		dihydroorotate dehydrogenase	132.551	-0.178299	0.191781	0.352525	0.45281	0.883744
3142543	3142782	+	CCNA_02987		hypothetical protein	3.84226	0.090873	0.0977798	0.3527	0.452594	1.06501
1180276	1180887	-	CCNA_01076		beta/gamma crystallin family protein	48.9286	-0.184554	0.198642	0.352847	0.452414	0.879921
2654745	2655713	+	CCNA_02505		type IV secretory pathway%2C VirB11 ATPase	42.5671	-0.182614	0.196611	0.352986	0.452242	0.881105
1516960	1517832	+	CCNA_01397		4-diphosphocytidyl-2-C-methyl-D-erythritol kinase	50.9167	0.18627	0.200565	0.35303	0.452189	1.13782
2592977	2596555	-	CCNA_02454		N-methylhydantoinase HyuB	171.045	0.171458	0.184626	0.353056	0.452157	1.1262
3930947	3931366	+	CCNA_03761		PaaI-family thioesterase	628.657	-0.132878	0.143197	0.353437	0.451688	0.91201
3597858	3598670	+	CCNA_03434		two-component response regulator	357.729	-0.15091	0.162849	0.354089	0.450887	0.900682
3438397	3439374	+	CCNA_03269		glucokinase	10.0728	0.131033	0.141436	0.354217	0.450731	1.09508
3924496	3925947	-	CCNA_03755	rfaE	bifunctional D-glycero-D-manno-heptose-7-phosphate 1-kinase/D-glycero-D-manno-heptose-1-phosphate adenylyltransferase	215.923	0.166434	0.179717	0.3544	0.450507	1.12228
3568899	3569450	-	CCNA_03398		conserved hypothetical protein	19.7631	0.161964	0.174903	0.354434	0.450465	1.11881
1692309	1693604	-	CCNA_01576		major facilitator superfamily transporter	51.6656	-0.18435	0.199443	0.355318	0.449382	0.880046
3402127	3403047	-	CCNA_03238		ABC-type spermidine/putrescine transport system%2C permease component II	28.6317	-0.172149	0.186418	0.355767	0.448834	0.887519
3760356	3762239	-	CCNA_03607		ribonucleoside-diphosphate reductase alpha chain	4164.05	0.11014	0.119353	0.356106	0.44842	1.07933
182997	185663	+	CCNA_00170		TonB-dependent receptor	172.423	-0.173624	0.188232	0.356322	0.448157	0.886613
997744	998499	+	CCNA_00921		zinc metalloprotease	109.236	-0.180141	0.195388	0.356545	0.447886	0.882617
1679798	1680181	+	CCNA_01561		hypothetical protein	191.943	0.180373	0.195712	0.356723	0.447668	1.13318
2843370	2844557	+	CCNA_02690		cytochrome c domain membrane protein	2541.51	-0.109104	0.118633	0.357741	0.446431	0.927164
3384698	3385912	+	CCNA_03222		ring hydroxylating dioxygenase%2C alpha-subunit	391.927	0.145726	0.158515	0.357931	0.446201	1.10629
3456436	3456741	-	CCNA_03287		PadR-family transcriptional regulator	15.2839	0.150886	0.164168	0.358047	0.44606	1.11025
1879813	1880694	+	CCNA_01752		YicC-family protein	241.873	0.157972	0.171987	0.358352	0.445691	1.11572
1055002	1056786	-	CCNA_00976	sppA	signal peptide peptidase A	528.651	0.137277	0.149465	0.358382	0.445654	1.09983
425076	425639	+	CCNA_00411		conserved hypothetical protein	194.566	0.16637	0.181199	0.358534	0.44547	1.12223
2610967	2611620	-	CCNA_02467	pssZ	polyisoprenylphosphate hexose-1-phosphotransferase pssZ	1180.77	0.129711	0.141337	0.358756	0.445201	1.09407
2959375	2959686	+	CCNA_02802		conserved hypothetical protein	35.6971	0.173946	0.189541	0.358764	0.445191	1.12814
2444280	2444861	-	CCNA_02297		hypoxanthine-guanine phosphoribosyltransferase	104.454	-0.180312	0.196594	0.359046	0.444849	0.882512
126407	127753	-	CCNA_00116		phosphoglucosamine mutase	236.006	0.166705	0.181879	0.359368	0.444461	1.12249
2944022	2944723	+	CCNA_02786		guanylate cyclase	40.3457	-0.18033	0.196787	0.359472	0.444335	0.882501
871633	872082	-	CCNA_00807		ribonuclease P protein component	317.522	0.150816	0.164649	0.359673	0.444092	1.1102
2077043	2077861	+	CCNA_01932		1-acyl-sn-glycerol-3-phosphate acyltransferase	17.1222	0.153227	0.167381	0.359961	0.443744	1.11205
2880548	2881636	+	CCNA_02720		conserved hypothetical protein	532.406	0.135599	0.148171	0.360111	0.443563	1.09855
879721	879912	-	CCNA_00816		hypothetical protein	41.7433	-0.180961	0.197801	0.360264	0.443379	0.882115
1159693	1162773	+	CCNA_01059	rsaA	S-layer protein rsaA	25684.4	-0.0994505	0.108823	0.360785	0.442752	0.933388
3309667	3311148	+	CCNA_03154		PAS-family sensor histidine kinase/receiver protein	22.795	0.158235	0.17316	0.360817	0.442713	1.11592
1839457	1840005	+	CCNA_01707		gluconate 2-dehydrogenase subunit 3-family protein	42.4487	0.180468	0.197866	0.361732	0.441613	1.13325
3267043	3267282	-	CCNA_03118		hypothetical protein	14.9404	0.144681	0.158864	0.362443	0.440761	1.10549
2824657	2825121	-	CCNA_02672		hypothetical protein	934.757	-0.13312	0.146222	0.362613	0.440556	0.911857
336631	337728	+	CCNA_00323		low-affinity zinc transport protein	2981.52	0.105789	0.116262	0.362868	0.440252	1.07608
792461	793030	-	CCNA_00735	bamF	beta-barrel assembly machine (BAM) protein BamF	191.204	0.165309	0.181947	0.363586	0.439393	1.12141
763590	764003	-	CCNA_00706		hypothetical protein	13.8199	0.140731	0.154985	0.363861	0.439064	1.10246
2725850	2726593	+	CCNA_02573		proline hydroxylase	670.802	0.135905	0.149688	0.363921	0.438993	1.09878
1712453	1712881	+	CCNA_01592		SN-glycerol-3-phosphate transport ATP-binding protein	346.262	0.14682	0.161725	0.363964	0.438941	1.10713
3602833	3603162	-	CCNA_03438		hypothetical protein	7.28349	0.115594	0.127403	0.364243	0.438609	1.08342
3097275	3097937	+	CCNA_02936		glutathione S-transferase	313.268	0.149918	0.165457	0.36489	0.437838	1.10951
2434816	2435298	-	CCNA_02285	greB	transcription elongation factor GreB	13.8147	-0.143732	0.15872	0.365166	0.43751	0.905175
2114516	2115277	-	CCNA_01970		triosephosphate isomerase	68.7545	0.182082	0.201104	0.365247	0.437413	1.13452
3231328	3233052	-	CCNA_03083		hybrid sensor histidine kinase/receiver domain protein	106.971	0.177924	0.196529	0.365291	0.437361	1.13125
1705307	1706755	+	CCNA_01587		conserved hypothetical protein	15.2396	0.147855	0.163385	0.365491	0.437124	1.10792
1415258	1415635	-	CCNA_01289		conserved hypothetical membrane protein	13.937	0.144686	0.159994	0.365827	0.436724	1.10549
2152629	2153588	+	CCNA_02005		inosine-uridine nucleoside N-ribohydrolase	200.668	0.164338	0.181728	0.365833	0.436718	1.12065
991329	991919	-	CCNA_00911		AAA domain ATPase	23.7007	0.164792	0.182295	0.366004	0.436515	1.121
334224	334757	-	CCNA_00319		acetyltransferase%2C GNAT family	24.1249	0.165644	0.183379	0.366373	0.436076	1.12167
2423096	2423605	-	CCNA_02270		MarR-family transcriptional regulator	16.7834	-0.15142	0.167934	0.367235	0.435056	0.900364
1847722	1848030	+	CCNA_01719		hypothetical protein	4.29598	0.093112	0.103323	0.367494	0.43475	1.06667
1441093	1442448	+	CCNA_01326	secY	protein translocase subunit secY	2135.59	0.108871	0.120829	0.367573	0.434656	1.07838
3551638	3551865	-	CCNA_03379		Cro/CI family transcriptional regulator	7.68673	0.114712	0.127434	0.36803	0.434117	1.08276
3755009	3755707	+	CCNA_03601		hemolysin III-related membrane protein	176.466	0.164754	0.18318	0.368434	0.43364	1.12097
1040719	1041387	+	CCNA_00966		pyridoxamine 5'-phosphate oxidase	986.447	0.117299	0.130469	0.368621	0.43342	1.0847
1474148	1475047	+	CCNA_01358	iolE	myo-inositol catabolism protein IolE	85.5604	-0.179236	0.199384	0.368678	0.433353	0.88317
1355045	1355674	+	CCNA_01228		pyrazinamidase/nicotinamidase	47.6664	-0.17918	0.199447	0.368981	0.432996	0.883205
2881733	2884663	+	CCNA_02721		peptidase%2C M16 family	586.514	0.133561	0.148911	0.369763	0.432077	1.097
813842	814120	-	CCNA_00756		hypothetical protein	726.175	0.180252	0.201053	0.369966	0.431839	1.13308
160464	161180	-	CCNA_00151		ribonuclease PH	68.3909	0.18002	0.201005	0.370466	0.431252	1.1329
3661597	3663408	+	CCNA_03504		acyl-CoA dehydrogenase	233.032	0.15558	0.173717	0.370468	0.431249	1.11387
1808851	1809357	+	CCNA_01681		RimI-like acetyltransferase	90.2166	0.177839	0.19875	0.370901	0.430742	1.13119
3598637	3600010	+	CCNA_03435		peptidoglycan binding domain/FecR protein	480.393	-0.135823	0.151822	0.370992	0.430636	0.910151
69120	69488	-	CCNA_00066		Rieske (2Fe-2S) domain protein	33.2441	0.171597	0.191964	0.371374	0.430189	1.1263
3185752	3186591	-	CCNA_03031		NlpC/P60 family protein	103.641	0.176252	0.197302	0.37169	0.42982	1.12994
2334262	2335152	+	CCNA_02183	miaA	tRNA delta(2)-isopentenylpyrophosphate transferase	109.772	0.174473	0.195471	0.372085	0.429358	1.12855
1590869	1591087	+	CCNA_01483		hypothetical protein	5.35861	-0.0971799	0.108958	0.372444	0.428939	0.934859
2167336	2167827	-	CCNA_02020	nuoI	NADH-quinone oxidoreductase chain I	426.28	-0.139952	0.156932	0.372499	0.428875	0.907549
1318104	1319129	-	CCNA_01195		LacI-family transcriptional regulator	1080.26	-0.122769	0.137677	0.372546	0.42882	0.918423
3427166	3428284	+	CCNA_03256		chorismate synthase	2047.38	0.120338	0.135052	0.372906	0.428401	1.08699
2706236	2706730	-	CCNA_02559		NTF2 superfamily protein	26.4782	-0.165869	0.186205	0.373042	0.428242	0.891391
1871442	1872251	-	CCNA_01743		sterol desaturase family protein	30.1548	-0.168641	0.189344	0.373112	0.428161	0.88968
552015	556205	+	CCNA_00537		DNA-directed RNA polymerase beta' chain	11443.9	0.0999643	0.11229	0.37334	0.427896	1.07175
38495	39427	-	CCNA_00035		tRNA pseudouridine synthase B	9184.94	-0.107314	0.120602	0.373564	0.427635	0.928315
3109890	3111152	+	CCNA_02950	flmF	hypothetical protein	96.0748	0.175542	0.197331	0.373689	0.42749	1.12939
154912	155784	-	CCNA_00143		ribosomal RNA small subunit methyltransferase I	1256.77	0.114806	0.129189	0.374182	0.426917	1.08283
2849672	2851066	+	CCNA_02696		AtzE family amidohydrolase	154.144	-0.168372	0.189704	0.37478	0.426223	0.889846
1823677	1826589	-	CCNA_01695		TonB-dependent outer membrane receptor	136.477	-0.169022	0.190502	0.374947	0.426031	0.889445
1358738	1359754	+	CCNA_01231		Formylglycine-generating sulfatase	14.8755	-0.14456	0.162973	0.375068	0.42589	0.904655
1735447	1735962	+	CCNA_01614		conserved hypothetical protein	40.443	-0.1752	0.197538	0.375124	0.425826	0.885645
2340908	2343046	+	CCNA_02190		penicillin-binding protein	1295.33	-0.128774	0.145201	0.375149	0.425796	0.914608
2589931	2590584	+	CCNA_02449		conserved hypothetical protein	122.519	-0.17363	0.195971	0.375617	0.425255	0.886609
714931	717825	+	CCNA_00659		type I restriction-modification system restriction subunit	883.462	-0.126801	0.143129	0.37566	0.425206	0.91586
1972490	1974109	+	CCNA_01841		isocitrate lyase	66.1489	-0.178187	0.201259	0.375963	0.424855	0.883813
1261886	1262671	+	CCNA_01156		sulfotransferase family protein	132.761	0.172217	0.194525	0.375985	0.424829	1.12679
1430061	1430900	+	CCNA_01303		conserved hypothetical protein	99.4684	-0.176705	0.199751	0.376357	0.4244	0.884721
1415745	1416851	+	CCNA_01290		hypothetical protein	72.727	0.177941	0.201218	0.376524	0.424207	1.13127
2753922	2755133	+	CCNA_02607		isocitrate dehydrogenase	5615.56	0.098362	0.111288	0.376775	0.423917	1.07056
486159	487127	-	CCNA_00471		GDP-L-fucose synthase	403.319	0.137483	0.155563	0.376816	0.423871	1.09998
3265911	3266135	+	CCNA_03116		hypothetical protein	1.79174	0.0550811	0.0623249	0.376819	0.423868	1.03892
1967528	1968214	-	CCNA_01835		ABC transporter ATP-binding protein	21.8201	-0.157658	0.178415	0.376883	0.423794	0.896479
1426458	1428746	+	CCNA_01301		NAD-dependent formate dehydrogenase alpha subunit	300.252	0.14559	0.164762	0.376891	0.423784	1.10618
3690375	3692168	-	CCNA_03533		multidrug resistance ABC transporter%2C ATP-binding and permease components	146.803	-0.166815	0.188911	0.377216	0.42341	0.890807
4003161	4004147	+	CCNA_03838		gluconate 2-dehydrogenase/glyoxylate reductase/hydroxypyruvate reductase	268.673	-0.160299	0.181595	0.377384	0.423216	0.89484
3798508	3798828	-	CCNA_03639		ferredoxin%2C 2Fe-2s	97.6239	-0.175051	0.198375	0.377547	0.423029	0.885736
1422154	1422990	-	CCNA_01297		23S rRNA Gm2251 methyltransferase	40.6868	0.170818	0.193685	0.37781	0.422727	1.1257
1004428	1005102	-	CCNA_00928		GntR family transcriptional regulator	111.01	0.172058	0.195184	0.378038	0.422464	1.12666
3128129	3128749	-	CCNA_02972		2OG-Fe(II) oxygenase-related protein	593.022	-0.125811	0.142907	0.378657	0.421754	0.916488
3739668	3739859	-	CCNA_03583		conserved hypothetical protein	34.0202	0.154032	0.17499	0.378734	0.421665	1.11267
2445821	2446528	+	CCNA_02299	ftsE	cell division ATP-binding protein FtsE	442.671	-0.133505	0.151758	0.379011	0.421348	0.911614
645702	647285	+	CCNA_00608		endopygalactorunase	56.9746	0.176434	0.200883	0.379787	0.42046	1.13009
333179	334138	+	CCNA_00318		hypothetical protein	490.319	0.143074	0.163177	0.380594	0.419538	1.10426
3894358	3895518	-	CCNA_03726		3-amino-5-hydroxybenzoic acid synthase family	469.612	-0.139153	0.158717	0.380629	0.419498	0.908052
423040	424308	-	CCNA_00408		antiporter protein	43.6352	0.172761	0.197493	0.3817	0.418278	1.12721
3359910	3361634	-	CCNA_03200		hybrid sensor histidine kinase/receiver domain protein	142.902	0.169515	0.193893	0.381973	0.417968	1.12468
3317963	3319408	-	CCNA_03162	argJ	bifunctional ornithine acetyltransferase/N-acetylglutamate synthase	3494.85	-0.099548	0.11394	0.382289	0.417608	0.933325
1458745	1459527	+	CCNA_01345		short chain dehydrogenase	30.5212	0.16533	0.189364	0.38262	0.417232	1.12142
3327940	3328524	+	CCNA_03169		SH3 domain protein	19.453	0.139291	0.159574	0.382721	0.417117	1.10136
747704	748207	-	CCNA_00690		CarD-family transcriptional regulator	737.946	-0.130884	0.149965	0.382792	0.417037	0.913272
759099	761024	-	CCNA_00700		TonB-dependent receptor	46.6081	-0.17417	0.19965	0.383003	0.416797	0.886278
1360253	1361161	-	CCNA_01233		haloalkane dehalogenase	93.505	-0.174353	0.200274	0.383987	0.415683	0.886165
1126541	1128433	+	CCNA_01035		gamma-glutamyltranspeptidase	2327.69	-0.104609	0.120173	0.384034	0.41563	0.930057
2577811	2578719	-	CCNA_02437		LysR-family transcriptional regulator	156.165	-0.165116	0.189796	0.384319	0.415309	0.891857
2641492	2642673	+	CCNA_02494		3-oxoadipate enol-lactonase/4-carboxymuconolactone decarboxylase	30.0084	0.164748	0.189559	0.384786	0.414781	1.12097
450996	451877	+	CCNA_00444		chemotaxis protein methyltransferase	1710.62	0.128844	0.148303	0.384962	0.414582	1.09342
3931582	3931680	+	CCNA_03762		acetolactate synthase-related protein	138.601	0.166171	0.191455	0.38543	0.414055	1.12208
777942	779585	-	CCNA_00721		chaperonin GroEL	26434.2	-0.117011	0.134844	0.385531	0.41394	0.922096
751775	754342	-	CCNA_00694		ATP-dependent DNA helicase	557.039	-0.131352	0.151459	0.385807	0.41363	0.912975
1503930	1505177	+	CCNA_01387		tRNA (uracil-5-)-methyltransferase related protein	86.4304	0.172585	0.199131	0.386111	0.413287	1.12708
3200639	3201394	-	CCNA_03047		4-amino-4-deoxychorismate lyase	14.3498	-0.137444	0.158627	0.386238	0.413145	0.909128
396026	396640	-	CCNA_00379		thiol:disulfide interchange protein dsbA	502.354	-0.144642	0.166946	0.386271	0.413108	0.904604
1991852	1993885	+	CCNA_01859		TonB-dependent receptor	6189.3	-0.0944568	0.109032	0.386313	0.41306	0.936625
1140124	1140756	+	CCNA_01044		AcrR-family transcriptional regulator	93.5234	0.173128	0.199851	0.386333	0.413038	1.1275
1795018	1795965	-	CCNA_01673		alphaE superfamily protein	294.977	0.145428	0.16788	0.386348	0.413022	1.10606
3048719	3049843	+	CCNA_02897		tryptophan halogenase	7.18979	0.0956537	0.110635	0.387266	0.41199	1.06855
3553817	3555118	+	CCNA_03382		conserved hypothetical protein	180.893	0.158417	0.183436	0.387805	0.411387	1.11606
1906954	1908453	-	CCNA_01780	ppx1	exopolyphosphatase	1091.57	0.110985	0.128528	0.387857	0.411328	1.07997
1819124	1820686	+	CCNA_01692		GMP synthase GuaA	579.249	-0.132321	0.153314	0.388098	0.411058	0.912362
2909315	2910127	-	CCNA_02747		ABC transporter substrate-binding protein	1032.89	-0.118257	0.137225	0.388812	0.410261	0.9213
317027	318034	-	CCNA_00303	lpxK	tetraacyldisaccharide-1-P 4'-kinase	130.051	0.164401	0.190777	0.388829	0.410241	1.1207
1081367	1081786	+	CCNA_00998		ROS/MUCR transcriptional regulator	3544.14	-0.101561	0.117904	0.389024	0.410024	0.932024
2974861	2974974	+	CCNA_02818		hypothetical protein	2.28117	0.0682958	0.0794857	0.390219	0.408692	1.04848
4032935	4034791	-	CCNA_03871	gidA	tRNA uridine 5-carboxymethylaminomethyl modification enzyme GidA	668.978	0.124981	0.145507	0.39038	0.408513	1.09049
2376055	2376489	+	CCNA_02228		NTF2 superfamily protein	4.02871	-0.0808136	0.0940889	0.390392	0.4085	0.945524
561036	561344	+	CCNA_00541		hypothetical protein	1.0586	0.0402105	0.0468286	0.39052	0.408356	1.02826
2875196	2877277	+	CCNA_02715		MASE1-family sensor histidine kinase	111.67	0.17091	0.199124	0.390724	0.40813	1.12577
2260320	2260748	-	CCNA_02110		hypothetical protein	3.88957	-0.0792943	0.0924385	0.390999	0.407824	0.946521
3881992	3882609	-	CCNA_03717		ribonuclease D	1453.26	0.118375	0.138072	0.391258	0.407537	1.08551
3220698	3221069	+	CCNA_03069		Lumazine-bd-2 family protein	1.96793	-0.0550383	0.0642003	0.391285	0.407507	0.962569
405999	407213	+	CCNA_00390		ADP-heptose--LPS heptosyltransferase	3612.72	0.124267	0.145055	0.391619	0.407136	1.08995
2596689	2597264	-	CCNA_02455		conserved integral membrane protein	12.0324	-0.127593	0.148952	0.391663	0.407088	0.915357
1529975	1531120	+	CCNA_01412		acyl-CoA dehydrogenase%2C short-chain specific	770.167	-0.118958	0.139106	0.39246	0.406205	0.920852
1831698	1832939	+	CCNA_01700		nucleoside permease	33.8709	-0.164544	0.19247	0.392604	0.406046	0.892211
2751246	2753765	-	CCNA_02606		hybrid sensor histidine kinase/receiver domain protein	100.127	-0.170976	0.200052	0.392742	0.405892	0.888242
854395	854685	+	CCNA_03939		hypothetical protein	9.05613	-0.114566	0.134056	0.392765	0.405867	0.92366
1347735	1347995	-	CCNA_01221		acyl carrier protein	626.672	-0.133237	0.156058	0.393234	0.405349	0.911783
1348063	1349016	-	CCNA_01222		NADH-ubiquinone oxidoreductase	334.496	-0.141565	0.165831	0.393285	0.405293	0.906535
306029	307462	+	CCNA_00292	pstC	phosphate transport system permease protein pstC	301.594	-0.142131	0.166777	0.39409	0.404404	0.90618
1606088	1606951	+	CCNA_01496		2-dehydro-3-deoxyphosphooctonate aldolase	944.182	-0.168509	0.197746	0.394132	0.404358	0.889762
3829300	3829656	+	CCNA_03667		conserved hypothetical protein	31.9242	0.163769	0.192269	0.394342	0.404127	1.12021
2382349	2383116	+	CCNA_02233		signal peptidase I	4.34031	0.0828372	0.0974344	0.395223	0.403158	1.0591
3345853	3346479	+	CCNA_03185		glutathione S-transferase	48.6017	0.167693	0.197275	0.395299	0.403074	1.12326
1626548	1627576	-	CCNA_01517		conserved hypothetical protein	425.495	0.132041	0.155372	0.395416	0.402946	1.09584
97841	99385	+	CCNA_00088		HerA helicase-related ATPase	1197.18	-0.109436	0.128774	0.395422	0.402939	0.926951
163413	164531	+	CCNA_00155		DNA polymerase III%2C beta chain	401.346	-0.132724	0.1565	0.396395	0.401872	0.912107
3447503	3450943	-	CCNA_03280		pyruvate ferredoxin/flavodoxin oxidoreductase family protein	5748.44	-0.102988	0.121611	0.397073	0.40113	0.931103
844450	846426	-	CCNA_00783	sapA	secreted protease precursor sapA	521.266	0.126688	0.149681	0.397338	0.40084	1.09178
1104	1703	+	CCNA_00002		septum formation protein Maf	59.7862	-0.170268	0.201261	0.397548	0.400611	0.888677
3770847	3772259	+	CCNA_03616		PiuB-related membrane protein	485.068	0.127093	0.1503	0.397777	0.400361	1.09209
1698521	1699561	-	CCNA_01583		phosphate-binding protein	774.407	-0.117397	0.138889	0.397967	0.400153	0.92185
3190	3903	+	CCNA_00005	dnaQ	DNA polymerase III%2C epsilon chain	1598.45	-0.106737	0.126347	0.39823	0.399866	0.928686
3869198	3869488	-	CCNA_03701	ihfB	integration host factor beta-subunit	1239.39	0.11094	0.131337	0.398284	0.399807	1.07993
938979	939557	-	CCNA_00861		hypothetical protein	71.1772	0.169968	0.201324	0.39853	0.399539	1.12503
1440388	1440873	+	CCNA_01325	rplO	LSU ribosomal protein L15P	2548.03	0.102477	0.121461	0.398835	0.399206	1.07362
2951028	2953514	+	CCNA_02793		acylamino-acid-releasing enzyme	32.8835	-0.160977	0.190886	0.399053	0.398969	0.894419
1826794	1828470	-	CCNA_01696		aminobenzoyl-glutamate transport protein	19.4179	0.145264	0.172301	0.399182	0.398829	1.10593
3933616	3934179	-	CCNA_03765		phosphohydrolase%2C MutT/nudix family protein	194.557	-0.150762	0.178886	0.399351	0.398646	0.900775
1340778	1341998	-	CCNA_01214		YjgP/YjgQ family membrane permease	360.721	-0.13338	0.15835	0.399615	0.398358	0.911693
431334	431885	-	CCNA_00420		hypothetical protein	82.6691	0.168099	0.199855	0.400287	0.397628	1.12358
3789044	3789103	-	CCNA_03996		hypothetical protein	1.51232	0.0529343	0.0629599	0.400482	0.397417	1.03737
1394783	1394905	+	CCNA_03947		hypothetical protein	1.01922	-0.0388982	0.0462959	0.400792	0.397081	0.973398
2703852	2704640	+	CCNA_02557		acyl-CoA thioesterase II	105.294	-0.164298	0.195572	0.400857	0.39701	0.892362
1238972	1239289	-	CCNA_01135		hypothetical protein	67.3068	-0.169069	0.201345	0.401077	0.396772	0.889417
2383122	2383457	-	CCNA_02234		EF hand domain protein	72.9179	0.168732	0.201348	0.402024	0.395748	1.12407
698432	699154	+	CCNA_00648	nasT	nitrate response regulator NasT	12.318	-0.128928	0.153876	0.402106	0.395659	0.914511
2994294	2995181	+	CCNA_02840		MecR1 antirepressor protein	372.685	0.132243	0.157971	0.402517	0.395216	1.096
529324	531657	+	CCNA_00515		5-methyltetrahydropteroyltriglutamate--homocysteine methyltransferase	785.854	-0.116046	0.138726	0.402867	0.394838	0.922713
2407281	2408750	-	CCNA_02256		Mg2+ transporter mgtE	315.17	0.137385	0.164297	0.403043	0.394649	1.09991
2896213	2897085	-	CCNA_02734		serine acetyltransferase	1175.47	-0.106607	0.127509	0.403112	0.394575	0.92877
2740914	2741333	+	CCNA_02592		thioesterase	25.6339	-0.147089	0.17597	0.403224	0.394453	0.903071
3208375	3209055	-	CCNA_03055		AraC-family transcriptional regulator	1.64779	-0.055537	0.0664946	0.4036	0.394049	0.962236
2604354	2604671	+	CCNA_02462		conserved hypothetical protein	7.59425	-0.0931562	0.111788	0.40466	0.39291	0.93747
565748	565879	+	CCNA_00547		PurR-family transcriptional regulator	12.4676	0.118779	0.142694	0.405182	0.39235	1.08582
2139697	2140974	-	CCNA_01993	mmpA	membrane endopeptidase MmpA	459.09	-0.125196	0.15048	0.405423	0.392091	0.91688
290161	291321	+	CCNA_00277		succinyl-diaminopimelate desuccinylase	90.0231	0.166132	0.199985	0.40613	0.391334	1.12205
691897	692172	-	CCNA_00640		hypothetical protein	96.0642	-0.163871	0.197392	0.406438	0.391005	0.892627
2980222	2980575	+	CCNA_02824		hypothetical protein	13.9075	-0.116847	0.140824	0.40669	0.390736	0.922201
2177095	2177472	-	CCNA_02033	nuoA	NADH-quinone oxidoreductase chain A	1381.79	0.110919	0.133816	0.407164	0.39023	1.07992
1460358	1461083	+	CCNA_01347		conserved hypothetical protein	169.969	0.156565	0.189068	0.407622	0.389743	1.11463
2889997	2890155	+	CCNA_03973		hypothetical protein	58.1909	-0.166321	0.201121	0.408255	0.389069	0.891112
2086909	2088006	-	CCNA_01945		anhydro-N-acetylmuramic acid kinase	89.3914	-0.166341	0.201152	0.408269	0.389053	0.8911
4008861	4009598	-	CCNA_03842	moeB	molybdopterin biosynthesis protein MoeB	11.8501	-0.124332	0.150398	0.408412	0.388901	0.917429
2703150	2703731	+	CCNA_02556		conserved hypothetical protein	58.7843	-0.166399	0.201319	0.408494	0.388814	0.891064
1002665	1003636	-	CCNA_00926		acyl CoA thioesterase	33.0286	0.157452	0.190689	0.408975	0.388304	1.11532
2015915	2016775	+	CCNA_01877		acyl-CoA thioesterase II	5.05996	-0.0893507	0.108242	0.409103	0.388168	0.939946
547831	551901	+	CCNA_00536		DNA-directed RNA polymerase beta chain	3753.55	0.0925758	0.112216	0.409384	0.387869	1.06627
1066823	1067782	+	CCNA_00986		general stress protein 17O	31.7064	-0.155384	0.188356	0.409401	0.387851	0.897893
3347646	3348599	+	CCNA_03187		cysteine/acetylserine efflux protein	15.1874	0.134702	0.163523	0.410082	0.387129	1.09787
2980586	2980978	+	CCNA_02825		transposase	24.9716	-0.148752	0.180656	0.41028	0.38692	0.90203
3240500	3240700	+	CCNA_03091	nstA	redox cell cycle regulatory protein NstA	323.644	-0.14788	0.1797	0.410551	0.386633	0.902576
1849599	1850426	+	CCNA_01723		3-methyl-2-oxobutanoate hydroxymethyltransferase	41.8568	0.161256	0.196001	0.410661	0.386517	1.11826
2439791	2440519	-	CCNA_02292		acetyltransferase	10.196	0.11625	0.14137	0.410902	0.386262	1.08391
380179	381273	-	CCNA_00364		deoxyhypusine synthase	1602.75	0.102867	0.12514	0.411066	0.386088	1.07391
1046120	1049140	+	CCNA_00970		long-chain-fatty-acid--CoA ligase	1954.66	-0.097748	0.119031	0.411536	0.385593	0.934491
3885212	3886657	+	CCNA_03721	gltD	glutamate synthase (NADPH) small chain GltD	166.458	-0.151769	0.184855	0.411638	0.385485	0.900146
2699236	2699430	+	CCNA_02551		hypothetical protein	454.172	0.126907	0.154576	0.411645	0.385477	1.09195
3543194	3543958	+	CCNA_03365		conserved hypothetical protein	18.8691	0.132617	0.161592	0.411822	0.38529	1.09628
3086211	3086489	-	CCNA_02924		conserved hypothetical protein	13.0924	-0.126319	0.153994	0.412054	0.385046	0.916166
1568764	1569069	+	CCNA_01461		hypothetical protein	8.07786	-0.107498	0.131306	0.412967	0.384084	0.928197
1250554	1251102	+	CCNA_01147		acetyltransferase	24.9805	0.143043	0.174756	0.413054	0.383993	1.10423
3474186	3475295	+	CCNA_03300		RND family efflux transporter%2C MFP subunit	69.6486	-0.164603	0.201349	0.413642	0.383376	0.892174
3135581	3136372	-	CCNA_02980		tryptophan 2%2C3-dioxygenase	514.691	-0.126147	0.15466	0.414708	0.382258	0.916275
3803238	3803645	-	CCNA_03644	sdhC	succinate dehydrogenase cytochrome B-556 subunit	3098.4	-0.100279	0.1231	0.415294	0.381645	0.932853
567006	568052	+	CCNA_00550		LacI-family transcriptional regulator	6.14155	0.0867134	0.106629	0.41609	0.380813	1.06195
1287879	1288691	-	CCNA_01169		hypothetical protein	5.78333	-0.0916157	0.112674	0.416156	0.380743	0.938471
2699800	2702130	+	CCNA_02553	clpA	ATP-dependent clp protease ATP-binding subunit ClpA	715.947	-0.123855	0.152369	0.416297	0.380597	0.917732
3009133	3009450	-	CCNA_02855		PepSY peptidase propeptide domain protein	64.6794	-0.163559	0.20131	0.416519	0.380365	0.89282
1211168	1212040	+	CCNA_01105		alpha/beta hydrolase family protein	100.806	0.159815	0.196718	0.416561	0.380322	1.11714
3278952	3279647	-	CCNA_03130	ctrA	cell cycle response regulator CtrA	4855.46	0.0895915	0.110355	0.41688	0.379989	1.06407
3909131	3909586	-	CCNA_03739		very short patch repair endonuclease	3.80203	-0.0739914	0.0914634	0.418531	0.378272	0.950006
1069657	1071558	+	CCNA_00989		acyl esterase protein	59.6758	-0.16263	0.201128	0.418751	0.378044	0.893395
2115417	2117381	+	CCNA_01971		peptidyl-prolyl cis-trans isomerase	3296.8	0.0920941	0.114066	0.419448	0.377322	1.06592
3716196	3717071	-	CCNA_03561		ATP synthase gamma chain	4811.35	0.0901228	0.111663	0.41961	0.377154	1.06446
2251005	2252048	+	CCNA_02102		glycosyl hydrolase	319.417	0.132879	0.164693	0.419765	0.376994	1.09648
3522074	3522772	-	CCNA_03341	tolQ	TolQ protein	533.499	-0.126226	0.156463	0.419814	0.376943	0.916225
134826	135413	-	CCNA_00124		conserved hypothetical protein	409.073	-0.12774	0.158656	0.42074	0.375986	0.915264
1010693	1011679	-	CCNA_00935		AraC-family transcriptional regulator	19.0073	0.139406	0.173174	0.420818	0.375906	1.10145
1674964	1675803	+	CCNA_01558		4-deoxy-L-threo-5-hexosulose-uronate ketol-isomerase	88.7021	0.160266	0.199131	0.42092	0.375801	1.11749
2468002	2469219	-	CCNA_02326		acetylornithine aminotransferase/succinyldiaminopimelate aminotransferase	2553.22	0.0956727	0.118938	0.421169	0.375543	1.06856
917301	920390	-	CCNA_00846		proline dehydrogenase/delta-1-pyrroline-5-carboxylate dehydrogenase	6365.22	-0.087837	0.10924	0.421354	0.375353	0.940932
1694679	1695041	+	CCNA_01578		beta-lactamase repressor	289.956	-0.133439	0.166046	0.421612	0.375087	0.911656
2104868	2106214	+	CCNA_01961		biotin carboxylase	1004.12	-0.105985	0.131965	0.421901	0.374789	0.92917
3472717	3474228	+	CCNA_03299		outer membrane protein oprM	164.602	0.159507	0.198692	0.422098	0.374587	1.11691
2893514	2894161	+	CCNA_02730		glutathione S-transferase	487.124	-0.1218	0.151893	0.422622	0.374048	0.91904
3253928	3254530	+	CCNA_03103		shikimate kinase	270.767	0.135804	0.169747	0.423688	0.372954	1.0987
1303641	1304087	+	CCNA_01184		MutT/nudix family hydrolase	105.5	0.160131	0.200251	0.423913	0.372723	1.11739
265999	267027	+	CCNA_00253		aspartate-semialdehyde dehydrogenase	2039.75	0.0951347	0.118978	0.423944	0.372691	1.06817
3313511	3314464	+	CCNA_03158		iron-sulfur cluster assembly/repair protein ApbE	135.153	0.154685	0.193464	0.423971	0.372664	1.11318
1741064	1741558	+	CCNA_01620		2-amino-4-hydroxy-6-hydroxymethyldihydropteridine pyrophosphokinase	13.8177	0.126875	0.158756	0.424185	0.372444	1.09193
1777143	1778120	-	CCNA_01656		endonuclease/exonuclease/phosphatase family protein	39.8964	-0.155268	0.194334	0.424306	0.372321	0.897966
122939	126268	+	CCNA_00115		TolB protein	285.9	0.133558	0.167255	0.424564	0.372056	1.097
3988188	3989051	-	CCNA_03822		formamidopyrimidine-DNA glycosylase	92.4979	0.160714	0.201316	0.424685	0.371933	1.11784
2127185	2127355	-	CCNA_03960		hypothetical protein	0.771604	-0.0352499	0.0441609	0.424746	0.371871	0.975863
250611	252308	-	CCNA_00236		conserved hypothetical protein	1575.08	-0.0971156	0.121669	0.424758	0.371858	0.9349
963045	963803	-	CCNA_00883		3-demethylubiquinone 3-methyltransferase	130.018	0.151896	0.190565	0.425405	0.371197	1.11103
1996891	1997184	-	CCNA_01862		hypothetical protein	8.9143	0.108475	0.136181	0.425714	0.370882	1.07809
2046262	2046888	+	CCNA_01904		urea carboxylase-associated protein 1	34.5715	0.154755	0.194335	0.425839	0.370754	1.11323
723091	723444	+	CCNA_00666		response regulator receiver domain protein	7.01078	0.096641	0.121515	0.42644	0.370142	1.06928
2815723	2817327	-	CCNA_02662		M28-family zinc peptidase	115.746	-0.154024	0.193677	0.426461	0.37012	0.89874
2016779	2018377	-	CCNA_01878		long-chain-fatty-acid--CoA ligase	21.2113	0.136491	0.171785	0.426878	0.369696	1.09923
1944941	1945804	+	CCNA_01818		D-alanine aminotransferase	110.051	0.159361	0.200597	0.426942	0.369631	1.11679
41403	41921	-	CCNA_00039		conserved hypothetical protein	124.031	-0.152591	0.19208	0.426956	0.369617	0.899634
1002018	1002560	-	CCNA_00925		conserved hypothetical protein	20.2077	0.133585	0.168177	0.427014	0.369558	1.09702
3991771	3992325	-	CCNA_03826		conserved hypothetical protein	321.986	-0.131896	0.166053	0.427021	0.369551	0.912631
2040850	2041638	-	CCNA_01898		Mg-dependent Dnase TatD	270.89	0.139273	0.175435	0.42727	0.369297	1.10135
440156	441607	+	CCNA_00435		amino acid transporter	348.089	-0.132237	0.166698	0.427619	0.368943	0.912416
3719831	3720154	-	CCNA_03565		hypothetical protein	6.74125	-0.0989249	0.124796	0.427956	0.368601	0.933729
3529418	3530380	-	CCNA_03351		phosphoribosylamidoimidazole-succinocarboxamide synthase	351.633	-0.132354	0.166984	0.428002	0.368554	0.912341
3250343	3251083	-	CCNA_03099		hypothetical protein	44.8708	-0.157222	0.198388	0.428073	0.368482	0.89675
3657155	3658564	-	CCNA_03500		FAD/FMN-containing dehydrogenase	395.085	0.130371	0.164702	0.428619	0.367928	1.09458
692376	692672	-	CCNA_00641		hypothetical protein	14.5921	-0.127449	0.161116	0.428922	0.367622	0.915449
249116	250276	+	CCNA_00234		WecE-family cell wall biogenesis enzyme	53.76	0.158279	0.200134	0.429024	0.367519	1.11596
2996950	2997252	-	CCNA_02843	parE-3	toxin protein parE-3	336.105	-0.131218	0.165938	0.429083	0.367458	0.91306
166781	169246	+	CCNA_00159	gyrB	DNA gyrase subunit B	3170.29	0.092396	0.116873	0.429195	0.367345	1.06614
1596728	1598278	+	CCNA_01489	abfA	alpha-L-arabinofuranosidase	229.952	-0.139194	0.176088	0.429249	0.367291	0.908026
1425640	1426458	+	CCNA_01300	fdhD	formate dehydrogenase accessory protein fdhD	46.7627	0.157558	0.199366	0.429354	0.367184	1.1154
3897870	3898751	-	CCNA_03730		dTDP-4-dehydrorhamnose reductase	138.467	-0.149784	0.189569	0.429454	0.367084	0.901386
131977	132438	+	CCNA_00119		conserved hypothetical protein	18.6354	-0.132948	0.168331	0.429645	0.36689	0.911966
1001739	1002017	-	CCNA_00924		MarR/EmrR family transcriptional regulator	18.4812	-0.135919	0.172109	0.429686	0.366848	0.91009
1208217	1208816	+	CCNA_01102		conserved hypothetical membrane protein	68.9488	0.158868	0.20121	0.429783	0.366751	1.11641
1481196	1481714	-	CCNA_01365	perP	aspartyl protease perP	914.409	-0.105571	0.133738	0.429889	0.366643	0.929437
3829789	3829977	-	CCNA_03668		conserved hypothetical protein	13.4816	0.124136	0.157405	0.430321	0.366207	1.08986
391059	391838	+	CCNA_00376		putative membrane spanning protein	76.3553	0.158783	0.201351	0.430351	0.366177	1.11635
3918154	3918711	+	CCNA_03748		dTDP-4-dehydrorhamnose 3%2C5-epimerase	141.66	0.149426	0.189505	0.430401	0.366127	1.10913
400574	401479	+	CCNA_00384		glucan endo-1%2C3-beta-glucosidase	64.7362	-0.158707	0.201358	0.430588	0.365938	0.895827
767521	768690	-	CCNA_00710		alpha/beta hydrolase family protein	18.6496	-0.130735	0.166	0.430955	0.365568	0.913366
2805606	2807102	+	CCNA_02652		cyclohexanone monooxygenase	129.982	-0.151007	0.191827	0.431163	0.365358	0.900622
2560136	2560414	+	CCNA_02416		DNA-binding protein HU	17662.3	-0.0932666	0.118551	0.431447	0.365073	0.937398
2758473	2761115	-	CCNA_02612		alanyl-tRNA synthetase	3077.42	0.0921502	0.117196	0.431696	0.364822	1.06596
2653597	2654748	+	CCNA_02504		type IV secretory pathway%2C VirB10 channel protein	191.184	-0.144141	0.183394	0.431891	0.364626	0.904918
3282810	3284144	+	CCNA_03135	fliI	flagellum-specific ATP synthase fliL	1134.82	-0.107194	0.136415	0.431988	0.364529	0.928392
963806	964192	-	CCNA_00884		VapC-like PIN domain ribonuclease toxin	12.3187	0.117336	0.149381	0.432171	0.364345	1.08473
527284	527934	+	CCNA_03885		Abi superfamily/CAAX amino terminal protease	102.509	0.154773	0.197182	0.432497	0.364017	1.11325
293641	294567	-	CCNA_00281		methionyl-tRNA formyltransferase	149.911	0.146534	0.186703	0.432541	0.363972	1.10691
3521551	3522069	-	CCNA_03340	tolR	TolR protein	64.2093	0.156782	0.199785	0.4326	0.363914	1.1148
3660813	3661454	-	CCNA_03503		YceI-family periplasmic protein	78.1659	0.157035	0.200111	0.432604	0.363909	1.11499
596740	599052	+	CCNA_00574		alpha-N-acetylglucosaminidase	14.2971	-0.118487	0.1511	0.432945	0.363568	0.921153
840345	840746	+	CCNA_00779		TonB superfamily protein	46.1626	0.156409	0.199542	0.433134	0.363378	1.11451
1248269	1248661	-	CCNA_01144		cytochrome c oxidase polypeptide II	497.793	-0.122065	0.155823	0.433418	0.363093	0.918872
1315500	1317953	-	CCNA_01194		TonB-dependent receptor	63.08	0.157698	0.201358	0.433527	0.362984	1.11551
2743138	2743458	-	CCNA_02595		Zn finger TFIIB-family transcription factor	104.684	0.153558	0.196648	0.434876	0.361635	1.11231
348479	350719	+	CCNA_00338		TonB-dependent receptor	307.374	-0.129453	0.165845	0.435056	0.361455	0.914178
3203019	3204485	-	CCNA_03049		transporter%2C MFS superfamily	14.6069	-0.124983	0.1602	0.435294	0.361218	0.917015
2825362	2828268	+	CCNA_02673		excinuclease ABC subunit A	622.168	0.114451	0.146703	0.435303	0.361209	1.08256
1030701	1032068	+	CCNA_00954	flbD	AAA-family response regulator flbD	360.646	-0.125655	0.16116	0.435572	0.36094	0.916588
2225052	2226881	-	CCNA_02075	dipM	peptidoglycan binding endopeptidase DipM	2562.47	0.0906984	0.116429	0.435981	0.360533	1.06489
667900	668223	-	CCNA_03925		hypothetical protein	30.4004	-0.147178	0.189252	0.436756	0.359761	0.903015
3802816	3803271	-	CCNA_03643		succinate dehydrogenase membrane anchor subunit	566.731	0.128389	0.16524	0.437168	0.359352	1.09307
3644280	3644732	+	CCNA_03481		DNA integration/recombination/inversion protein	43.7245	0.153825	0.198016	0.437256	0.359264	1.11252
3251134	3251355	-	CCNA_03100		alkylphosphonate utilization operon protein PhnA	233.637	0.142103	0.183169	0.437865	0.35866	1.10351
2785244	2786329	-	CCNA_02634	murG	undecaprenyldiphospho-muramoylpentapeptide beta-N-acetylglucosaminyltransferase	221.653	0.139628	0.180196	0.438419	0.35811	1.10162
3738874	3739671	-	CCNA_03582		3'(2')%2C5'-bisphosphate nucleotidase CysQ	33.8395	0.148922	0.192331	0.438754	0.357779	1.10874
2449310	2450335	+	CCNA_02304		conserved hypothetical protein	132.859	-0.14796	0.191133	0.43886	0.357674	0.902526
1494812	1495345	+	CCNA_01380	popZ	pole-organizing protein popZ	1044.16	0.100945	0.130416	0.438916	0.357619	1.07248
3160905	3162440	+	CCNA_03007		L-aspartate oxidase	95.1102	-0.155311	0.20086	0.439386	0.357154	0.897939
2769600	2771456	-	CCNA_02622		M61 glycyl aminopeptidase	509.395	0.117864	0.152452	0.439449	0.357092	1.08513
3248201	3249202	-	CCNA_03097		aldo/keto reductase family protein	105.08	0.152666	0.197528	0.439592	0.35695	1.11162
1673476	1674939	+	CCNA_01557		uronate isomerase	344.129	-0.126565	0.163852	0.439857	0.356688	0.91601
2635157	2636377	+	CCNA_02487		4-hydroxybenzoate 3-monooxygenase	34.3465	-0.147792	0.192012	0.441478	0.355091	0.902631
3800239	3801021	-	CCNA_03641		succinate dehydrogenase iron-sulfur protein	1712.87	0.0997091	0.129546	0.44149	0.355079	1.07156
1439421	1440026	+	CCNA_01323	rpsE	SSU ribosomal protein S5P	4177.37	-0.0897194	0.116658	0.441846	0.354729	0.939705
410549	410899	-	CCNA_00394		YCII-related domain protein	121.003	-0.149553	0.194495	0.441937	0.35464	0.90153
1602115	1603113	-	CCNA_01493		cysteine synthase	370.776	0.121181	0.157656	0.442106	0.354474	1.08762
960947	961699	-	CCNA_00881		ABC transporter ATP-binding protein	117.494	-0.148754	0.193531	0.442112	0.354468	0.902029
2566554	2567381	-	CCNA_02422		short chain dehydrogenase	17.2456	-0.128487	0.167326	0.442557	0.354031	0.91479
2299928	2300545	-	CCNA_02141	fliL	flagellar fliL protein	304.144	0.126875	0.165267	0.442666	0.353923	1.09193
3966471	3968627	+	CCNA_03802		serine protease%2C peptidase family S9A	2612.08	-0.0894317	0.116498	0.442683	0.353907	0.939893
295966	296631	-	CCNA_00284		pyrimidine 5'-nucleotidase family protein	4761.44	-0.0917036	0.119552	0.443047	0.35355	0.938414
2590749	2591180	+	CCNA_02450		conserved hypothetical membrane protein	43.5658	-0.150277	0.195942	0.443115	0.353484	0.901078
1502307	1503038	+	CCNA_01385		rRNA methylase	38.8021	-0.150234	0.195935	0.443229	0.353372	0.901104
3349978	3350382	+	CCNA_03189		glutathione-dependent formaldehyde-activating enzyme	3.94323	0.0705081	0.0919945	0.443415	0.353189	1.05009
1014509	1015012	+	CCNA_00939		MarR-family transcriptional regulator	27.3569	-0.134633	0.175698	0.443511	0.353095	0.910901
1741687	1742046	+	CCNA_01621		DNA-directed RNA polymerase omega chain	3008.59	0.0966427	0.126197	0.443792	0.352821	1.06928
1198379	1198681	-	CCNA_01092		ACT domain protein	13.5265	0.11441	0.149466	0.443996	0.352621	1.08253
118260	118457	-	CCNA_00107		Trm112p-like protein	450.957	-0.152061	0.198695	0.444093	0.352526	0.899964
3854885	3855997	+	CCNA_03689		alanine dehydrogenase	2611.77	-0.0905522	0.11849	0.444737	0.351897	0.939163
3140496	3142415	-	CCNA_02986		phage-related conserved hypothetical protein	116.316	-0.150236	0.196588	0.444739	0.351895	0.901103
1183239	1183991	+	CCNA_01078		methyltransferase	22.8992	0.136394	0.178541	0.444906	0.351731	1.09915
1462307	1462717	+	CCNA_01349		transposase	0.85164	-0.0322703	0.0422629	0.44513	0.351513	0.97788
3386049	3386657	+	CCNA_03223		TetR-family transcriptional regulator	0.85164	-0.0322703	0.0422629	0.44513	0.351513	0.97788
2644382	2645956	-	CCNA_02496		aminotransferase domain protein	177.853	-0.139416	0.18266	0.445312	0.351336	0.907887
2870859	2871872	+	CCNA_02712	hfaB	holdfast attachment protein hfaB	322.581	-0.130936	0.17158	0.44539	0.351259	0.913238
2897129	2897845	-	CCNA_02735		ADP-ribose pyrophosphatase family protein	287.699	-0.126423	0.165863	0.445932	0.350732	0.9161
2672953	2673444	-	CCNA_03899		hypothetical protein	22.2989	-0.137515	0.180452	0.446025	0.350641	0.909084
1133616	1134932	+	CCNA_01039		putative hexuronate transporter%2C major facilitator superfamily	8.6621	-0.0962074	0.12634	0.446362	0.350313	0.935489
1113648	1114013	-	CCNA_01027		acetyltransferase	0.691568	-0.0321275	0.0421995	0.446464	0.350214	0.977977
3822013	3822399	-	CCNA_03662		hypothetical protein	13.0553	-0.11239	0.147692	0.446673	0.35001	0.925054
3038068	3039954	+	CCNA_02891		beta-galactosidase	106.186	0.148915	0.195707	0.446713	0.349972	1.10873
1286584	1287783	-	CCNA_01168		3-ketoacyl-CoA thiolase	3.51144	-0.0726412	0.095502	0.446881	0.349808	0.950896
968889	969827	+	CCNA_00891		transporter%2C drug/metabolite exporter family	3.80259	-0.0692513	0.0910622	0.446966	0.349726	0.953132
150993	152600	-	CCNA_00139	chlI	magnesium chelatase subunit ChlI-like ATPase	16.7717	-0.124637	0.163896	0.446977	0.349715	0.917235
2493653	2494216	+	CCNA_02354		phosphohydrolase%2C MutT/nudix family protein	650.707	-0.107289	0.141103	0.447042	0.349652	0.928331
1833926	1835056	+	CCNA_01702		NAD-dependent oxidoreductase	31.3643	-0.144875	0.190572	0.447129	0.349567	0.904458
3891390	3891827	-	CCNA_03723		PaaI thioesterase family protein	4.12614	0.0762039	0.100263	0.44723	0.349469	1.05424
1699323	1699610	+	CCNA_03954		hypothetical protein	14.8857	0.120517	0.158571	0.447242	0.349458	1.08712
2192516	2192854	+	CCNA_02046	glnB	nitrogen regulatory protein P-II	226.124	-0.135606	0.178516	0.447476	0.34923	0.910287
311039	311896	-	CCNA_00297		two-component response regulator	32.657	-0.139432	0.183621	0.447645	0.349066	0.907877
1447721	1448638	-	CCNA_01335		ABC-type multidrug transport system%2C ATPase component	197.576	-0.135312	0.178238	0.447755	0.34896	0.910473
3561988	3562923	-	CCNA_03389		ABC transporter ATP-binding cassette domain protein	31.2867	0.144276	0.190225	0.448181	0.348547	1.10518
1934502	1935479	+	CCNA_01809		lipoic acid synthetase	1392.34	0.102652	0.13553	0.448805	0.347943	1.07375
2436380	2437219	+	CCNA_02288		tRNA synthetase class I%2C catalytic domain protein	143.709	-0.146499	0.193474	0.448929	0.347822	0.90344
2186211	2186852	-	CCNA_02041	clpP	ATP-dependent endopeptidase clp%2C proteolytic subunit ClpP	184.58	-0.14248	0.188184	0.44897	0.347783	0.90596
3664090	3664677	+	CCNA_03506		putative transcriptional regulator	181.326	-0.140567	0.185673	0.449009	0.347745	0.907163
566164	567090	+	CCNA_00549		transposase%2C IS2 family	0.815376	-0.031622	0.0418401	0.44978	0.347	0.97832
2520245	2520523	+	CCNA_02376		hypothetical protein	0.815376	-0.031622	0.0418401	0.44978	0.347	0.97832
2955973	2956107	-	CCNA_02796		conserved hypothetical protein	0.815376	-0.031622	0.0418401	0.44978	0.347	0.97832
2351931	2352950	-	CCNA_02204		ketol-acid reductoisomerase/2-dehydropantoate 2-reductase	6707.74	0.0853367	0.112927	0.44984	0.346942	1.06094
2936771	2938135	+	CCNA_02779		LysM family peptidoglycan binding protein	391.077	-0.12509	0.165649	0.450158	0.346635	0.916947
1475884	1477386	+	CCNA_01360	iolA	malonate-semialdehyde dehydrogenase IolA	1506.68	-0.0989687	0.131079	0.450232	0.346564	0.9337
4025489	4026016	+	CCNA_03864		conserved hypothetical protein	588.181	-0.115175	0.152643	0.450525	0.346281	0.92327
3244001	3245026	-	CCNA_03095		small-conductance mechanosensitive channel	7.72974	0.0817762	0.108506	0.451056	0.345769	1.05832
3151281	3152474	-	CCNA_02996		patatin family phospholipase domain protein	95.9883	-0.149021	0.197818	0.451254	0.345579	0.901862
1212372	1212590	+	CCNA_01107	parE-2	toxin protein parE-2	17.1914	0.127231	0.168904	0.451284	0.34555	1.0922
1092339	1093718	+	CCNA_01012		N-formimino-L-glutamate deiminase	286.039	-0.125104	0.166165	0.451517	0.345326	0.916938
18492	18731	-	CCNA_00017	moaD	molybdopterin converting factor%2C small subunit	11.5848	0.109087	0.145008	0.451881	0.344976	1.07855
3175827	3177011	-	CCNA_03022		PiuB-family transmembrane transporter	174.46	-0.137277	0.182554	0.452065	0.344799	0.909234
3786224	3786790	-	CCNA_03630	socA	antitoxin protein SocA	426.795	-0.118257	0.157304	0.452188	0.344681	0.9213
3290421	3291311	+	CCNA_03140		LysR-family transcriptional regulator	28.3514	0.140827	0.187338	0.452216	0.344654	1.10254
1778162	1778806	-	CCNA_01657		hypothetical protein	227.781	-0.130829	0.174131	0.452457	0.344422	0.913307
3979685	3981811	-	CCNA_03816		peptidyl-dipeptidase DCP	1232.81	-0.0962799	0.128161	0.452508	0.344373	0.935442
2000523	2003621	+	CCNA_01866	acrB4	cation/multidrug efflux pump acrB4	161.461	0.142016	0.189078	0.452595	0.34429	1.10345
1861826	1862920	-	CCNA_01733		alanine racemase	854.865	0.119217	0.158915	0.453137	0.34377	1.08615
1486209	1486346	+	CCNA_03948		hypothetical protein	0.793948	0.0308157	0.0411138	0.453542	0.343382	1.02159
2328416	2328604	+	CCNA_02176		hypothetical protein	0.793948	0.0308157	0.0411138	0.453542	0.343382	1.02159
2956219	2956338	-	CCNA_02797		hypothetical protein	0.793948	0.0308157	0.0411138	0.453542	0.343382	1.02159
2958323	2959330	-	CCNA_02801		conserved hypothetical protein	0.793948	0.0308157	0.0411138	0.453542	0.343382	1.02159
3228846	3229025	-	CCNA_03884		hypothetical protein	2.21054	-0.0548007	0.0731498	0.453762	0.343172	0.962727
3204621	3205394	-	CCNA_03050		protein tyrosine phosphatase	86.7509	0.150553	0.201099	0.454069	0.342878	1.10999
2320321	2320905	-	CCNA_02166		uracil DNA glycosylase superfamily protein	28.3901	-0.141291	0.188915	0.454518	0.342449	0.906708
152709	153662	-	CCNA_00140		glutathione synthetase	116.108	-0.144782	0.193587	0.454526	0.342441	0.904516
2270198	2271166	-	CCNA_02120		tetratricopeptide repeat family protein	12.6832	0.115371	0.154335	0.454741	0.342235	1.08325
1968272	1968904	+	CCNA_01836		acyl-CoA thioesterase I/lysophospholipase	10.4549	-0.106176	0.142036	0.454744	0.342233	0.929047
258879	259436	-	CCNA_00247	spdR	two-component receiver protein SpdR	54.8319	-0.150035	0.200733	0.454799	0.34218	0.901228
1739139	1739690	+	CCNA_01617		acetyltransferase	15.9404	0.119641	0.160255	0.455324	0.341679	1.08646
2838473	2838880	+	CCNA_02685		conserved hypothetical membrane protein	7.08355	0.0939294	0.125824	0.455357	0.341648	1.06727
660157	660612	-	CCNA_00616		Lrp-family transcriptional regulator	16.7012	0.118477	0.158803	0.45563	0.341388	1.08559
366112	368271	+	CCNA_00351		primosomal protein N'	35.3196	0.142697	0.191485	0.456144	0.340898	1.10397
2879937	2880551	+	CCNA_02719		hypothetical protein	421.177	0.114654	0.15388	0.456219	0.340827	1.08272
3749725	3750126	-	CCNA_03597		acetylglutamate kinase	167.363	-0.139142	0.186781	0.456303	0.340747	0.908059
2326862	2327866	+	CCNA_02174		multidrug resistance efflux pump	173.82	-0.140358	0.188523	0.456566	0.340496	0.907294
1400085	1401608	-	CCNA_01274		piperideine-6-carboxylate dehydrogenase	52.0602	-0.149021	0.200162	0.456571	0.340492	0.901862
3142849	3143337	+	CCNA_02988		glyoxalase/bleomycin resistance protein%2C dioxygenase superfamily	30.5098	0.141911	0.190627	0.456608	0.340456	1.10337
2547478	2548314	+	CCNA_02404		ABC transporter ATP-binding protein	72.6824	-0.149457	0.200787	0.456661	0.340406	0.90159
3586537	3587892	-	CCNA_03421		2-polyprenylphenol 6-hydroxylase accessory protein ubiB	41.2732	0.146527	0.1969	0.456774	0.340298	1.1069
418501	419271	+	CCNA_00401		enoyl-CoA hydratase	9.46228	0.105045	0.141287	0.457187	0.339906	1.07553
2168059	2168298	-	CCNA_02021		hypothetical protein	66.2397	-0.149343	0.201359	0.458285	0.338864	0.901661
1446332	1446724	-	CCNA_01333		hypothetical protein	26.7674	-0.137568	0.185497	0.458318	0.338833	0.90905
3818431	3819258	-	CCNA_03657		tryptophan synthase alpha chain	475.373	-0.11136	0.150389	0.459008	0.33818	0.925715
2490617	2492791	-	CCNA_02352		membrane-bound aldehyde dehydrogenase%2C large subunit	541.716	0.113983	0.153938	0.459027	0.338162	1.08221
1169010	1170047	+	CCNA_01065		glycosyltransferase	566.453	0.109844	0.148399	0.459182	0.338015	1.07911
3426607	3427053	-	CCNA_03255		PemK-family protein	38.6568	-0.144573	0.195421	0.45942	0.337791	0.904647
1622843	1623826	+	CCNA_01513		C4-dicarboxylate-binding protein	3.70106	-0.0673854	0.0910895	0.459439	0.337772	0.954366
848157	849932	-	CCNA_00785		tRNA methyltransferase/FAD-dependent oxidoreductase MnmC	32.5357	0.142475	0.192882	0.46011	0.337139	1.1038
1908936	1911152	-	CCNA_01782	ppk1	polyphosphate kinase 1	697.012	0.102836	0.139313	0.460413	0.336853	1.07388
1857224	1858237	-	CCNA_01729		transporter%2C sodium/bile acid symporter family	331.454	0.125087	0.169474	0.460459	0.336809	1.09057
104039	104929	-	CCNA_00092		short chain dehydrogenase	84.7009	0.148306	0.201336	0.461359	0.335961	1.10827
1636359	1637180	+	CCNA_01528	fljK	flagellin fljK	2261.69	0.0885609	0.120376	0.461913	0.33544	1.06331
2457494	2458384	-	CCNA_02312		TraB superfamily protein	1553.53	0.09338	0.127041	0.462316	0.335061	1.06687
87043	88683	-	CCNA_00083		phosphoglucomutase/phosphomannomutase	927.909	0.0976852	0.132938	0.462449	0.334936	1.07006
2118945	2119154	-	CCNA_01973		hypothetical protein	7.75772	-0.0940111	0.128147	0.46318	0.33425	0.936914
2146328	2147134	-	CCNA_02000		SSU ribosomal protein S2P	6458.82	0.0820911	0.111952	0.463395	0.334049	1.05855
2535329	2536108	+	CCNA_02391		oxidoreductase	33.3038	0.138957	0.189578	0.463569	0.333886	1.10111
2674604	2674744	+	CCNA_03968		hypothetical protein	60.5462	0.14742	0.201337	0.464042	0.333442	1.10759
3117044	3117358	+	CCNA_02960		HTH DNA-binding protein	18.7815	-0.115488	0.157775	0.464181	0.333313	0.92307
2621983	2622933	+	CCNA_02477	vanB	vanillate demethylase oxidoreductase subunit vanB	5.03358	0.0811412	0.110889	0.46433	0.333173	1.05785
3139317	3139760	+	CCNA_02984		conserved hypothetical membrane protein	42.6647	0.144421	0.197386	0.464373	0.333133	1.10529
3755724	3756998	+	CCNA_03602		patatin family phospholipase domain protein	149.58	0.139524	0.19097	0.465018	0.33253	1.10154
3082319	3082462	-	CCNA_02922		hypothetical protein	2967.53	-0.0835798	0.114415	0.465087	0.332466	0.943713
2518748	2519674	-	CCNA_02373		transposase	0.749621	0.0292989	0.0401084	0.46509	0.332463	1.02052
2936392	2936646	+	CCNA_02778		hypothetical protein	1.44394	-0.0458118	0.062727	0.465185	0.332375	0.968745
1699686	1702070	-	CCNA_01584		multimodular transpeptidase-transglycosylase PBP 1A	1099.01	0.10498	0.143768	0.465266	0.332299	1.07548
154535	154912	-	CCNA_00142		endonuclease	508.909	0.10788	0.147819	0.465508	0.332073	1.07764
1086800	1088464	-	CCNA_01008		urocanate hydratase	616.534	0.11184	0.153265	0.465563	0.332021	1.08061
388756	388980	-	CCNA_00372		ATP synthase C chain	11126.4	-0.0795761	0.109104	0.465783	0.331816	0.946336
19815	20447	+	CCNA_00019		molybdopterin-guanine dinucleotide biosynthesis protein A	10.9508	0.0973221	0.133455	0.465849	0.331755	1.06979
3229845	3230597	-	CCNA_03082		hypothetical protein	534.56	-0.114117	0.156508	0.465913	0.331695	0.923948
245765	247003	-	CCNA_00230		ribosomal large subunit pseudouridine synthase B	257.07	0.126767	0.173895	0.46601	0.331605	1.09184
2716669	2719197	+	CCNA_02567	pleC	sensory transduction histidine kinase pleC	312.684	-0.119171	0.163538	0.466181	0.331445	0.920716
1254720	1255703	+	CCNA_01151		DeoR-family transcriptional regulator	31.8639	-0.13701	0.188071	0.466308	0.331327	0.909402
2402492	2404267	+	CCNA_02253		hybrid CAP effector domain/patatin phospholipase protein	781.916	0.103619	0.142275	0.466429	0.331215	1.07447
358988	359335	+	CCNA_00344		conserved hypothetical protein	28.9669	-0.136933	0.188083	0.466587	0.331067	0.909451
395418	396026	-	CCNA_00378		thiol:disulfide interchange protein dsbA	205.342	-0.133192	0.183237	0.467295	0.330409	0.911812
2734094	2736313	+	CCNA_02586		phosphoribosylformylglycinamidine synthase II	1649.88	0.088164	0.121324	0.467419	0.330294	1.06302
1533716	1534612	+	CCNA_01416		3-hydroxyisobutyrate dehydrogenase	75.0524	-0.146242	0.201286	0.467508	0.330211	0.903601
1727463	1728137	-	CCNA_01608		TetR-family transcriptional regulator	22.6068	-0.130183	0.179324	0.467858	0.329886	0.913715
350788	352104	+	CCNA_00339		transporter%2C major facilitator superfamily	100.515	-0.143479	0.197678	0.467948	0.329803	0.905333
2089668	2090129	+	CCNA_01947		thioredoxin peroxidase	195.921	-0.136719	0.188468	0.468194	0.329574	0.909586
3969955	3970287	-	CCNA_03804		conserved hypothetical protein	6.52263	-0.0888365	0.122512	0.468374	0.329407	0.940281
3551865	3552536	-	CCNA_03380		hypothetical protein	61.3961	-0.144978	0.199977	0.468468	0.32932	0.904393
1011810	1012649	+	CCNA_00936		conserved hypothetical protein	5.96739	-0.0836749	0.115548	0.468971	0.328854	0.943651
2173251	2173937	-	CCNA_02027	nuoE	NADH-quinone oxidoreductase chain E	448.082	-0.111688	0.154254	0.469034	0.328796	0.925505
3375439	3375747	+	CCNA_03213		polyhydroxyalkanoic acid system protein	6.81945	0.0906085	0.12519	0.469209	0.328634	1.06482
3825824	3829063	+	CCNA_03665		DctA-YdbH superfamily protein	489.811	0.111775	0.154437	0.469214	0.328629	1.08056
1616437	1616739	-	CCNA_01505		hypothetical protein	83.9822	-0.145134	0.200534	0.469228	0.328616	0.904296
1869268	1869852	-	CCNA_01739		LSU ribosomal protein L9P	967.24	0.0988672	0.136608	0.469232	0.328613	1.07093
431882	432286	-	CCNA_00421		dihydroneopterin aldolase	89.896	0.145624	0.201289	0.469399	0.328458	1.10621
2538160	2538489	-	CCNA_02395		hypothetical protein	315.285	0.11846	0.163757	0.469442	0.328418	1.08558
525945	527045	-	CCNA_00512		GTP-binding protein%2C probable translation factor	596.087	0.10399	0.143937	0.470006	0.327897	1.07474
3608706	3611123	+	CCNA_03445		M28-family zinc metallopeptidase	215.272	-0.129093	0.178924	0.470604	0.327344	0.914406
1617542	1618201	-	CCNA_01507		cystine transport system permease protein	118.635	0.141564	0.196322	0.470861	0.327107	1.1031
1548878	1549303	+	CCNA_01434		MerR-family transcriptional regulator	132.763	-0.14232	0.197392	0.470909	0.327063	0.906061
731887	733134	-	CCNA_00674		NAD(FAD)-utilizing dehydrogenase	168.056	-0.135028	0.187329	0.471027	0.326954	0.910652
2768606	2769535	+	CCNA_02621		CAAX amino terminal protease family	9.00063	-0.0994264	0.138056	0.47141	0.326602	0.933404
2808776	2809300	-	CCNA_02655		NTF2 superfamily protein	49.6469	-0.141967	0.197432	0.472099	0.325967	0.906283
3361732	3363018	-	CCNA_03201		adenylosuccinate synthetase	191.795	-0.133909	0.186264	0.472189	0.325884	0.911359
3524183	3525223	-	CCNA_03344	ruvB	Holliday junction DNA helicase RuvB	826.079	0.100276	0.139579	0.472498	0.3256	1.07198
1977612	1978958	-	CCNA_01846		two-component sensor histidine kinase	787.692	-0.0996999	0.138852	0.472737	0.32538	0.933227
3488733	3489665	+	CCNA_03314		ferredoxin-NADP reductase	259.174	0.12231	0.170374	0.472823	0.325302	1.08848
2156875	2157291	-	CCNA_02009		hypothetical protein	58.876	-0.144233	0.200963	0.472936	0.325197	0.90486
2702662	2703096	-	CCNA_02555		adenosine 5'-monophosphoramidase	236.58	0.128428	0.178966	0.472996	0.325143	1.0931
774394	775635	+	CCNA_00719	hlyD	type I secretion adaptor protein hlyD	498.567	-0.10732	0.149557	0.473013	0.325127	0.928311
3934203	3934784	-	CCNA_03766		16S rRNA processing protein RimM	97.5326	0.142763	0.199034	0.473203	0.324953	1.10402
3750296	3752605	+	CCNA_03598	divL	two-component sensor histidine kinase DivL	557.107	0.112968	0.157502	0.473219	0.324937	1.08145
1412941	1413933	-	CCNA_01287		epoxide hydrolase	253.602	-0.126829	0.176897	0.473396	0.324775	0.915843
357720	358928	+	CCNA_00343	odhB	dihydrolipoamide succinyltransferase	666.851	0.10736	0.149792	0.473542	0.324642	1.07726
2180650	2180928	-	CCNA_02036		DNA-binding protein HU	7542.25	-0.0788011	0.109988	0.47371	0.324487	0.946844
4036691	4037386	+	CCNA_03874		carboxymethylenebutenolidase	75.7335	-0.143575	0.200438	0.473804	0.324402	0.905273
2812862	2815669	+	CCNA_02661		M16 family peptidase	1610.83	-0.0892466	0.124613	0.473873	0.324338	0.940014
3188908	3189102	-	CCNA_03034		hypothetical protein	17.1449	-0.115013	0.160672	0.4741	0.32413	0.923374
3579405	3580823	-	CCNA_03412		NAD(P) transhydrogenase subunit beta PntB	287.126	-0.121204	0.169389	0.474278	0.323967	0.91942
785054	786358	+	CCNA_00729		conserved hypothetical protein	195.171	-0.130304	0.182258	0.474645	0.323631	0.913639
3563524	3563763	+	CCNA_03391		Cro/CI family transcriptional regulator	40.0501	0.140512	0.196683	0.474973	0.323331	1.1023
432336	433088	-	CCNA_00422		SDR pteridine reductase	349.393	0.11514	0.161258	0.475218	0.323107	1.08308
1763716	1764555	-	CCNA_01643		arginine-tRNA-protein transferase	311.296	-0.126253	0.176845	0.475276	0.323054	0.916208
3587899	3589689	-	CCNA_03422		oligoendopeptidase F	112.306	-0.139619	0.195606	0.475365	0.322973	0.907759
1333694	1334875	+	CCNA_01207		two-component sensor histidine kinase	25.9832	0.125691	0.176208	0.475652	0.322711	1.09103
1844245	1844628	-	CCNA_01712		CopY/TcrY family transcriptional repressor	25.3698	-0.129269	0.181244	0.475703	0.322664	0.914295
1145672	1146154	+	CCNA_01049		hypothetical protein	6.81389	0.0786838	0.11035	0.475822	0.322556	1.05605
436958	437146	+	CCNA_00427		hypothetical protein	407.661	0.111046	0.155756	0.475878	0.322504	1.08001
2046899	2050522	+	CCNA_01905		urea carboxylase	377.696	-0.118084	0.165638	0.475906	0.322478	0.921411
641122	641910	-	CCNA_00605		conserved hypothetical membrane protein	160.881	-0.131906	0.185048	0.475958	0.322432	0.912625
3723935	3724624	+	CCNA_03570		repair PSII-family membrane protein	18.3701	0.115129	0.16171	0.476498	0.321939	1.08307
1644321	1645001	+	CCNA_01536		hypothetical protein	536.733	-0.103865	0.145965	0.476728	0.32173	0.930537
1891999	1893480	+	CCNA_01763		multifunctional aminopeptidase	1193.41	0.143204	0.201351	0.476952	0.321526	1.10435
3718691	3719245	-	CCNA_03563		ATP synthase delta chain	684.929	-0.106323	0.149596	0.477248	0.321256	0.928952
1854729	1856234	-	CCNA_01727		methyl-accepting chemotaxis protein	661.708	0.105682	0.14876	0.477443	0.321078	1.076
1180973	1183075	-	CCNA_01077		penicillin acylase	157.24	-0.133296	0.187679	0.477558	0.320974	0.911746
1483373	1484587	+	CCNA_01368		acyl-CoA dehydrogenase	883.97	0.104813	0.147631	0.477728	0.32082	1.07535
2190154	2190723	-	CCNA_02044		phosphoglycerate mutase	22.6148	-0.12638	0.178078	0.477895	0.320668	0.916127
3832546	3833166	-	CCNA_03672		superoxide dismutase	16949.7	-0.089646	0.126322	0.477915	0.320649	0.939753
3910659	3911783	-	CCNA_03741		DNA-cytosine methyltransferase	75.0592	-0.142348	0.200742	0.478256	0.320339	0.906043
175173	177098	+	CCNA_00164		O-antigen polymerase	873.791	-0.0964507	0.136102	0.478532	0.320089	0.935331
2931810	2932736	+	CCNA_02772		transposase	1.23289	0.0414029	0.0584451	0.478692	0.319943	1.02911
1724760	1725353	+	CCNA_01604		hypothetical protein	2.9919	-0.0532671	0.0752769	0.479184	0.319498	0.963751
1872325	1873437	-	CCNA_01744		AraC-family transcriptional regulator	213.08	0.127812	0.180775	0.479553	0.319163	1.09264
49105	49638	+	CCNA_00045		inorganic pyrophosphatase	9869.04	0.080869	0.114388	0.479584	0.319135	1.05765
3088696	3089433	+	CCNA_02927		short chain dehydrogenase	8.87627	-0.096239	0.136277	0.480062	0.318703	0.935469
1954767	1955342	-	CCNA_01828		conserved hypothetical protein	231.178	-0.122366	0.173505	0.480649	0.318172	0.91868
1218139	1219086	-	CCNA_01113		rhodanese-related sulfurtransferase	510.246	-0.104144	0.14768	0.480685	0.318139	0.930357
1361248	1362339	+	CCNA_01234		metal-dependent hydrolase	27.1913	-0.131428	0.186597	0.48122	0.317657	0.912927
1291753	1292091	+	CCNA_01171	shpA	histidine phosphotransferase ShpA	21.332	0.123944	0.176043	0.481399	0.317495	1.08971
1774739	1775572	+	CCNA_01653		cyclophilin-type peptidylprolyl cis-trans isomerase	426.213	0.109352	0.155409	0.481658	0.317261	1.07874
2102616	2103425	-	CCNA_01957	thiG	thiazole biosynthesis protein ThiG	534.135	0.107122	0.152277	0.481762	0.317167	1.07708
3533132	3535117	-	CCNA_03355		acylamino-acid-releasing enzyme	505.163	-0.103658	0.147649	0.482644	0.316373	0.93067
857776	858969	+	CCNA_00794		conserved membrane spanning protein	7.76443	-0.0861993	0.122944	0.483223	0.315852	0.942001
1623823	1624323	+	CCNA_01514		C4-dicarboxylate transport system%2C small permease component	4.62272	-0.073906	0.105422	0.483271	0.315809	0.950062
1921855	1923135	+	CCNA_01795		phosphopyruvate hydratase	452.539	-0.105815	0.151118	0.483793	0.31534	0.92928
840760	841686	-	CCNA_00780		N-formylglutamate deformylase	319.968	0.116998	0.167151	0.483955	0.315195	1.08448
1373427	1374338	-	CCNA_01246		methyltransferase	189.615	-0.128234	0.183225	0.484008	0.315148	0.914951
984482	985480	+	CCNA_00904	iatP	inositol ABC transport system%2C permease protein IatP	196.737	0.12494	0.178663	0.484359	0.314832	1.09046
477921	479033	+	CCNA_00465		UDP-galactopyranose mutase	5132.42	-0.0771336	0.110377	0.484664	0.31456	0.947939
1179849	1180265	-	CCNA_01075		beta/gamma crystallin family protein	52.1564	-0.138176	0.19792	0.485091	0.314177	0.908667
3648096	3648524	-	CCNA_03486		conserved hypothetical protein	96.3858	0.139456	0.199765	0.485115	0.314155	1.10149
341832	342602	-	CCNA_00330	mopB	molybdenum-pterin binding protein mopB	6.09176	-0.0783068	0.11231	0.485653	0.313674	0.947169
133417	133827	-	CCNA_00122		conserved hypothetical protein	215.606	-0.124616	0.178797	0.485823	0.313522	0.917248
2733157	2733348	-	CCNA_03970		hypothetical protein	5.00947	-0.067701	0.0971883	0.486056	0.313314	0.954157
1898272	1898691	+	CCNA_01770		nucleoside diphosphate kinase	824.407	0.0968654	0.139067	0.486093	0.313281	1.06945
3727740	3730142	-	CCNA_03574		TonB-dependent receptor	82.7683	-0.140157	0.201295	0.486255	0.313136	0.90742
372638	373402	+	CCNA_00356		outer membrane protein	46.8243	-0.138505	0.199114	0.486675	0.312761	0.90846
360419	361819	+	CCNA_00346		dihydrolipoamide dehydrogenase	1336.22	0.0912874	0.131268	0.486787	0.312661	1.06532
1477912	1478580	+	CCNA_01362		two-component response regulator	79.0184	0.139808	0.2011	0.48692	0.312543	1.10176
3898748	3899293	-	CCNA_03731		histidinol phosphatase-family protein	244.866	0.124432	0.179112	0.487236	0.312261	1.09008
79975	80358	-	CCNA_00076		hypothetical protein	175.033	0.129803	0.187081	0.487789	0.311768	1.09414
1194604	1196295	-	CCNA_01089		conserved hypothetical protein	151.617	-0.13003	0.187491	0.487979	0.311599	0.913812
2119875	2120900	+	CCNA_01975		anthranilate phosphoribosyltransferase	142.173	0.133693	0.192778	0.487989	0.31159	1.0971
1064610	1066802	-	CCNA_00985	ptrB	protease II PtrB	2010.51	-0.0834684	0.120361	0.488007	0.311574	0.943786
2432848	2433369	+	CCNA_02282		conserved hypothetical protein	165.205	0.129606	0.186962	0.48817	0.311429	1.09399
3300889	3301518	+	CCNA_03147		hypothetical protein	113.879	-0.134412	0.194011	0.488433	0.311195	0.911041
3650871	3651653	-	CCNA_03491		gluconate 5-dehydrogenase (Ga5DH)-related protein	14.2844	0.111378	0.160779	0.488475	0.311158	1.08026
2719265	2720245	+	CCNA_02568		LAO/AO transport system kinase	102.6	0.138553	0.200015	0.488489	0.311145	1.1008
1690968	1692194	-	CCNA_01575		glucose / sorbosone dehydrogenase	1931.36	-0.0985394	0.142326	0.488719	0.310941	0.933978
3245189	3247684	-	CCNA_03096		TonB-dependent receptor	95.3343	0.136832	0.197657	0.488766	0.310899	1.09949
627846	628364	-	CCNA_00596		RpoE-family sigma factor	90.6295	-0.13931	0.201236	0.488769	0.310896	0.907954
4034962	4036332	-	CCNA_03872	trmE	tRNA (5-carboxymethylaminomethyl-2-thiouridylate) synthase	70.9042	0.138941	0.20104	0.489496	0.310251	1.1011
1885591	1886940	-	CCNA_01759		peptidyl-prolyl cis-trans isomerase	1794.34	-0.0831664	0.12034	0.489506	0.310242	0.943984
3829099	3829284	+	CCNA_03666		YnbE-like lipoprotein	140.479	0.131939	0.190961	0.489614	0.310146	1.09577
1591536	1592672	-	CCNA_01485		aldose 1-epimerase	147.937	-0.130951	0.189997	0.490679	0.309202	0.913229
3088377	3088547	+	CCNA_02926		hypothetical protein	3.40241	-0.0644201	0.0935454	0.491043	0.308881	0.95633
42585	45614	-	CCNA_00041		protein translation initiation factor 2 IF-2	12275.8	0.0731467	0.106358	0.491616	0.308374	1.05201
902191	903012	+	CCNA_00836	fljO	flagellin FljO	146.719	-0.132234	0.192312	0.491703	0.308297	0.912417
458721	459857	-	CCNA_00452		N-acetylglucosamine-6-phosphate deacetylase	31.4161	0.131022	0.190672	0.491984	0.308049	1.09507
2959963	2960223	+	CCNA_03977		HTH transcriptional regulator	2.74429	-0.0553909	0.080643	0.492167	0.307887	0.962334
1323479	1325734	-	CCNA_01200		TonB-dependent receptor	15.9565	0.104604	0.152398	0.492471	0.30762	1.0752
1154844	1156148	-	CCNA_01055		GT1 family glyscosyl transferase	135.316	0.130052	0.189509	0.492549	0.307551	1.09433
3859081	3859836	-	CCNA_03693		creatinine amidohydrolase family protein	340.078	-0.110274	0.160821	0.492906	0.307236	0.926412
447802	448167	+	CCNA_00441	cheYI	chemotaxis receiver domain protein cheYI	417.359	-0.116315	0.169654	0.492963	0.307186	0.922541
1352057	1353184	-	CCNA_01225		glycerophosphotransferase-related protein	504.782	-0.104455	0.152655	0.493816	0.306435	0.930156
3511434	3512258	-	CCNA_03332		dihydropteroate synthase	25.2314	0.125324	0.183651	0.494985	0.305408	1.09075
909868	911793	+	CCNA_00840		sialic acid-specific 9-O-acetylesterase	24.3971	0.121345	0.177955	0.495311	0.305122	1.08775
1588858	1590603	+	CCNA_01481		cyclase homology domain protein	142.678	-0.128793	0.18891	0.495387	0.305055	0.914597
3616201	3616425	+	CCNA_03451		hypothetical protein	2.3902	0.0522291	0.0766533	0.495639	0.304834	1.03687
3752732	3752809	+	CCNA_03995		hypothetical protein	156.61	-0.130285	0.191239	0.495702	0.30478	0.913651
2420364	2420987	+	CCNA_02267		serine hydrolase family protein	5.94773	0.0783199	0.115014	0.495896	0.304609	1.05579
2710778	2712001	-	CCNA_02563		acyl-CoA dehydrogenase	319.466	-0.112851	0.165738	0.495934	0.304576	0.924759
3350379	3351413	+	CCNA_03190		low-specificity L-threonine aldolase	67.5904	0.137059	0.201298	0.495951	0.304561	1.09966
1792450	1793469	+	CCNA_01670		sulfate transport ATP-binding protein cysA	39.0548	0.133758	0.196457	0.495966	0.304548	1.09715
3950802	3951467	+	CCNA_03783	ccmB	cytochrome c biogenesis ABC transporter permease component CcmB	5.53778	0.0785521	0.115521	0.496517	0.304066	1.05596
2033679	2035319	+	CCNA_01892		short chain dehydrogenase	4.03078	0.063809	0.0938626	0.496623	0.303973	1.04522
2568833	2569006	-	CCNA_02425		non-essential pilus assembly protein	19.7495	-0.117643	0.173189	0.496964	0.303675	0.921693
2124219	2124986	-	CCNA_01980		PEP phosphonomutase related enzyme	50.7884	-0.135864	0.200018	0.496972	0.303668	0.910124
3854292	3854765	-	CCNA_03688		AsnC-family transcriptional regulator	27.0752	0.127241	0.187387	0.497121	0.303538	1.0922
3411015	3412343	+	CCNA_03245		beta alanine-pyruvate transaminase	298.611	-0.112327	0.165478	0.49726	0.303417	0.925094
2567906	2568505	+	CCNA_02424		TetR-family transcriptional regulator	766.715	-0.092915	0.136986	0.497594	0.303125	0.937626
2582757	2584259	-	CCNA_02442	xynB2	beta-xylosidase II	143.937	-0.127382	0.188195	0.498493	0.302341	0.915491
1306766	1309666	+	CCNA_01189		TonB-dependent receptor	444.215	-0.108245	0.160001	0.498705	0.302156	0.927716
2926506	2926889	-	CCNA_02765		conserved hypothetical protein	6.40633	-0.0794153	0.11746	0.498976	0.301921	0.946441
2605030	2606004	-	CCNA_02463		UDP-N-acetylglucosamine 4-epimerase	104.002	0.132453	0.195983	0.499142	0.301776	1.09616
1637841	1638677	+	CCNA_01530	fljJ	flagellin FljJ	1150.21	0.087353	0.129276	0.499225	0.301704	1.06242
339828	340490	-	CCNA_00327		FMN-binding nitroreductase family enzyme	115.52	-0.13206	0.19548	0.499314	0.301626	0.912527
1212099	1212368	+	CCNA_01106	parD-2	antitoxin protein parD-2	23.3823	-0.120526	0.178469	0.499466	0.301494	0.919852
2324890	2326095	+	CCNA_02172		ABC-type transporter%2C permease component	263.962	-0.114085	0.169169	0.500066	0.300972	0.923968
3502114	3502482	-	CCNA_03321		VanZ superfamily protein	17.6435	-0.109812	0.16286	0.500139	0.300909	0.926709
2219865	2220830	-	CCNA_02069		protein translocase subunit secF	142.559	0.127266	0.188753	0.500156	0.300894	1.09222
2921763	2922152	+	CCNA_02758		hypothetical protein	46.812	-0.134517	0.199575	0.500299	0.30077	0.910975
261642	262904	+	CCNA_00250		poly(3-hydroxyalkanoate) depolymerase	405.582	0.104459	0.154997	0.500348	0.300727	1.07509
3370723	3371655	-	CCNA_03208		steroid 5-alpha reductase family enzyme	3.29282	-0.0620984	0.0921876	0.50056	0.300544	0.95787
2779586	2781007	-	CCNA_02629		UDP-N-acetylmuramate--alanine ligase	736.143	0.0925896	0.137462	0.500587	0.30052	1.06628
2127354	2128766	+	CCNA_01982		glutamyl-tRNA synthetase	1417.19	0.0854886	0.126976	0.500778	0.300355	1.06105
1332960	1333697	+	CCNA_01206		ABC transporter permease protein	4.0237	-0.064634	0.0960352	0.500932	0.300221	0.956188
708328	710310	-	CCNA_00655		conserved hypothetical protein	228.879	0.120698	0.179382	0.501041	0.300127	1.08726
3429300	3429683	-	CCNA_03259		mannose-6-phosphate isomerase	5.93295	0.0767638	0.114249	0.501647	0.299602	1.05465
222283	223272	-	CCNA_00208		type 1 glutamine amidotransferase (GATase1)-like domain protein	5.83869	0.0701903	0.104504	0.501804	0.299466	1.04986
4023026	4023535	+	CCNA_03860		conserved hypothetical protein	259.503	0.116322	0.173228	0.501905	0.299378	1.08397
329224	330753	-	CCNA_00315		3-polyprenyl-4-hydroxybenzoate decarboxylase	178.662	-0.127384	0.189717	0.501938	0.29935	0.91549
2581207	2582247	-	CCNA_02440		SalR-family ligand-binding transcriptional regulator	20.4898	0.11565	0.172305	0.502098	0.299211	1.08346
3875200	3875469	+	CCNA_03707		conserved hypothetical protein	7.04217	-0.0845674	0.126092	0.502424	0.29893	0.943067
2818761	2819873	+	CCNA_02665	flgI	flagellar P-ring protein FlgI	281.627	0.123709	0.184512	0.50256	0.298812	1.08953
3150659	3151312	+	CCNA_02995		glutathione S-transferase	17.562	0.11368	0.169576	0.502614	0.298765	1.08198
3036185	3037249	+	CCNA_02888		nitrilotriacetate monooxygenase	209.941	-0.124977	0.186537	0.502868	0.298546	0.917019
1453071	1454321	+	CCNA_01340		major facilitator superfamily transporter	175.212	0.127602	0.190893	0.503848	0.297701	1.09248
3156484	3158154	+	CCNA_03003		two component sensor histidine kinase	330.391	0.10851	0.162485	0.50425	0.297354	1.07811
2642733	2643950	+	CCNA_02495		4-hydroxybenzoate transporter	7.65675	-0.0841499	0.126044	0.504373	0.297248	0.94334
391953	395396	-	CCNA_00377	smc	chromosome partition protein Smc	191.47	-0.121534	0.182199	0.504749	0.296925	0.91921
135509	136177	-	CCNA_00125		amino acid efflux permease	112.221	-0.129582	0.194346	0.504925	0.296773	0.914096
573796	574461	-	CCNA_00558		methyltransferase	501.258	-0.0994968	0.149247	0.504991	0.296717	0.933358
2662565	2663266	-	CCNA_02512	hfsB	polysaccharide autokinase-related protein hfsB	71.6139	0.134167	0.201338	0.50517	0.296562	1.09746
3103505	3103669	+	CCNA_03981		hypothetical protein	366.903	-0.112372	0.168669	0.505266	0.29648	0.925066
1709381	1711732	+	CCNA_01590	ligA	NAD-dependent DNA ligase	262.086	-0.114584	0.17201	0.505318	0.296435	0.923649
2469374	2470195	-	CCNA_02327		ABC transporter permease protein	193.311	-0.119856	0.179995	0.505484	0.296292	0.92028
3580852	3581187	-	CCNA_03413		NAD(P) transhydrogenase alpha subunit-related protein	93.1258	-0.131688	0.197889	0.505753	0.296061	0.912763
3034597	3034986	+	CCNA_02886		RutC-family pyrimidine utilization protein C	27.486	-0.0669744	0.100838	0.506577	0.295354	0.954638
578467	579972	+	CCNA_00564	cenK	sensory transduction protein kinase CenK	360.708	0.106372	0.160431	0.507303	0.294732	1.07652
3215326	3216423	-	CCNA_03063		conserved hypothetical protein	40.656	0.131005	0.197597	0.507336	0.294704	1.09506
515480	515845	-	CCNA_00499		hypothetical protein	14.1225	0.103213	0.15569	0.507367	0.294678	1.07416
3263371	3263811	+	CCNA_03985		hypothetical protein	46.8525	-0.130171	0.19638	0.507425	0.294628	0.913723
2673609	2674607	+	CCNA_02525		aspartate carbamoyltransferase	2469.24	0.0780365	0.117893	0.508017	0.294122	1.05558
2145250	2146188	-	CCNA_01999		translation elongation factor Ts (EF-Ts)	1706.92	0.0828234	0.125128	0.50803	0.29411	1.05909
2487854	2488291	+	CCNA_02348		acetyltransferase%2C GNAT family	46.9551	0.132147	0.199826	0.508414	0.293782	1.09592
1389121	1392264	+	CCNA_01262	acrB3	cation/multidrug efflux pump%2C AcrB family	1555.59	-0.0925086	0.139976	0.508684	0.293552	0.93789
3992475	3993671	+	CCNA_03827		bifunctional phosphopantothenoylcysteine decarboxylase/phosphopantothenate synthase	345.47	0.105517	0.159727	0.508862	0.2934	1.07588
3648911	3649450	-	CCNA_03488		hypothetical protein	3.49722	-0.0586715	0.0888234	0.508907	0.293362	0.960148
3211106	3212017	-	CCNA_03058		carbon-nitrogen hydrolase	126.488	-0.12734	0.19304	0.509473	0.292879	0.915518
3210250	3210639	-	CCNA_03056		limonene-1%2C2-epoxide hydrolase	23.5439	-0.11301	0.171361	0.509582	0.292786	0.924657
1199089	1199238	-	CCNA_01094		hypothetical protein	31.1592	0.123745	0.187645	0.509598	0.292772	1.08956
1049148	1050041	-	CCNA_00971		hydroxyacylglutathione hydrolase	122.2	0.12777	0.193915	0.509961	0.292463	1.0926
361909	362088	+	CCNA_00347		hypothetical protein	0.611532	-0.0241425	0.0366472	0.510035	0.2924	0.983405
467106	469664	+	CCNA_00457		phosphoenolpyruvate-protein phosphotransferase/phosphocarrier protein HPr/PTS system%2C glucose-specific IIA subunit	0.611532	-0.0241425	0.0366472	0.510035	0.2924	0.983405
1404999	1405781	-	CCNA_01279		inorganic polyphosphate/ATP-NAD kinase	533.459	-0.0979655	0.14876	0.510187	0.292271	0.93435
1397552	1398055	+	CCNA_01269		GcrA superfamily protein	11.1313	0.0912509	0.138583	0.510245	0.292221	1.06529
1209940	1211112	-	CCNA_01104		glycosyltransferase	543.955	-0.0991568	0.150618	0.510324	0.292154	0.933578
3399064	3399813	-	CCNA_03234		glutamine amidotransferase%2C class I	70.7485	-0.132287	0.201024	0.510497	0.292007	0.912384
1136570	1136704	-	CCNA_01041		hypothetical protein	20.3396	-0.112777	0.171379	0.510503	0.292001	0.924806
3331958	3332722	-	CCNA_03172		3-oxoacyl-(acyl-carrier protein) reductase	2.65003	-0.0557713	0.0847907	0.510698	0.291836	0.96208
1877432	1878712	+	CCNA_01750		3-oxoacyl-(acyl-carrier-protein) synthase II	1177.31	0.0865524	0.131599	0.510732	0.291807	1.06183
2480879	2481337	+	CCNA_02341		small heat shock protein	643.062	-0.0957674	0.145714	0.511033	0.291551	0.935774
2575695	2576984	-	CCNA_02435		UDP-N-acetylglucosamine 1-carboxyvinyltransferase	931.308	0.0944054	0.143774	0.511422	0.291221	1.06763
1696883	1697533	+	CCNA_01580		M15 superfamily membrane peptidase	220.837	0.114478	0.174575	0.511982	0.290745	1.08258
2056129	2056449	-	CCNA_01912		protein ydhR precursor	13.1613	-0.0978463	0.149295	0.512218	0.290545	0.934427
2253002	2253388	-	CCNA_02105		conserved hypothetical protein	272.695	-0.114796	0.175545	0.513149	0.289756	0.923513
4021713	4022204	+	CCNA_03858		protein translocase subunit secB	899.874	0.125699	0.192239	0.513195	0.289718	1.09104
4013112	4013837	+	CCNA_03847		endonuclease III	332.835	0.105041	0.160754	0.51348	0.289476	1.07553
1363636	1364364	-	CCNA_01238		EF-hand domain protein	19.6839	0.109912	0.16839	0.513934	0.289093	1.07916
1751636	1752586	+	CCNA_01633	era	GTP-binding protein era	609.811	0.0973892	0.149432	0.514575	0.288551	1.06984
319278	320303	-	CCNA_00305	czcD	cobalt-zinc-cadmium resistance protein czcD	343.491	-0.109348	0.168001	0.515126	0.288086	0.927007
757318	757815	-	CCNA_00698		conserved hypothetical protein	130.071	0.128778	0.197885	0.515195	0.288028	1.09337
799937	800797	-	CCNA_00742		HAD superfamily sugar phosphatase	587.663	-0.0946516	0.145505	0.515368	0.287883	0.936498
783127	783723	+	CCNA_00727		ribosomal-protein-alanine acetyltransferase	110.964	0.130318	0.200492	0.515699	0.287604	1.09453
2680697	2680966	+	CCNA_02533		hypothetical protein	223.308	0.116437	0.179239	0.515938	0.287402	1.08405
765182	767110	-	CCNA_00708		cobaltochelatase cobT subunit	1712.7	-0.0889625	0.136948	0.515946	0.287396	0.940199
3212014	3212571	-	CCNA_03059		conserved hypothetical membrane protein	185.206	-0.121722	0.187583	0.516405	0.287009	0.91909
5636	7108	+	CCNA_00008	dnaA	chromosome replication initiator protein DnaA	9649.87	-0.0723366	0.111566	0.516744	0.286725	0.951096
2755878	2756816	+	CCNA_02609		membrane transport protein	9.77571	0.0919697	0.141921	0.516961	0.286542	1.06582
2687023	2688045	-	CCNA_02538		endoglucanase E	18.3094	-0.109792	0.169537	0.517244	0.286305	0.926722
2210438	2211667	+	CCNA_02061		hypothetical protein	1936.37	0.0853976	0.131878	0.517277	0.286277	1.06098
2158098	2159777	-	CCNA_02012		metal-dependent hydrolase	919.855	-0.0887844	0.137212	0.517594	0.286011	0.940315
1272589	1280028	+	CCNA_01163		ice nucleation protein	12567.3	-0.0694869	0.107411	0.517682	0.285937	0.952977
1454414	1455832	+	CCNA_01341		DegP/HtrA-family serine protease	154.128	-0.120314	0.186119	0.517997	0.285672	0.919987
2629234	2630172	-	CCNA_02482		AraC-family transcriptional regulator	16.7229	-0.105603	0.16358	0.518553	0.285207	0.929416
1017151	1018374	-	CCNA_00941		tRNA (5-methylaminomethyl-2-thiouridylate)-methyltransferase MnmA	98.7063	0.127584	0.19788	0.519087	0.28476	1.09246
2476809	2477789	-	CCNA_02336		lysophospholipase L2	39.796	0.123233	0.191404	0.519681	0.284263	1.08917
3736897	3737205	+	CCNA_03579		hypothetical protein	46.0645	-0.127147	0.197901	0.520564	0.283526	0.915641
3371685	3372908	-	CCNA_03209		acetyl-coenzyme A synthetase	7.8507	0.0845778	0.13168	0.520681	0.283428	1.06038
1747568	1748332	+	CCNA_01626		pyridoxal phosphate biosynthetic protein pdxJ	205.888	0.115563	0.179976	0.520807	0.283323	1.0834
3572282	3572488	+	CCNA_03403		small coiled-coil domain protein	132.217	-0.122196	0.190349	0.520902	0.283244	0.918788
1720927	1721103	-	CCNA_01599		conserved hypothetical protein	5.0994	0.0625873	0.0976338	0.521496	0.282749	1.04434
464819	467092	+	CCNA_00456		beta-N-acetylhexosaminidase	136.903	-0.122795	0.191897	0.522238	0.282131	0.918407
3677701	3678537	+	CCNA_03521		pectin lyase-related protein	31.6999	0.122211	0.191005	0.522281	0.282096	1.0884
2639674	2640324	+	CCNA_02492		protocatechuate 3%2C4-dioxygenase alpha chain	23.2746	-0.115315	0.180424	0.522736	0.281718	0.923181
537635	538759	-	CCNA_00524		conserved hypothetical cytosolic protein	154.721	-0.120808	0.189161	0.523049	0.281457	0.919673
2021155	2022036	+	CCNA_01882		SMP-30/gluconolaconase/LRE-like protein	13.8328	-0.094421	0.147901	0.523208	0.281325	0.936648
1698089	1698451	+	CCNA_01582		Glutathione-dependent formaldehyde-activating enzyme	0.514523	0.0234947	0.0368029	0.523219	0.281317	1.01642
712528	713880	+	CCNA_00657		type I restriction-modification system specificity subunit	342.918	-0.103802	0.162662	0.52338	0.281183	0.930577
1642303	1642992	+	CCNA_01533		hypothetical protein	386.518	0.102499	0.160628	0.5234	0.281167	1.07363
2409393	2410118	+	CCNA_02258		lipoate-protein ligase B	44.3787	0.126734	0.198662	0.523515	0.281071	1.09182
2447415	2448032	+	CCNA_02301		YdcF-like family protein	96.9964	-0.126171	0.198169	0.524331	0.280395	0.91626
1730240	1730296	+	CCNA_03955		hypothetical protein	2.23258	-0.0425551	0.0668814	0.524596	0.280175	0.970934
1545062	1545592	+	CCNA_01429		ubiquinol-cytochrome C reductase chaperone	103.414	0.126541	0.198907	0.524658	0.280124	1.09167
881445	882167	-	CCNA_00818		glutathione S-transferase	19.992	0.110844	0.17441	0.525078	0.279776	1.07986
3558189	3560390	+	CCNA_03386	pbpC	multimodular transpeptidase-transglycosylase PbpC	749.947	0.0968033	0.152374	0.525231	0.279649	1.0694
3325776	3326630	-	CCNA_03167		hypothetical protein	129.343	-0.121651	0.191526	0.525318	0.279578	0.919135
1784375	1786435	+	CCNA_01664		potassium-transporting ATPase B chain	2.56505	0.0528156	0.0831951	0.525533	0.2794	1.03729
388096	388629	-	CCNA_00371		ATP synthase B' chain	406.808	0.106343	0.167532	0.525584	0.279358	1.0765
2907542	2908183	-	CCNA_02745		TetR-family transcriptional regulator	14.8512	-0.102407	0.161501	0.526019	0.278999	0.931478
3132879	3134357	+	CCNA_02978		two-component sensor histidine kinase	31.6445	-0.116343	0.183565	0.526214	0.278838	0.922523
2157310	2157570	-	CCNA_02010		conserved hypothetical protein	6.49816	0.0700451	0.110622	0.526607	0.278514	1.04975
2901593	2902285	+	CCNA_02741		conserved hypothetical protein	6164.48	-0.0828778	0.130943	0.526779	0.278371	0.944172
1512465	1513286	-	CCNA_01394		uracil DNA glycosylase superfamily protein	348.81	0.102439	0.161939	0.52701	0.278181	1.07359
1547371	1548348	+	CCNA_01432		3-oxoacyl-(acyl-carrier-protein) synthase III	447.323	0.0963674	0.152353	0.527041	0.278155	1.06908
2584421	2585281	-	CCNA_02443		carboxymethylenebutenolidase	152.646	-0.11929	0.188816	0.527529	0.277753	0.92064
2611664	2611921	-	CCNA_02468		hypothetical protein	40.8954	0.1239	0.196415	0.528165	0.27723	1.08968
2532165	2532848	-	CCNA_02388		ribose 5-phosphate isomerase	148.063	-0.119321	0.18949	0.528895	0.27663	0.920621
1625780	1626412	-	CCNA_01516		NAD(P)H:FMN oxidoreductase family protein	111.333	-0.124933	0.198431	0.528953	0.276583	0.917046
2397237	2397635	-	CCNA_02249		conserved hypothetical cytosolic protein	53.4644	-0.123929	0.196998	0.529292	0.276305	0.917685
1309772	1311301	+	CCNA_01190		hypothetical protein	276.4	0.105138	0.167198	0.529465	0.276163	1.0756
2757266	2758156	-	CCNA_02611		AraC-family transcriptional regulator	256.631	-0.109198	0.173771	0.529741	0.275936	0.927103
823153	823443	+	CCNA_00765		hypothetical protein	61.7235	-0.126266	0.200978	0.529835	0.275859	0.9162
1998726	1999349	+	CCNA_01864		TetR-family transcriptional regulator	348.343	0.105366	0.167716	0.529846	0.27585	1.07577
2963976	2967218	+	CCNA_02809		AcrB-family cation/multidrug efflux pump	117.197	0.122472	0.195139	0.530255	0.275515	1.0886
822151	822897	-	CCNA_00764		electron transfer flavoprotein beta subunit	684.807	0.0946899	0.15096	0.530495	0.275319	1.06784
728965	729756	-	CCNA_00671		ABC-type polysaccharide/polyol phosphate export system%2C permease component	281.314	0.106797	0.170285	0.53055	0.275273	1.07683
3684965	3685681	-	CCNA_03528		RNA methyltransferase	33.9438	-0.120885	0.192859	0.530788	0.275079	0.919623
982938	984485	+	CCNA_00903	iatA	inositol transport ATP-binding protein IatA	349.053	0.113386	0.180971	0.530961	0.274938	1.08176
1321300	1321470	-	CCNA_01197		conserved hypothetical protein	1.40017	-0.0351178	0.0560505	0.530962	0.274937	0.975952
1112124	1112747	-	CCNA_01025		hypothetical protein	429.092	-0.0975807	0.155772	0.531032	0.27488	0.934599
1057369	1057779	+	CCNA_00977		transposase%2C IS4/5 family	0.56776	-0.0219454	0.0350371	0.531088	0.274834	0.984904
2404323	2404409	+	CCNA_03965		hypothetical protein	0.56776	-0.0219454	0.0350371	0.531088	0.274834	0.984904
3112113	3112238	+	CCNA_02952		hypothetical protein	0.56776	-0.0219454	0.0350371	0.531088	0.274834	0.984904
2548314	2549252	+	CCNA_02405		ABC membrane transporter%2C periplasmic component	469.767	-0.0944348	0.150959	0.5316	0.274415	0.936639
255318	255725	+	CCNA_00240		PTS system%2C IIA component	203.326	0.113124	0.18104	0.532065	0.274035	1.08157
846681	847904	+	CCNA_00784		peptidoglycan-associated outer membrane lipoprotein	15.2047	0.0988956	0.158348	0.53227	0.273868	1.07095
561341	561664	-	CCNA_00542		hypothetical protein	506.185	-0.0927499	0.148568	0.532434	0.273734	0.937734
2911679	2912677	-	CCNA_02751		ABC transporter ATP-binding protein	134.726	0.119133	0.190952	0.532701	0.273516	1.08608
1231609	1232988	+	CCNA_03890		conserved hypothetical protein	97.8191	-0.125405	0.201153	0.533001	0.273272	0.916747
3991412	3991774	-	CCNA_03825		hypothetical protein	27.5299	-0.115121	0.184726	0.533154	0.273147	0.923305
813444	813884	-	CCNA_00755	terB	tellurium resistance protein terB	12.6882	0.0947957	0.152287	0.533625	0.272764	1.06791
3957923	3958573	+	CCNA_03794		conserved hypothetical membrane protein	9.70367	-0.0868142	0.139631	0.534114	0.272366	0.9416
3358667	3359806	-	CCNA_03199		conserved hypothetical protein	262.933	-0.109046	0.175498	0.534367	0.27216	0.927201
3162470	3163063	+	CCNA_03008		putative PD-(D/E)xK nuclease protein	581.634	-0.0903113	0.145416	0.534563	0.272001	0.93932
2458478	2459416	-	CCNA_02313		alpha/beta hydrolase family protein	7.45156	-0.077323	0.124553	0.534727	0.271868	0.947815
3480990	3483068	-	CCNA_03304		translation elongation factor G (EF-G)	16071.4	0.0776595	0.125143	0.534885	0.271739	1.0553
500314	501015	-	CCNA_00484		hypothetical protein	67.9266	0.124932	0.201323	0.534894	0.271732	1.09046
3941503	3942390	-	CCNA_03774		citrate lyase beta chain/citryl-CoA lyase subunit	56.2246	-0.124203	0.200225	0.535048	0.271607	0.91751
772790	772894	-	CCNA_03930		hypothetical protein	128.705	-0.119741	0.193107	0.535208	0.271477	0.920353
3935365	3936891	-	CCNA_03768	srp	signal recognition particle GTPase%2C SRP	683.435	0.0865776	0.139644	0.535267	0.271429	1.06185
587111	588187	-	CCNA_00569		glucosamine-6-phosphate deaminase	7.07493	0.0708167	0.114263	0.535411	0.271313	1.05031
1726781	1727500	+	CCNA_01607		SNARE associated protein family	153.126	0.115269	0.186089	0.535636	0.271131	1.08318
10223	11380	+	CCNA_00011	dnaJ	chaperone protein DnaJ	572.508	0.0912083	0.147267	0.535693	0.271084	1.06526
1543638	1544192	-	CCNA_01426		chemotaxis receiver domain protein cheYIII	65.9149	-0.124667	0.201294	0.535701	0.271077	0.917216
2106314	2106967	+	CCNA_01962		leucyl/phenylalanyl-tRNA--protein transferase	291.949	-0.102232	0.165091	0.535756	0.271033	0.931591
2346386	2346784	-	CCNA_02196		conserved hypothetical membrane protein	255.23	-0.110299	0.17821	0.535963	0.270865	0.926396
260971	261561	+	CCNA_00249		SCO1/SenC family protein	104.197	0.122121	0.197363	0.536074	0.270775	1.08833
1645354	1645890	-	CCNA_01537		acetyltransferase	42.5799	0.121931	0.197154	0.536275	0.270612	1.08819
2057922	2058662	+	CCNA_01915		ribosomal small subunit pseudouridine synthase A	121.46	0.121668	0.196938	0.536709	0.270261	1.08799
1492093	1492239	-	CCNA_01377		hypothetical protein	14.8289	-0.0997342	0.16164	0.537226	0.269843	0.933205
1550159	1551190	+	CCNA_01438		heme O monooxygenase	84.9458	-0.123034	0.199467	0.537359	0.269736	0.918255
2345936	2346370	+	CCNA_02195		acetyltransferase	38.5314	0.12034	0.195445	0.538076	0.269156	1.08699
1620866	1621768	+	CCNA_01511		sterol desaturase family protein	39.6661	0.121009	0.196575	0.538168	0.269082	1.08749
3195074	3196756	-	CCNA_03040	cpaC	outer membrane pilus secretion channel CpaC	201.71	-0.110134	0.178999	0.538373	0.268917	0.926502
1018428	1019351	-	CCNA_00942	flgL	flagellar hook-associated protein FlgL	661.394	0.0859572	0.139764	0.538543	0.26878	1.06139
1382977	1383126	-	CCNA_01255		hypothetical protein	6.77251	-0.0760952	0.123781	0.538715	0.268641	0.948622
3596573	3597802	+	CCNA_03433		conserved hypothetical protein	80.6979	0.12291	0.200001	0.538853	0.268529	1.08893
3522887	3523330	-	CCNA_03342		short-chain acyl-CoA hydrolase	121.243	-0.120698	0.196419	0.53889	0.2685	0.919743
841838	842194	+	CCNA_00781	cpdR	two-component receiver protein CpdR	2062.34	0.0744404	0.121164	0.538966	0.268438	1.05295
3789100	3789477	-	CCNA_03635		hypothetical protein	109.909	0.120428	0.196044	0.539024	0.268392	1.08706
1875173	1875913	+	CCNA_01747		3-oxoacyl-(acyl-carrier protein) reductase	198.334	-0.109261	0.178	0.53933	0.268146	0.927063
2481416	2482681	-	CCNA_02342		hypothetical protein with pentapeptide repeats	517.002	-0.0908276	0.147991	0.539388	0.268099	0.938984
2265728	2266525	-	CCNA_02116		conserved hypothetical protein	4.44842	-0.0637827	0.103951	0.539489	0.268018	0.956752
3031082	3032707	-	CCNA_02883		flavin containing amine oxidoreductase	4.44842	-0.0637827	0.103951	0.539489	0.268018	0.956752
396879	397418	-	CCNA_00380		conserved hypothetical cytosolic protein	94.1096	-0.12137	0.197888	0.53966	0.26788	0.919314
84763	84972	-	CCNA_00081		hypothetical protein	1907.24	0.0775721	0.12654	0.539859	0.267719	1.05524
1072625	1073638	-	CCNA_00992		conserved hypothetical protein	108.259	-0.122295	0.199566	0.540006	0.267602	0.918725
609287	611065	-	CCNA_03886		trypsin-like peptidase domain family protein	29.1607	-0.115441	0.188489	0.540238	0.267415	0.9231
1243292	1244899	-	CCNA_01140		PAS-containing EAL phosphodiesterase	191.658	-0.110019	0.179683	0.540341	0.267332	0.926576
2292773	2294236	-	CCNA_02136	zwf	glucose-6-phosphate 1-dehydrogenase	655.569	-0.0915012	0.149523	0.54057	0.267148	0.938546
3896761	3897006	-	CCNA_03728		hypothetical protein	142.754	-0.119186	0.195142	0.541356	0.266517	0.920707
403575	403997	+	CCNA_00387		hypothetical protein	10.8668	-0.0862946	0.141364	0.541569	0.266346	0.941939
3687031	3688545	-	CCNA_03531		carboxypeptidase S1	128.404	0.118553	0.194214	0.541578	0.266339	1.08565
2926886	2927164	-	CCNA_02766		conserved hypothetical protein	7.43269	0.0783729	0.128433	0.541715	0.266229	1.05583
2690943	2691671	+	CCNA_02541		MutT/nudix family phosphohydrolase	617.313	0.0923684	0.151481	0.542015	0.265989	1.06612
2237630	2237962	+	CCNA_02088		HesB protein family	98.7825	0.120805	0.198516	0.54283	0.265336	1.08734
3638700	3638969	+	CCNA_03472		hypothetical protein	35.912	0.118095	0.194087	0.542881	0.265295	1.0853
3356950	3357684	+	CCNA_03197		alpha/beta hydrolase family protein	28.2189	-0.113514	0.186697	0.54318	0.265056	0.924334
2037657	2039096	+	CCNA_01895		transporter%2C major facilitator superfamily	1.26909	-0.0331372	0.0545067	0.543223	0.265022	0.977293
3256535	3256810	+	CCNA_03106		BolA protein	41.9806	-0.117828	0.194071	0.543757	0.264595	0.921574
3582768	3583769	-	CCNA_03416		ADP-heptose:LPS heptosyltransferase	30.1105	-0.113729	0.187602	0.544366	0.264109	0.924196
120169	120675	-	CCNA_00110		DNA-binding protein	66.3484	-0.121094	0.19976	0.544385	0.264094	0.91949
1829731	1830516	+	CCNA_01698		endo-1%2C3-1%2C4-beta glucanase-related protein	111.805	0.118728	0.195897	0.544468	0.264028	1.08578
108943	109233	-	CCNA_00098		hypothetical protein	49.0748	0.121063	0.199908	0.544784	0.263776	1.08754
422528	423007	+	CCNA_00407		acetyltransferase	21.0741	-0.10734	0.177279	0.544858	0.263716	0.928298
1401717	1402610	+	CCNA_01275		bifunctional 5%2C10-methylene-tetrahydrofolate dehydrogenase/ 5%2C10-methylene-tetrahydrofolate cyclohydrolase	280.746	-0.10344	0.170889	0.544975	0.263623	0.930811
2263333	2263515	-	CCNA_02114		hypothetical protein	12.2487	0.0924126	0.152714	0.545089	0.263533	1.06615
872590	873585	-	CCNA_00809		quinone oxidoreductase	65.749	0.121808	0.201332	0.545172	0.263466	1.0881
975549	975920	-	CCNA_00896		conserved hypothetical protein	10.3028	0.085672	0.141716	0.545489	0.263214	1.06118
3678735	3680171	+	CCNA_03522		Zn-dependent protease TldD	535.142	-0.0932953	0.154406	0.545696	0.263049	0.937379
3006909	3008306	-	CCNA_02853		two-component sensor histidine kinase	163.597	-0.116536	0.192991	0.54595	0.262847	0.9224
3112235	3113203	+	CCNA_02953		N-acetyllactosaminide beta-1%2C6-N-acetylglucosaminyltransferase	21.8888	0.103142	0.170832	0.546001	0.262807	1.07411
2696440	2697087	+	CCNA_02548		conserved hypothetical protein	80.3027	-0.121005	0.200509	0.546183	0.262662	0.919547
2648692	2649006	+	CCNA_02499		type IV secretory pathway%2C VirB2 protein	19.641	-0.102369	0.169694	0.546338	0.262539	0.931502
1407064	1408554	+	CCNA_01281	glpK	glycerol kinase	47.362	0.120187	0.199332	0.546541	0.262377	1.08688
1599999	1601159	-	CCNA_01491		cystathionine beta-lyase	141.69	0.116129	0.192625	0.54659	0.262338	1.08382
3704263	3705657	+	CCNA_03548		carboxy-terminal processing protease precursor	2916.8	-0.0702039	0.116455	0.546614	0.262319	0.952503
1665480	1665698	+	CCNA_01551		hypothetical protein	74.3564	-0.121328	0.201359	0.546811	0.262163	0.919341
3749321	3749728	-	CCNA_03596		SWIM zinc finger family protein	2.53549	0.0484109	0.0803923	0.547053	0.261971	1.03413
362218	364221	-	CCNA_00348		methyl-accepting chemotaxis protein	1851.87	0.076153	0.126522	0.547243	0.26182	1.0542
990076	991266	-	CCNA_00910		erythromycin esterase family protein	117.623	-0.118809	0.197524	0.547513	0.261605	0.920948
1561881	1562858	+	CCNA_01449		fructose-1%2C6-bisphosphatase%2C FIG superfamily	1129.41	0.0832181	0.138404	0.547659	0.26149	1.05938
1846800	1847210	+	CCNA_01717		hypothetical protein	10.2017	-0.0870439	0.144895	0.548014	0.261208	0.94145
1725350	1725889	-	CCNA_01605		NADPH-dependent FMN reductase family protein	43.8686	0.11756	0.195782	0.548199	0.261061	1.0849
1072114	1072560	-	CCNA_00991		nodulation protein N	245.581	-0.103013	0.171641	0.548395	0.260907	0.931086
1028648	1029670	+	CCNA_00951	fliG	flagellar motor switch protein FliG	981.519	-0.0799792	0.133422	0.548875	0.260526	0.946071
1751025	1751486	-	CCNA_01632		hypothetical protein	174.596	-0.110922	0.185078	0.548957	0.260462	0.925996
1191305	1193113	-	CCNA_01086	lepA	GTP-binding protein lepA	1406.96	0.0777249	0.129737	0.549109	0.260342	1.05535
181379	182917	+	CCNA_00169		hypothetical protein	47.6049	-0.119642	0.200007	0.549713	0.259864	0.920416
821210	822151	-	CCNA_00763		electron transfer flavoprotein alpha subunit	159.988	0.114479	0.191539	0.550053	0.259595	1.08258
1779993	1781108	+	CCNA_01659		queuine tRNA-ribosyltransferase	86.9868	0.119592	0.200321	0.550506	0.259238	1.08643
3288469	3290322	-	CCNA_03139		dihydroxy-acid dehydratase	79.9341	-0.1196	0.200441	0.550718	0.25907	0.920443
2307274	2308158	-	CCNA_02150		dimethylallyltransferase/geranyltranstransferase	3474.15	0.0701226	0.117653	0.551167	0.258717	1.04981
2530722	2532122	-	CCNA_02387		glutathione reductase	168.745	-0.109774	0.184237	0.551288	0.258621	0.926733
2133480	2134322	-	CCNA_01987	lpxI	UDP-2%2C3-diacylglucosamine pyrophosphatase LpxI	94.7313	-0.11799	0.198027	0.551289	0.258621	0.92147
2332741	2333406	-	CCNA_02181		phosphatase/phosphohexomutase family protein	97.4202	0.117646	0.197549	0.551489	0.258463	1.08496
3540642	3541286	-	CCNA_03273		conserved hypothetical protein	88.0785	0.119024	0.199925	0.551612	0.258367	1.086
443064	444677	+	CCNA_00437		methyl-accepting chemotaxis protein	35.6566	0.114114	0.191772	0.551811	0.25821	1.08231
2549249	2549899	+	CCNA_02406		membrane lipoprotein	28.5531	-0.109658	0.184303	0.551853	0.258177	0.926808
1495472	1498192	+	CCNA_01381		valyl-tRNA synthetase	1353.02	0.0742271	0.124897	0.552308	0.257818	1.0528
1526164	1526559	-	CCNA_01408		phosphohydrolase%2C MutT/nudix family	33.3874	0.114854	0.193436	0.552674	0.257531	1.08287
2522509	2522988	-	CCNA_02379		hypothetical protein	45.2044	0.118158	0.199003	0.552682	0.257525	1.08535
3261360	3261728	-	CCNA_03110		two-component receiver domain protein	38.7447	0.116506	0.196227	0.552691	0.257518	1.08411
2798119	2798562	-	CCNA_02644	ftsL	cell division protein FtsL	161.116	0.112607	0.189841	0.553069	0.257221	1.08118
2953501	2955258	-	CCNA_02794		asparagine synthetase C-terminal domain protein	6.95748	0.0727721	0.12272	0.553186	0.257129	1.05174
3274732	3276030	+	CCNA_03127		aminoacyl-histidine dipeptidase	342.696	0.0960612	0.162065	0.553361	0.256991	1.06885
901034	901855	+	CCNA_00835	fljN	flagellin FljN	5712.9	-0.0711663	0.120249	0.553969	0.256515	0.951868
575815	576327	+	CCNA_00560	sixA	phosphohistidine phosphatase SixA	7.51872	-0.073723	0.124584	0.554016	0.256478	0.950183
780108	780302	+	CCNA_00723		glyoxalase family protein	39.521	0.115832	0.195781	0.554093	0.256417	1.0836
2039570	2039776	-	CCNA_01896		hypothetical protein	21.1037	-0.103983	0.175961	0.554558	0.256053	0.930461
3196753	3197646	-	CCNA_03041	cpaB	pilus assembly protein CpaB	146.393	-0.113011	0.191342	0.554773	0.255884	0.924656
477514	477678	+	CCNA_00464		Undecaprenyl-phosphate sugar phosphotransferase-related protein	37.101	0.112847	0.191272	0.555205	0.255547	1.08136
3539800	3540480	-	CCNA_03905		conserved hypothetical protein	8.55314	0.0778533	0.131995	0.555312	0.255463	1.05545
2474478	2475422	-	CCNA_02333		lipid A biosynthesis lauroyl acyltransferase	83.4888	0.118608	0.201099	0.555326	0.255452	1.08569
236131	236877	-	CCNA_00218		conserved hypothetical protein	106.352	0.115713	0.196231	0.555407	0.255388	1.08351
2835214	2835987	-	CCNA_02682		ribosomal-protein-alanine acetyltransferase	2.57671	-0.0458828	0.0778246	0.555481	0.255331	0.968697
2967624	2969657	+	CCNA_02811		heavy metal translocating P-type ATPase	182.672	0.108534	0.184255	0.555835	0.255054	1.07813
232614	233402	+	CCNA_00215		SapC surface layer protein	9033.63	-0.065377	0.111059	0.556084	0.25486	0.955696
2543511	2544563	+	CCNA_02401		SalR-family ligand-binding transcriptional regulator	379.58	-0.105535	0.179418	0.556395	0.254617	0.929461
758081	758380	+	CCNA_00699		LSU ribosomal protein L28P	480.918	0.0878238	0.149316	0.556416	0.2546	1.06277
165621	166784	+	CCNA_00158	recF	DNA replication and repair protein recF	89.9339	-0.117571	0.1999	0.556431	0.254589	0.921738
1858257	1859759	-	CCNA_01730		amidophosphoribosyltransferase	638.675	-0.0859373	0.146149	0.556525	0.254515	0.942172
1482331	1483221	+	CCNA_01367		nicotinate-nucleotide--dimethylbenzimidazole phosphoribosyltransferase	113.682	-0.115487	0.196629	0.556979	0.254162	0.923071
2140916	2142115	-	CCNA_01994		1-deoxy-D-xylulose 5-phosphate reductoisomerase	568.385	0.0872033	0.148477	0.556989	0.254153	1.06231
33595	34329	+	CCNA_00030		ribonuclease T2	29.7165	-0.110598	0.188527	0.557446	0.253797	0.926204
2035334	2035876	+	CCNA_01893		SnoaL-like domain protein	9.93011	-0.0797226	0.13593	0.55754	0.253724	0.94624
2074608	2075018	-	CCNA_01928		conserved ACT domain protein	18.0543	-0.100454	0.171312	0.557619	0.253662	0.932739
1689765	1690118	-	CCNA_01573		ArsR-family transcriptional regulator	14.9324	-0.0937707	0.160181	0.558275	0.253152	0.93707
256412	256810	-	CCNA_00243		hypothetical protein	75.1741	-0.117763	0.201265	0.558471	0.253	0.921616
3063971	3064684	-	CCNA_02908		HAD superfamily hydrolase	157.724	0.108853	0.186077	0.558557	0.252933	1.07837
1420118	1422046	-	CCNA_01296	stpX	stalk-specific protein X	1252.98	-0.0743136	0.127194	0.55905	0.252549	0.949794
2310846	2312024	+	CCNA_02155		conserved hypothetical protein	100.91	0.114998	0.197181	0.559753	0.252004	1.08297
2366252	2367700	-	CCNA_02220		beta-glucosidase	38.4867	-0.113442	0.194532	0.559789	0.251976	0.92438
158546	159079	+	CCNA_00148		conserved hypothetical protein	63.8893	0.117378	0.201347	0.559917	0.251876	1.08476
2122422	2123273	+	CCNA_01978		methyltransferase	207.922	-0.103499	0.177836	0.560572	0.251368	0.930773
3694097	3695053	+	CCNA_03535		fatty acid desaturase	417.278	-0.0935283	0.160794	0.560791	0.251199	0.937228
370445	371152	+	CCNA_00354		NlpC/P60 CHAP domain amidase protein	1198.17	-0.0847074	0.145662	0.560881	0.25113	0.942976
872176	872310	-	CCNA_00808		LSU ribosomal protein L34P	525.272	0.0862063	0.148262	0.56094	0.251084	1.06158
954339	954947	-	CCNA_00877		hypothetical protein	46.8734	-0.116016	0.199549	0.560979	0.251054	0.922732
3837928	3838554	+	CCNA_03678		putative outer membrane protein	8.51291	-0.0787244	0.135429	0.561041	0.251006	0.946894
2120897	2121685	+	CCNA_01976		Indole-3-glycerol phosphate synthase	250.769	-0.0994534	0.171146	0.561172	0.250904	0.933387
985509	986396	-	CCNA_00905		exonuclease-endonuclease-phosphatase (EEP1) protein	80.27	0.116324	0.200302	0.561412	0.250719	1.08397
1531736	1532788	+	CCNA_01414		3-hydroxyisobutyryl-CoA hydrolase	321.305	-0.100804	0.173648	0.561571	0.250595	0.932513
3972688	3973200	+	CCNA_03808		organic solvent resistance transport system Ttg2C protein	99.1485	0.116855	0.201329	0.561633	0.250548	1.08437
1725900	1726562	-	CCNA_01606		Soj/ParA-related ATPase protein	3.84806	-0.05238	0.0902608	0.5617	0.250495	0.964344
2175516	2175911	-	CCNA_02030		hypothetical protein	361.883	-0.0927724	0.160047	0.562145	0.250152	0.937719
876155	877531	-	CCNA_00813		flavin-binding monooxygenase-related protein	15.674	0.0917284	0.15836	0.562428	0.249933	1.06565
[truncated: 1,888 more rows]

## Sheet: Stats gene 50%diff RNA-seq
						RNA-seq Nal vs PYE (NA1000)
Start	End	Orientation	Gene ID	Name	Description	Mean normalised counts	Log2(Fold change)	SEM Log2(Fold change)	p-value	-Log10(p-value)	Fold change
923136	926291	-	CCNA_00850	acrB2	cation/multidrug efflux pump acrB2	12129.1	4.74265	0.111216	0	300	26.7719
926304	927470	-	CCNA_00851		periplasmic multidrug efflux lipoprotein precursor	2017.39	4.46631	0.139111	3.62746e-300	299.44	22.1051
921731	923134	-	CCNA_00849		outer membrane efflux protein	1681.36	4.19905	0.138765	3.83488e-201	200.416	18.3671
927638	928252	+	CCNA_00852		TetR family transcriptional regulator	1470	2.79656	0.137971	2.4038e-91	90.6191	6.9478
1895423	1895821	+	CCNA_01767		cytochrome C family protein	2317.41	1.40617	0.15166	1.82935e-20	19.7377	2.65033
1534788	1536014	+	CCNA_01417		5-aminolevulinic acid synthase	10025	1.1238	0.138513	4.92401e-16	15.3077	2.17921
2364482	2365177	-	CCNA_02218		DnaJ-like protein djlA	184.569	1.10805	0.182552	1.28079e-09	8.89252	2.15554
3003473	3004585	-	CCNA_02850		cytochrome c-type biogenesis protein ccmI	470.06	0.923849	0.156927	3.93013e-09	8.40559	1.89717
3672702	3673721	-	CCNA_03516	coxE	protoheme IX farnesyltransferase coxE	881	0.811222	0.143304	1.50627e-08	7.8221	1.7547
71977	72945	+	CCNA_00070		porphobilinogen deaminase	295.941	0.891608	0.172279	2.27453e-07	6.64311	1.85524
1570667	1571776	-	CCNA_01463		3-deoxy-7-phosphoheptulonate synthase	270.224	0.898273	0.173634	2.29906e-07	6.63845	1.86383
617851	618567	-	CCNA_00589		hypothetical protein	778.805	-0.704074	0.138964	4.05029e-07	6.39251	0.613836
58201	58608	-	CCNA_00055		ferric uptake regulation protein	3635.34	-0.674467	0.133786	4.62161e-07	6.33521	0.626564
2242725	2243642	-	CCNA_02094		MviM-like NAD-dependent oxidoreductase	2755.27	0.640767	0.127541	5.06047e-07	6.29581	1.55916
216215	217270	+	CCNA_00202		DesA-family fatty acid desaturase	458.562	0.803814	0.162498	7.55181e-07	6.12195	1.74571
116834	118099	+	CCNA_00106		2-polyprenyl-6-methoxyphenol hydroxylase	478.819	0.815076	0.166086	9.22148e-07	6.0352	1.75939
824218	824421	-	CCNA_00767		conserved hypothetical protein	719.163	0.782566	0.163513	1.70168e-06	5.76912	1.72019
3216939	3217313	+	CCNA_03065		cytochrome c family protein	89.7796	0.92958	0.199399	3.13274e-06	5.50408	1.90472
1205363	1207291	-	CCNA_01100		acylamino-acid-releasing enzyme	315.255	-0.79952	0.172618	3.62633e-06	5.44053	0.57454
1005247	1006242	+	CCNA_00929		Riboflavin-specific deaminase family protein	315.15	0.768463	0.167818	4.66856e-06	5.33082	1.70345
966956	967309	+	CCNA_00888		MCP-signal associated domain protein	185.763	0.830181	0.184466	6.78072e-06	5.16872	1.77791
1006253	1006870	+	CCNA_00930		riboflavin synthase alpha chain	889.6	0.742652	0.165264	6.99855e-06	5.15499	1.67325
4006251	4007795	-	CCNA_03840		succinyl-CoA:coenzyme A transferase	1068.04	0.885449	0.201299	1.08908e-05	4.96294	1.84734
921330	921494	-	CCNA_00848		leucine-responsive regulatory protein	44.1853	0.856753	0.194881	1.10115e-05	4.95815	1.81096
920836	921303	+	CCNA_00847		leucine-responsive regulatory protein	111.329	0.856297	0.195179	1.14799e-05	4.94006	1.81039
661761	663179	+	CCNA_00618		succinylglutamic semialdehyde dehydrogenase	1419.28	0.603987	0.148545	4.78253e-05	4.32034	1.51991
4041629	4042684	-	CCNA_03879	hemE	uroporphyrinogen decarboxylase	293.222	0.691116	0.171082	5.35234e-05	4.27146	1.61453
3953403	3954146	+	CCNA_03786		heme chaperone heme-lyase	135.208	0.767827	0.191016	5.82725e-05	4.23454	1.7027
1582599	1583243	+	CCNA_01475	ompW	OmpW family outer membrane cation channel	54.5428	0.748055	0.189324	7.77605e-05	4.10924	1.67953
3091612	3091857	-	CCNA_02931		flgE-related flagellar hook protein	353.578	0.611687	0.160791	0.000142242	3.84697	1.52805
823602	824180	-	CCNA_00766		cobalamin adenosyltransferase family protein	122.411	0.742074	0.195873	0.000151531	3.8195	1.67258
863065	864705	-	CCNA_00799	cydD	ABC transporter%2C ATP-binding protein cydD	178.027	0.739402	0.19864	0.000197396	3.70466	1.66948
2157570	2157989	-	CCNA_02011		methylmalonyl CoA epimerase	370.1	0.60873	0.164137	0.000208354	3.6812	1.52492
864829	866391	+	CCNA_00800	cydA	cytochrome bd-type quinol oxidase%2C subunit 1 cydA	364.612	0.677884	0.183395	0.000218764	3.66002	1.59979
3375756	3376166	-	CCNA_03214		conserved hypothetical protein	72.4998	0.715458	0.201346	0.000380329	3.41984	1.642
2317218	2318078	+	CCNA_02163		hypothetical protein	303.747	-0.59142	0.166807	0.000391817	3.40692	0.663689
978293	980500	+	CCNA_00900		CHASE4-family GGDEF/EAL protein	192.55	0.642495	0.183722	0.000470358	3.32757	1.56103
2442546	2442866	+	CCNA_02295		hypothetical protein	316.469	0.648228	0.185391	0.000471334	3.32667	1.56724
2729929	2731203	+	CCNA_02579		cytochrome P450	155.739	0.647807	0.188571	0.000591796	3.22783	1.56678
292311	292901	+	CCNA_00279		NAD(P)H-quinone reductase	28.0688	0.620053	0.183089	0.000707617	3.1502	1.53693
929146	930738	+	CCNA_00854		metallo-beta-lactamase protein	44.22	0.669932	0.198056	0.000718206	3.14375	1.591
853699	854076	+	CCNA_00790	fixT	hypoxia negative feedback regulator FixT	51.2764	0.627985	0.19234	0.00109477	2.96068	1.5454
3397643	3399046	-	CCNA_03233		Acetyl ornithine aminotransferase	110.427	-0.62624	0.199739	0.0017168	2.76528	0.647863
2240848	2242695	+	CCNA_02093		conserved hypothetical protein	122.917	-0.610615	0.197037	0.00194182	2.71179	0.654917
1095313	1096998	+	CCNA_01015		multicopper oxidase PcoA	142.56	0.590635	0.194683	0.00241471	2.61713	1.50591
