# Supplementary material for: Adaptive β-lactam resistance from an inducible efflux pump that is post-translationally regulated by the DjlA co-chaperone
Source: PLoS Biol. 2023 Dec 5;21(12):e3002040. doi: 10.1371/journal.pbio.3002040 (PMC10754441; doi:10.1371/journal.pbio.3002040)
Supplement: S2 Data — (XLSX) [file pbio.3002040.s026.xlsx]

## Sheet: 1D
2h of induction	OD600	OD420
										Mean	% no induced	Ecart type	Ecart type %
NA1000	0.551	0.246	7	0.1		637.801	1/min*mL		NA1000	651.635	100	19.563	3.00214
NA1000	0.556	0.259	7	0.1		665.468	1/min*mL		NA1000 +	2637.73	404.787	165.714	6.28244
									NAtipR:TnGent	2784.01	427.236	66.5744	2.39131
NA1000 +	0.531	1.024	7	0.1		2754.91	1/min*mL		NAtipR:TnGent +	2713.28	416.38	176.247	6.49571
NA1000 Nal 10	0.556	0.981	7	0.1		2520.55	1/min*mL		NAΔacrABnodT	825.953	126.751	40.2731	4.87596
									NAΔacrABnodT +	2168.92	332.843	198.295	9.14258
NAtipR:TnGent	0.309	0.592	7	0.1		2736.94	1/min*mL		NAΔacrABnodTΔtipR	3398.51	521.536	70.5749	2.07664
NAtipR:TnGent	0.329	0.652	7	0.1		2831.09	1/min*mL		NAΔacrABnodTΔtipR +	2938.85	450.996	2.25696	0.0767973
									bite
NAtipR:TnGent +	0.282	0.511	7	0.1		2588.65	1/min*mL
NAtipR:TnGent Nal 10	0.297	0.59	7	0.1		2837.9	1/min*mL
NAΔacrAB-nodT	0.249	0.139	7	0.1		797.476	1/min*mL
NAΔacrAB-nodT	0.316	0.189	7	0.1		854.43	1/min*mL
NAΔacrAB-nodT +	0.305	0.493	7	0.1		2309.13	1/min*mL
NAΔacrAB-nodT Nal10	0.219	0.311	7	0.1		2028.7	1/min*mL
NAΔacrAB-nodTΔtipR	0.343	0.804	7	0.1		3348.6	1/min*mL
NAΔacrAB-nodTΔtipR	0.36	0.869	7	0.1		3448.41	1/min*mL
NAΔacrAB-nodTΔtipR +	0.343	0.706	7	0.1		2940.44	1/min*mL
NAΔacrAB-nodTΔtipR Nal10	0.321	0.66	7	0.1		2937.25	1/min*mL

## Sheet: 3F
2h of induction	OD600	OD420
										Mean	% no induced	Ecart type	Ecart type %
NA1000 PdjlA	0.661	0.342	15	0.1		344.932	1/min*mL		NA1000 PdjlA	360.678	100	22.2682	6.174
NA1000 PdjlA	0.673	0.38	15	0.1		376.424	1/min*mL		NA1000 PdjlA +	453.604	125.764	31.9424	7.04191
									NA1000 PccrM	2098.15	100	42.247	2.01354
NA1000 PdjlA +	0.662	0.428	15	0.1		431.017	1/min*mL		NA1000 PccrM +	2246.77	107.084	41.0559	1.82733
NA1000 PdjlA +	0.644	0.46	15	0.1		476.19	1/min*mL
NA1000 PccrM	0.664	0.824	6	0.1		2068.27	1/min*mL
NA1000 PccrM	0.69	0.881	6	0.1		2128.02	1/min*mL
NA1000 PccrM +	0.591	0.807	6	0.1		2275.8	1/min*mL
NA1000 PccrM +	0.62	0.825	6	0.1		2217.74	1/min*mL

## Sheet: 4A
3h of induction	OD600	OD420
										Mean	% no induced	Ecart type	Ecart type %
NA1000	0.688	0.227	5	0.1		659.884	1/min*mL		None	691.289	100	31.5233	4.56008
NA1000	0.577	0.27	7	0.1		668.482	1/min*mL		Nalidixic acid 10	2758.45	399.197	343.086	12.4376
NA1000	0.7	0.252	5	0.1		720	1/min*mL		Flumequine 10	1869.71	270.58	37.7549	2.01929
NA1000	0.57	0.286	7	0.1		716.792	1/min*mL		Sparfloxacin 2,5	1684.14	243.725	121.859	7.2357
NA1000 EDTA 50µM	0.64	0.305	7	0.1		680.804	1/min*mL		Chloroquine 50	1819.19	263.269	412.836	22.6934
NA1000 EDTA 50µM	0.657	0.325	7	0.1		706.675	1/min*mL		Rhodamine 6G 2	2948.57	426.711	89.9212	3.04965
									Crystal Violet 2	3458.36	500.486	60.5761	1.75159
NA1000 Nal 10	0.694	0.873	5	0.1		2515.85	1/min*mL		Green Malachite 2	1121.04	162.235	33.3856	2.97809
NA1000 Nal 10	0.546	1.147	7	0.1		3001.05	1/min*mL		Acridine Orange 2	1352.29	195.7	301.235	22.276
									Ethidium Bromide 2	1123.9	162.649	34.9267	3.10762
NA1000 Flumequine 10	0.637	0.587	5	0.1		1843.01	1/min*mL		Sybr Safe 0,25µl/ml	859.251	124.349	54.7414	6.37083
NA1000 Flumequine 10	0.513	0.681	7	0.1		1896.41	1/min*mL		Glafenine 50	1558.85	225.593	188.845	12.1144
									Doxylamine 100	935.718	135.415	81.6599	8.72698
NA1000 Rhodamine 6G 2	0.658	0.991	5	0.1		3012.16	1/min*mL		Dopamine 50	808.099	116.946	38.0296	4.70606
NA1000 Rhodamine 6G 2	0.513	1.036	7	0.1		2884.99	1/min*mL		Aminolevulinic acid 100	713.046	103.19	0.177779	0.0249323
									NAtipR::Tn	2490.7	360.449	113.123	4.5418
NA1000 Crystal violet 2	0.657	1.122	5	0.1		3415.53	1/min*mL		NAtipR::Tn Nal 10	2392.84	346.286	55.5696	2.32233
NA1000 Crystal violet 2	0.539	1.321	7	0.1		3501.19	1/min*mL		NA1000 pMT335djlA	800.876	115.901	24.8563	3.10364
									NA1000 pMT335djlA Van50	874.879	126.611	5.99933	0.685732
NA1000 EtBr 2	0.504	0.277	5	0.1		1099.21	1/min*mL		NA1000 pMT335djlA Nal 10	2920.57	422.658	558.259	19.1148
NA1000 EtBr 2	0.398	0.32	7	0.1		1148.6	1/min*mL		NA1000 pMT335djlA Van50 Nal10	3011.55	435.826	127.315	4.22756
NA1000 Green Malachite 2	0.585	0.321	5	0.1		1097.44	1/min*mL
NA1000 Green Malachite 2	0.478	0.383	7	0.1		1144.65	1/min*mL		Rhodamine B 2	700.311	101.348	51.6978	7.38211
									Sulforhodamine 2	701.597	101.534	91.2473	13.0056
NA1000 Glafenine 50	0.79	0.563	5	0.1		1425.32	1/min*mL
NA1000 Glafenine 50	0.574	0.68	7	0.1		1692.38	1/min*mL		EDTA 50 µM	693.739	100	18.2941	2.63703
									Aminolevulinic acid 50 EDTA	763.177	110.445	11.9191	1.56177
NA1000 Doxylamine 100	0.672	0.295	5	0.1		877.976	1/min*mL		Dopamine 50 EDTA 50µM	869.875	125.886	5.56375	0.639603
NA1000 Doxylamine 100	0.568	0.395	7	0.1		993.461	1/min*mL
NA1000 Dopamine 50	0.745	0.291	5	0.1		781.208	1/min*mL
NA1000 Dopamine 50	0.503	0.294	7	0.1		834.99	1/min*mL
NA1000 EDTA 50µM Dopamine 50	0.6	0.367	7	0.1		873.81	1/min*mL
NA1000 EDTA 50µM Dopamine 50	0.617	0.374	7	0.1		865.941	1/min*mL
NA1000 Chloroquine 50	0.666	0.703	5	0.1		2111.11	1/min*mL
NA1000 Chloroquine 50	0.55	0.588	7	0.1		1527.27	1/min*mL
NA1000 Aminolevulinic acid 100	0.523	0.261	7	0.1		712.92	1/min*mL
NA1000 Aminolevulinic acid 100	0.641	0.32	7	0.1		713.171	1/min*mL
NA1000 Aminolevulinic acid 50 EDTA 50µM	0.551	0.297	7	0.1		770.029	1/min*mL
NA1000 EDTA 50µM Aminolevulinic acid 50	0.61	0.32	7	0.1		749.415	1/min*mL
NA1000 EDTA 50µM Aminolevulinic acid 50	0.64	0.345	7	0.1		770.089	1/min*mL
NA1000 Aminolevulinic acid 200	0.671	0.229	5	0.1		682.563	1/min*mL
NA1000 Sparfloxacin 2,5	0.592	0.473	5	0.1		1597.97	1/min*mL
NA1000 Sparfloxacin 2,5	0.51	0.632	7	0.1		1770.31	1/min*mL
NA1000 Acridine Orange 2	0.639	0.364	5	0.1		1139.28	1/min*mL
NA1000 Acridine Orange 2	0.512	0.561	7	0.1		1565.29	1/min*mL
NA1000 Rhodamine B 2	0.687	0.228	5	0.1		663.755	1/min*mL
NA1000 Rhodamine B 1	0.601	0.31	7	0.1		736.867	1/min*mL
NA1000 SybrSafe 0,25	0.343	0.154	5	0.1		897.959	1/min*mL
NA1000 SybrSafe 0,25	0.242	0.139	7	0.1		820.543	1/min*mL
NA1000 SulfoRhodamine 2	0.766	0.244	5	0.1		637.076	1/min*mL
NA1000 SulfoRhodamine 1	0.565	0.303	7	0.1		766.119	1/min*mL
NA1000 Chlorodiazide 300	0.71	0.214	5	0.1		602.817	1/min*mL
NA1000 Allantoin 300	0.665	0.217	5	0.1		652.632	1/min*mL
NAtipR::Tn	0.389	0.5	5	0.1		2570.69	1/min*mL
NAtipR::Tn	0.144	0.243	7	0.1		2410.71	1/min*mL
NAtipR::Tn Nal 10	0.361	0.439	5	0.1		2432.13	1/min*mL
NAtipR::Tn Nal 10	0.139	0.229	7	0.1		2353.55	1/min*mL
NA1000 pMT335djlA	0.503	0.197	5	0.1		783.3	1/min*mL
NA1000 pMT335djlA	0.384	0.22	7	0.1		818.452	1/min*mL
NA1000 pMT335djlA Van50	0.487	0.212	5	0.1		870.637	1/min*mL
NA1000 pMT335djlA Van50	0.338	0.208	7	0.1		879.121	1/min*mL
NA1000 pMT335djlA Nal 10	0.444	0.736	5	0.1		3315.32	1/min*mL
NA1000 pMT335djlA Nal 10	0.332	0.587	7	0.1		2525.82	1/min*mL
NA1000 pMT335djlA Van50 Nal10	0.443	0.687	5	0.1		3101.58	1/min*mL
NA1000 pMT335djlA Van50 Nal10	0.355	0.726	7	0.1		2921.53	1/min*mL
13,12,20
NA1000	0.601	0.283	7	0.1		672.688	1/min*mL
NA1000 EDTA 20µM Rhodamine B 1	0.666	0.317	7	0.1		679.966	1/min*mL
NA1000 EDTA 50µM Rhodamine B 1	0.563	0.292	7	0.1		740.929	1/min*mL
NA1000 EDTA 20µM SulfoRhodamine 1	0.635	0.326	7	0.1		733.408	1/min*mL
NA1000 EDTA 50µM SulfoRhodamine 1	0.627	0.329	7	0.1		749.601	1/min*mL

## Sheet: 4D
	OD600	OD420
NA1000	0.5	0.166	15	0.05		442.667	1/min*mL		NA1000	442.667		100
NA1000 Nal 10	0.48	0.624	15	0.05		1733.33	1/min*mL		NA1000 Nal 10	1733.33		391.566
NA1000 Rhodamine 6G 2	0.488	0.54	15	0.05		1475.41	1/min*mL		NA1000 Rhodamine 6G 2	1475.41		333.3
NA1000 Crystal violet 2	0.469	0.709	15	0.05		2015.64	1/min*mL		NA1000 Crystal violet 2	2015.64		455.339
NA1000 Green Malachite 2	0.382	0.212	15	0.05		739.965	1/min*mL		NA1000 Green Malachite 2	739.965		167.161
∆clpA	0.617	0.199	7	0.05		921.51	1/min*mL		∆clpA	921.51		100
∆clpA Nal10	0.562	0.769	7	0.05		3909.51	1/min*mL		∆clpA Nal10	3909.51		424.25
∆clpA Rho 2	0.557	0.605	7	0.05		3103.36	1/min*mL		∆clpA Rho 2	3103.36		336.769
∆clpA CV 2	0.575	0.72	7	0.05		3577.64	1/min*mL		∆clpA CV 2	3577.64		388.237
∆clpA GM 2	0.514	0.219	7	0.05		1217.34	1/min*mL		∆clpA GM 2	1217.34		132.103
∆socB	0.643	0.138	7	0.05		613.197	1/min*mL		∆socB	613.197		100
∆socB Nal10	0.684	0.713	7	0.05		2978.28	1/min*mL		∆socB Nal10	2978.28		485.697
∆socB Rho 2	0.649	0.5	7	0.05		2201.19	1/min*mL		∆socB Rho 2	2201.19		358.969
∆socB CV 2	0.6	0.632	7	0.05		3009.52	1/min*mL		∆socB CV 2	3009.52		490.792
∆socB GM 2	0.518	0.204	7	0.05		1125.21	1/min*mL		∆socB GM 2	1125.21		183.498
∆socBΩclpP	0.381	0.08	20	0.05		209.974	1/min*mL		∆socBΩclpP	209.974		34.2425	100
∆socBΩclpP Nal10	0.362	0.206	20	0.05		569.061	1/min*mL		∆socBΩclpP Nal10	569.061		92.8023	271.015
∆socBΩclpP Rho 2	0.355	0.162	20	0.05		456.338	1/min*mL		∆socBΩclpP Rho 2	456.338		74.4195	217.331
∆socBΩclpP CV 2	0.408	0.227	20	0.05		556.373	1/min*mL		∆socBΩclpP CV 2	556.373		90.7331	264.972
∆socBΩclpP GM 2	0.314	0.084	20	0.05		267.516	1/min*mL		∆socBΩclpP GM 2	267.516		43.6264	127.404
∆socBΩclpX	0.525	0.06	20	0.05		114.286	1/min*mL		∆socBΩclpX	114.286		18.6377	100
∆socBΩclpX Nal10	0.508	0.152	20	0.05		299.213	1/min*mL		∆socBΩclpX Nal10	299.213		48.7955	261.811
∆socBΩclpX Rho 2	0.563	0.127	20	0.05		225.577	1/min*mL		∆socBΩclpX Rho 2	225.577		36.7871	197.38
∆socBΩclpX CV 2	0.505	0.146	20	0.05		289.109	1/min*mL		∆socBΩclpX CV 2	289.109		47.1478	252.97
∆socBΩclpX GM 2	0.501	0.072	20	0.05		143.713	1/min*mL		∆socBΩclpX GM 2	143.713		23.4366	125.749

## Sheet: 5A
OD 600
Results
	1	2	3	4	5	6	7	8	9	10	11	12
A	0.3222	0.2897	0.2975	0.2846	0.3339	0.3594	0.3139	0.3233	0.3006	0.4261	0.4089	0.3824
B	0.3206	0.2814	0.2898	0.2602	0.3006	0.3481	0.2924	0.2897	0.2916	0.403	0.39	0.366
C	0.2922	0.3136	0.2703	0.2994	0.2933	0.2881	0.1786	0.1789	0.1716
D	0.2846	0.2945	0.2924	0.2921	0.2745	0.2646	0.1643	0.1811	0.1698
E	0.2575	0.2765	0.2575	0.2392	0.2852	0.2392	0.3016	0.3034	0.2977
F	0.2248	0.2516	0.2793	0.2347	0.241	0.2411	0.2892	0.2907	0.2604
OD 420
Results
	1	2	3	4	5	6	7	8	9	10	11	12
A	0.2689	0.2487	0.2583	0.2567	0.2664	0.3011	0.3167	0.3403	0.3253	0.3154	0.3242	0.3214
B	0.5075	0.4333	0.4444	0.419	0.4523	0.5392	0.481	0.5092	0.505	0.5789	0.6133	0.6108
C	0.2355	0.2521	0.2103	0.274	0.2277	0.2601	0.2848	0.2982	0.2965
D	0.3933	0.4026	0.3867	0.4256	0.4858	0.4421	0.1981	0.2634	0.2344
E	0.2755	0.2792	0.2569	0.2712	0.3248	0.2837	0.2899	0.3047	0.2924
F	0.3754	0.3769	0.3907	0.3293	0.392	0.3735	0.5106	0.4789	0.4402
A	695.479	715.395	723.529	751.64	664.87	698.154	840.767
B	2638.28	2566.33	2555.79	2683.83	2507.76	2581.63	2741.68
C	671.629	669.909	648.354	762.636	646.949	752.343	1328.85
D	2303.23	2278.44	2204.17	2428.39	2949.61	2784.71	2009.54
E	891.586	841.471	831.392	944.816	949.042	988.364	801.006
F	2783.21	2496.69	2331.42	2338.45	2710.93	2581.92	2942.6
WT	711.468	100	14.4317	2.02844
WT +	2586.8	363.586	44.8951	1.73555
djlA	704.888	99.0752	43.7752	6.21023
djlA +	2591.08	364.187	88.4143	3.41226
WT pMT335	854.816	100	32.2398	3.77155
WT pMT335 +	2537.11	296.802	228.592	9.00993
WT pMTdjlA	960.741	112.391	24.0157	2.49971
WT pMTdjlA +	2543.76	297.58	189.149	7.43578

## Sheet: S7
Bgal 05/07/2018
																																Moyen	Pour100	ECTY
NA1000	0.541	0.192	8	0.05		887.246	1/min*mL			NA1000	821.28	31.8656		NA1000	31.8656												NA1000	887.246	821.28	93.29	NA1000	821.28	100	93.29
	0.595	0.191	8.5	0.05		755.314	1/min*mL			NA1000 + Nal 20	2577.33	100		NA1000 + Nal 20	100													755.314			NA1000 +	2577.33	313.818	286.172
										NA1000 + Cephalotine 10	912.969	35.4231		NA1000 + Cephalotine 10	35.4231																NAΔbla	852.289	103.776	46.2732
NA1000 + Nal 20	0.438	0.487	8	0.05		2779.68	1/min*mL			NAΔbla	821.28	31.8656		NAΔbla	31.8656												NA1000 + Nal 20	2779.68	2577.33	286.172	NAΔbla +	2798.78	340.782	568.424
	0.534	0.539	8.5	0.05		2374.97	1/min*mL			NAΔbla + Nal 20	2798.78	108.592		NAΔbla + Nal 20	103.282													2374.97			NAΔbla;PacrA-RIR	346.807	42.2277	53.9858
										NAΔbla + Cephalotine 10	2767.99	107.398		NAΔbla + Cephalotine 10	107.398																NAΔbla;PacrA-RIR +	2939.42	357.907	361.078
NA1000 + Cephalotine 10	0.558	0.224	8	0.05		1003.58	1/min*mL			7051	346.501	13.4442		7051	12.5249												NAΔbla	1955.72	1852.29	146.273	NAΔbla;tipR-E119V	2199.68	267.836	272.664
	0.701	0.245	8.5	0.05		822.355	1/min*mL			7051 + Nal 20	2939.42	114.049		7051 + Nal 20	114.049													1748.86			NAΔbla;tipR-E119V +	2654	323.154	591.549
										7051 + Cephalotine 10	249.653	9.6865		7051 + Cephalotine 10	9.6865																NAΔbla;tipR-S53R	2719.22	331.096	87.5137
NAΔbla	0.542	0.424	8	0.05		1955.72	1/min*mL			7464	2199.68	85.3475		7464	85.3475												NAΔbla + Nal 20	3200.71	2798.78	568.424	NAΔbla;tipR-S53R +	3155.93	384.27	59.0346
	0.631	0.469	8.5	0.05		1748.86	1/min*mL			7464 + Nal 20	2654	102.975		7464 + Nal 20	102.975													2396.84			NAΔbla;tipR-L204Q	4019.2	489.382	584.621
										7464 + Cephalotine 10	2409.65	93.4941		7464 + Cephalotine 10	93.4941																NAΔbla;tipR-L204Q +	4054.9	493.729	763.487
NAΔbla + Nal 20	0.421	0.539	8	0.05		3200.71	1/min*mL			7465	2719.22	105.506		7465	105.506												7051	384.981	346.807	53.9858
	0.536	0.546	8.5	0.05		2396.84	1/min*mL			7465 + Nal 20	3155.93	122.45		7465 + Nal 20	122.45													308.633
										7465 + Cephalotine 10	3064.91	118.918		7465 + Cephalotine 10	118.918
NAΔbla + Cephalotine 10	0.351	0.394	8	0.05		2806.27	1/min*mL			7466	4019.2	155.944		7466	155.944												7051 + Nal 20	3194.74	2939.42	361.078
	0.306	0.355	8.5	0.05		2729.72	1/min*mL			7466 + Nal 20	4054.9	157.33		7466 + Nal 20	157.33													2684.1
										7466 + Cephalotine 10	4451.41	172.714		7466 + Cephalotine 10	172.714
7051	0.526	0.081	8	0.05		384.981	1/min*mL																				7464	2006.88	2199.68	272.664
	0.55	0.072	8.5	0.05		308.021	1/min*mL																					2392.49
7051 + Nal 20	0.475	0.607	8	0.05		3194.74	1/min*mL																				7464 + Nal 20	3072.29	2654	591.549
	0.54	0.616	8.5	0.05		2684.1	1/min*mL																					2235.71
											Bgal 05/07/2018
7051 + Cephalotine 10	0.571	0.047	8	0.05		205.779	1/min*mL																				7465	2657.34	2719.22	87.5137
	0.497	0.062	8.5	0.05		293.526	1/min*mL																					2781.11
											NA1000	0.553	0.805	48	0.05		606.54	1/min*mL	616.321	58.1726
7464	0.218	0.35	8	0.1		2006.88	1/min*mL					0.504	0.71	45	0.05		626.102	1/min*mL									7465 + Nal 20	3197.67	3155.93	59.0346
	0.357	0.363	8.5	0.05		2392.49	1/min*mL				NA1000 + Nal 20	0.54	1.59	48	0.05		1226.85	1/min*mL	1059.47	100								3114.19
												0.417	0.837	45	0.05		892.086	1/min*mL
7464 + Nal 20	0.166	0.408	8	0.1		3072.29	1/min*mL				NAΔbla	0.499	0.812	48	0.05		678.023	1/min*mL	641.156	60.5167							7466	4432.58	4019.2	584.621
	0.281	0.267	8.5	0.05		2235.71	1/min*mL					0.456	0.62	45	0.05		604.288	1/min*mL										3605.81
											NAΔbla + Nal 20	0.5	1.55	48	0.05		1291.67	1/min*mL	1094.24	103.282
7464 + Cephalotine 10	0.189	0.363	8	0.1		2400.79	1/min*mL					0.393	0.793	45	0.05		896.805	1/min*mL									7466 + Nal 20	4594.76	4054.9	763.487
	0.323	0.332	8.5	0.05		2418.5	1/min*mL																					3515.03
7465	0.429	0.456	8	0.05		2657.34	1/min*mL
	0.599	0.708	8.5	0.05		2781.11	1/min*mL
7465 + Nal 20	0.344	0.44	8	0.05		3197.67	1/min*mL
	0.442	0.585	8.5	0.05		3114.19	1/min*mL
7465 + Cephalotine 10	0.382	0.496	8	0.05		3246.07	1/min*mL
	0.594	0.728	8.5	0.05		2883.74	1/min*mL
7466	0.445	0.789	8	0.05		4432.58	1/min*mL
	0.539	0.826	8.5	0.05		3605.81	1/min*mL
7466 + Nal 20	0.401	0.737	8	0.05		4594.76	1/min*mL
	0.409	0.611	8.5	0.05		3515.03	1/min*mL
7466 + Cephalotine 10	0.435	0.847	8	0.05		4867.82	1/min*mL
	0.484	0.83	8.5	0.05		4035	1/min*mL

## Sheet: S12A
3h of induction	OD600	OD420
										Mean	% no induced	Ecart type	Ecart type %
acrABnodT	0.696	0.308	5	0.1		885.057	1/min*mL		None	867.565	100	24.7379	2.85142
acrABnodT	0.687	0.292	5	0.1		850.073	1/min*mL		Nalidixique acid 10	2916.17	336.133	57.6998	1.97861
									Arcidine orange 2	3801.73	438.206	32.5788	0.856948
acrABnodT Nal10	0.674	0.969	5	0.1		2875.37	1/min*mL		Ethidium Bromide 2	1061.33	122.334	3.53996	0.333541
acrABnodT Nal10	0.581	0.859	5	0.1		2956.97	1/min*mL
acrABnodT acrdine orange 2	0.525	1.004	5	0.1		3824.76	1/min*mL
acrABnodT	0.488	0.922	5	0.1		3778.69	1/min*mL
acrABnodT EtBr 2	0.238	0.126	5	0.1		1058.82	1/min*mL
acrABnodT	0.235	0.125	5	0.1		1063.83	1/min*mL

## Sheet: S12B
3h of induction	OD600	OD420
										Mean	% no induced	Ecart type	Ecart type %
NA Pbla	0.869	0.672	10	0.1		773.303	1/min*mL		None	783.39	100	14.2663	1.8211
NA	0.828	0.657	10	0.1		793.478	1/min*mL		Nalidixique acid 10	761.034	97.1461	34.1288	4.48454
									Green Malachite 2	747.481	95.4161	3.13951	0.420012
NA Nal10	0.897	0.661	10	0.1		736.901	1/min*mL		Ethidium Bromide 2	810.026	103.4	46.1125	5.69272
NA Nal10	0.782	0.614	10	0.1		785.166	1/min*mL
NA Rho 2	0.844	0.629	10	0.1		745.261	1/min*mL
NA Rho 2	0.835	0.626	10	0.1		749.701	1/min*mL
NA EtBr 2	0.62	0.482	10	0.1		777.419	1/min*mL
NA EtBr 2	0.699	0.589	10	0.1		842.632	1/min*mL

## Sheet: S15
									NA1000 pMT335	803.257	100	64.9519	8.08606
NA1000 pMT335	0.307	0.186	8	0.1		757.329	1/min*mL		NA1000 pMT335 Nal	2190.94	272.845	159.776	7.29258
	0.368	0.25	8	0.1		849.185			NA1000 pMT335 Rho	1908.97	237.73	339.178	17.7675
									NA1000 pMT335 Cip	773.629	96.3423	41.7352	5.39473
NA1000 pMT335 Nal 10	0.306	0.564	8	0.1		2303.92	1/min*mL		NA1000 pMT335 Novo	937.327	116.728	129.427	13.8081					NA1000 pMT335 Green malachite 2	693.833	91.6556
	0.388	0.645	8	0.1		2077.96			NA12000 pMT335 Nal Cip	2180.6	271.556	23.0183	1.05559
									NA1000 pMT335 Nal Novo	2975.69	370.572	339.178	11.3983
NA1000 pMT335 Rhodamine 6G 2	0.337	0.45	8	0.1		1669.14	1/min*mL		NA1000 pMT335 Nal Rho	2167.66	269.945	217.463	10.0322					NA1000 pMT335 Nal 10 GM 2	702.381	92.7848
	0.42	0.722	8	0.1		2148.81			NA1000 pMT335 Rho Novo	1725.04	214.824	126.144	7.31252
									NA1000 pMT335 Rho Cipro	1985.76	247.293	178.627	8.99538
NA1000 pMT335 Green malachite 2	0.227	0.126	8	0.1		693.833	1/min*mL
			8	0.1		#DIV/0!
									NA1000 pMT335	757.329	100
NA1000 pMT335 Ciprofloxacin 2	0.425	0.253	8	0.1		744.118	1/min*mL
	0.414	0.266	8	0.1		803.14			NA1000 pMT335 Nal 10	2303.92	304.349
									NA1000 pMT335 Rhodamine 6G 2	1669.14	220.494
NA1000 pMT335 Novobiocin 10	0.26	0.214	8	0.1		1028.85	1/min*mL
	0.334	0.226	8	0.1		845.808			NAΔlexA	767.857	101.434
									NAΔlexA Nal 10	3281.56	433.496
NA1000 pMT335 Nal 10 Cipro 2	0.4	0.703	8	0.1		2196.87	1/min*mL
	0.391	0.677	8	0.1		2164.32			NAΔlexA Rhodamine 6G 2	2025.32	267.545
									NAlexA*	682.409	90.1465
NA1000 pMT335 Nal 10 Novo 10	0.274	0.734	8	0.1		3348.54	1/min*mL
from 20,07	0.158	0.329	8	0.1		2602.85			NAlexA* Nal 10	3385.12	447.176
									NAlexA* Rhodamine 6G 2	2158.12	285.088
NA1000 pMT335 Nal 10 Rho 2	0.308	0.572	8	0.1		2321.43	1/min*mL
	0.324	0.522	8	0.1		2013.89			NAΔdriD	767.442	101.379
									NAΔdriD Nal 10	3260	430.647
NA1000 pMT335 Nal 10 GM 2	0.21	0.118	8	0.1		702.381	1/min*mL
									NAΔdriD Rhodamine 6G 2	2237.27	295.545
NA1000 pMT335 Rho 2 Novo 10	0.288	0.418	8	0.1		1814.24	1/min*mL
	0.392	0.513	8	0.1		1635.84			NA:pMTGyrA'	786.879	99.9846	48.0192	6.10249
									NA:pMTGyrA' Nal	2963.44	376.549	397.036	13.3978
NA1000 pMT335 Rho 2 Cipro 2	0.402	0.598	8	0.1		1859.45	1/min*mL		NA:pMTGyrA' Rho	1959.08	248.93	305.639	15.6012
	0.464	0.784	8	0.1		2112.07			NA:pMTGyrA (BM)	808.185	100.023	38.9132	4.81489
									NA:pMTGyrA(BM) Nal	2996.59	370.865	17.5049	0.584162
NAΔlexA	0.49	0.301	8	0.1		767.857	1/min*mL		NA:pMTGyrA(BM) Rho	2381.11	294.691	461.065	19.3635
NAΔlexA Nal 10	0.499	1.31	8	0.1		3281.56	1/min*mL
NAΔlexA Rhodamine 6G 2	0.553	0.896	8	0.1		2025.32	1/min*mL
NAlexA*	0.577	0.315	8	0.1		682.409	1/min*mL
NAlexA* Nal 10	0.531	1.438	8	0.1		3385.12	1/min*mL
NAlexA* Rhodamine 6G 2	0.585	1.01	8	0.1		2158.12	1/min*mL
NAΔdriD	0.645	0.396	8	0.1		767.442	1/min*mL
NAΔdriD Nal 10	0.625	1.63	8	0.1		3260	1/min*mL
NAΔdriD Rhodamine 6G 2	0.609	1.09	8	0.1		2237.27	1/min*mL
NA:pMTGyrA'	0.3	0.197	8	0.1		820.833	1/min*mL
	0.342	0.206	8	0.1		752.924
NA:pMTGyrA' Nal 10	0.215	0.558	8	0.1		3244.19	1/min*mL		NA1000 pMT335	100
from 20	0.26	0.558	8	0.1		2682.69			NA1000 pMT335 Nal 10	304.349
									NA1000 pMT335 Rhodamine 6G 2	220.494
NA:pMTGyrA' Rho 2	0.284	0.396	8	0.1		1742.96	1/min*mL		NAΔlexA	101.434
	0.381	0.663	8	0.1		2175.2			NAΔlexA Nal 10	433.496
									NAΔlexA Rhodamine 6G 2	267.545
NA:pMTGyrA BM	0.538	0.336	8	0.1		780.669	1/min*mL		NAlexA*	90.1465
	0.528	0.353	8	0.1		835.701			NAlexA* Nal 10	447.176
									NAlexA* Rhodamine 6G 2	285.088
NA:pMTGyrA BM Nal 10	0.474	1.141	8	0.1		3008.97	1/min*mL		NAΔdriD	101.379
	0.475	1.134	8	0.1		2984.21			NAΔdriD Nal 10	430.647
									NAΔdriD Rhodamine 6G 2	295.545
NA:pMTGyrA BM Rho 2	0.472	0.776	8	0.1		2055.08	1/min*mL
	0.519	1.124	8	0.1		2707.13
