# Supplementary material for: Adaptive β-lactam resistance from an inducible efflux pump that is post-translationally regulated by the DjlA co-chaperone
Source: PLoS Biol. 2023 Dec 5;21(12):e3002040. doi: 10.1371/journal.pbio.3002040 (PMC10754441; doi:10.1371/journal.pbio.3002040)
Supplement: S3 Data — (XLSX) [file pbio.3002040.s027.xlsx]

## Sheet: Reads Alignment Statistics
	Library ID	Sample Description	Total Read Count (PFa)	Mapped Read Countb	% Mapped Readb	Read Length	Genome Fold Coverage
	AIYT-244	ChIP-Seq_TipR_Caulobacter_crescentus_NA1000_PYE(Richmedium)	18453488	17976308	97.4141	50	200.089
	AIYT-245	ChIP-Seq_TipR_Caulobacter_crescentus_NA1000_PYE+Nal20	24028397	23309321	97.0074	50	259.449
	AIYT-250	Totalinput_Caulobacter_crescentus_NA1000_PYE(Richmedium)	10762211	10526476	97.8096	50	117.167
	AIYT-252	Totalinput_Caulobacter_crescentus_NA1000_PYE+Nal20	12817512	12534310	97.7905	50	139.515
	AIYT-381	ChIP-Seq_DjlA-HA_Caulobacter_crescentus_UG14074_PYE(Richmedium)	17169531	16284388	94.8447	50	181.257
	AIYT-382	ChIP-Seq_DjlA-HA_Caulobacter_crescentus_UG14074_PYE+Nal20	18275678	17197109	94.0983	50	191.416
	AIYT-387	Totalinput_Caulobacter_crescentus_UG14074_PYE(Richmedium)	20793510	20113211	96.7283	50	223.875
	AIYT-388	Totalinput_Caulobacter_crescentus_UG14074_PYE+Nal20	23037175	22328381	96.9233	50	248.531
	AIYT-442	ChIP-Seq_Control-HA_Caulobacter_crescentus_NA1000_PYE+Nal20	10494807	10049378	95.7557	50	111.858
	AIYT-443	ChIP-Seq_DjlA-HA_Caulobacter_crescentus_UG22103_PYE+Nal20	14875569	13840248	93.0401	50	154.053
	AIYT-444	ChIP-Seq_DnaJ-HA_Caulobacter_crescentus_UG22105_PYE+Nal20	17263126	16321563	94.5458	50	181.672
	AIYT-446	ChIP-Seq_DnaJ2-HA_Caulobacter_crescentus_UG22109_PYE+Nal20	14656269	13903857	94.8663	50	154.761
	AIYT-445	ChIP-Seq_DnaJ3-HA_Caulobacter_crescentus_UG22107_PYE+Nal20	14489230	13397352	92.4642	50	149.123
	AIYT-447	ChIP-Seq_DnaJ4-HA_Caulobacter_crescentus_UG22111_PYE+Nal20	14871463	14023824	94.3002	50	156.096
	AIYT-448	ChIP-Seq_DnaJ5-HA_Caulobacter_crescentus_UG22113_PYE+Nal20	10568771	10111904	95.6772	50	112.554
	AIYT-449	ChIP-Seq_ClpX-HA_Caulobacter_crescentus_UG22115_PYE+Nal20	13830798	12737880	92.0979	50	141.782
	AIYT-459	ChIP-Seq_DjlA-HA_Caulobacter_crescentus_UG14074_PYE+Nal20	10501448	2056080	19.579	50	22.8857
	AIYT-462	ChIP-Seq_DjlA-HA_Caulobacter_crescentus_UG22388(tipR::Tn)_PYE+Nal20	9763906	9251103	94.748	50	102.972
	AIYT-466	Totalinput_DjlA-HA_Caulobacter_crescentus_UG14074_PYE+Nal20	13997368	13563430	96.8999	50	150.972
	AIYT-469	Totalinput_DjlA-HA_Caulobacter_crescentus_UG22388(tipR::Tn)_PYE+Nal20	18259954	17627190	96.5347	50	196.204
	a PF stands for "passed filter" i.e. reads that fulfill the default Q30 Illumina quality criteria (quality score greater or equal to 30).
	b Bowtie2 alignment statistics depicting the number/percentage of single-end reads that mapped to the Caulobacter crescentus genome.

## Sheet: ChIP-Seq 50bp Wdw (Raw data)
						Sample Name :	TipR	TipR+Nal	Control	Control+Nal	DjlA-HA	DjlA-HA+Nal	Control	Control+Nal	Control-HA+Nal	DjlA-HA+Nal	DnaJ-HA+Nal	DnaJ2-HA+Nal	DnaJ3-HA+Nal	DnaJ4-HA+Nal	DnaJ5-HA+Nal	ClpX-HA+Nal	DjlA-HA+Nal	DjlA-HA(tipR::Tn)+Nal	Control+Nal	Control(tipR::Tn)+Nal
						Strain :	NA1000(WT)	NA1000(WT)	NA1000(WT)	NA1000(WT)	UG14074	UG14074	UG14074	UG14074	NA1000+Pxyl::empty	UG22103	UG22105	UG22109	UG22107	UG22111	UG22113	UG22115	UG14074	UG22388	UG14074	UG22388
						Growth condition :	PYE	PYE+Nal20	PYE	PYE+Nal20	PYE	PYE+Nal20	PYE	PYE+Nal20	PYE+Nal20	PYE+Nal20	PYE+Nal20	PYE+Nal20	PYE+Nal20	PYE+Nal20	PYE+Nal20	PYE+Nal20	PYE+Nal20	PYE+Nal20	PYE+Nal20	PYE+Nal20
						Antibody used to ChIP :	anti-TipR	anti-TipR	Total input	Total input	anti-HA	anti-HA	Total input	Total input	anti-HA	anti-HA	anti-HA	anti-HA	anti-HA	anti-HA	anti-HA	anti-HA	anti-HA	anti-HA	Total input	Total input
						Sequencing reference :	(AIYT-244)	(AIYT-245)	(AIYT-250)	(AIYT-252)	(AIYT-381)	(AIYT-382)	(AIYT-387)	(AIYT-388)	(AIYT-442)	(AIYT-443)	(AIYT-444)	(AIYT-446)	(AIYT-445)	(AIYT-447)	(AIYT-448)	(AIYT-449)	(AIYT-459)	(AIYT-462)	(AIYT-466)	(AIYT-469)
	Start	End	Feature Strand	Type	Feature	Description	Normalized Read per Million unit (RPM)				Normalized Read per Million unit (RPM)				Normalized Read per Million unit (RPM)								Normalized Read per Million unit (RPM)
	1	50					24.2541	27.2423	6.2699	4.78686	24.6862	26.1672	29.1351	29.0661	28.2605	32.5139	30.6343	29.9198	28.5877	36.3667	29.9647	35.5632	29.6681	32.6448	22.4869	30.2374
	51	100					45.0037	47.7062	14.8198	11.8076	44.7668	47.4498	49.7186	50.1156	45.2764	62.1376	54.7129	52	51.0549	61.5381	52.2157	56.5243	42.7999	52.7505	39.9604	49.0152
	101	150					38.2726	36.938	19.8547	17.7114	43.2316	44.6005	38.9794	41.248	36.2211	61.4873	43.9909	40.9239	42.2472	43.4974	46.9743	42.8643	37.9363	38.9143	36.7164	39.371
	151	200					35.8249	34.9217	22.4197	19.8655	42.986	44.6587	34.5544	36.5454	34.43	56.0684	36.4548	36.5366	34.0366	35.7962	44.9965	45.5335	38.909	35.3471	33.841	34.946
	201	250	+	CDS	CCNA_00001	ATP/GTP-binding protein	37.9388	36.7664	21.9447	19.3868	40.3454	40.0067	37.3884	37.3068	36.3207	48.9153	39.2732	37.7593	34.7084	38.3633	41.4363	42.1577	33.559	34.6986	32.0715	34.0383
	251	300	+	CDS	CCNA_00001	ATP/GTP-binding protein	37.2713	38.8257	20.8047	19.5463	38.3803	34.1918	41.5647	39.6357	37.9128	44.0744	37.1288	38.4066	33.4394	39.4329	41.8319	38.0754	28.6954	35.9957	36.5689	37.7825
	301	350	+	CDS	CCNA_00001	ATP/GTP-binding protein	39.3295	41.1852	31.6345	26.6469	35.8012	31.6332	42.4099	41.2032	37.6143	36.6323	35.1069	37.1839	31.872	40.5025	40.4474	37.9184	30.6408	37.7252	36.1266	38.8037
	351	400	+	CDS	CCNA_00001	ATP/GTP-binding protein	37.5494	38.8686	37.5244	32.5507	33.6519	30.8191	41.3658	39.1878	35.9226	34.1034	35.5358	36.1051	31.872	39.0764	37.7773	36.8978	28.6954	35.1309	33.03	36.421
	401	450	+	CDS	CCNA_00001	ATP/GTP-binding protein	30.3177	32.3476	33.5345	28.8807	28.9234	29.8887	36.394	36.1423	34.032	31.8636	31.4308	34.7386	30.3791	34.0135	32.1403	31.5594	22.3727	29.1857	33.9885	34.7191
	451	500	+	CDS	CCNA_00001	ATP/GTP-binding protein	28.1482	29.4303	36.2894	33.6676	28.8006	30.2958	34.0075	34.6196	29.5541	29.985	28.6737	35.3859	32.3945	34.9405	34.1182	32.58	28.6954	28.7533	32.7351	36.0239
	501	550	+	CDS	CCNA_00001	ATP/GTP-binding protein	28.1482	29.3016	32.2045	31.1146	32.0552	30.2958	36.0957	35.9632	31.7433	32.5861	33.4527	36.4647	35.3055	37.8641	35.7005	35.0137	28.6954	35.239	37.085	38.3498
	551	600	+	CDS	CCNA_00001	ATP/GTP-binding protein	27.4806	28.9155	32.2995	29.0403	31.5026	27.3302	33.56	35.8288	36.0221	29.985	36.7612	33.6597	34.4844	32.8726	33.9204	33.2865	28.209	35.8876	38.1172	36.0806
	601	650	+	CDS	CCNA_00001	ATP/GTP-binding protein	26.5349	27.1994	25.6496	24.6523	29.7831	27.8535	34.3555	37.3068	33.5344	30.3463	34.5555	33.8755	32.9916	34.2275	34.1182	35.7987	23.3454	36.8605	33.6935	34.4354
	651	700	+	CDS	CCNA_00001	ATP/GTP-binding protein	24.1985	24.1963	21.7547	22.578	28.1251	28.028	33.4109	35.6497	31.0467	32.4416	32.2886	33.8036	31.9466	33.4431	31.4481	35.6417	25.7772	35.4552	33.4724	36.1374
	701	750	+	CDS	CCNA_00001	ATP/GTP-binding protein	24.8661	26.8562	26.2196	28.1627	29.0462	28.9584	31.7702	35.8736	33.6339	31.0688	32.1048	33.3001	30.9763	31.2326	31.0525	33.2865	27.2363	33.1852	30.8182	36.4777
	751	800	+	CDS	CCNA_00001	ATP/GTP-binding protein	27.0356	30.1596	28.7846	27.3649	27.9409	29.191	33.3612	33.6791	34.3305	32.7306	30.1442	35.8174	30.0806	33.0866	32.0414	33.3651	26.2636	32.1043	32.1453	35.9104
	801	850	+	CDS	CCNA_00001	ATP/GTP-binding protein	29.7614	29.0013	24.5096	21.6207	26.8355	30.2958	33.1126	33.1865	31.1462	32.8029	32.0435	35.3139	27.3935	39.2903	31.8437	33.6791	36.9635	31.3476	33.4724	37.9527
	851	900	+	CDS	CCNA_00001	ATP/GTP-binding protein	33.3773	34.1065	21.3747	16.5147	30.0902	31.5751	36.7917	38.7847	35.3256	31.3578	39.5183	41.2835	29.782	42.1426	35.6016	41.5297	37.9363	36.6443	37.6011	36.8181
	901	950	+	CDS	CCNA_00001	ATP/GTP-binding protein	36.1031	38.0105	23.8446	20.7431	34.0203	34.3081	39.924	42.5467	40.8981	31.9358	41.5401	42.0747	31.872	43.8539	36.5905	44.9054	31.1272	38.1576	39.0757	39.3143
	951	1000	+	CDS	CCNA_00001	ATP/GTP-binding protein	32.3203	34.6213	29.3546	27.2851	31.564	31.4588	39.4268	40.0387	34.231	31.2856	37.1901	36.6085	29.782	38.1494	33.7226	38.625	28.209	32.5367	34.0622	36.8181
	1001	1050	+	CDS	CCNA_00001	ATP/GTP-binding protein	28.4263	29.0013	27.7396	29.1201	30.0288	28.7839	35.2505	37.3516	30.4496	29.7683	32.5336	33.9474	28.8863	35.8675	31.0525	35.7987	23.8318	31.0233	33.9885	35.0027
	1051	1100	+	CDS	CCNA_00001	ATP/GTP-binding protein	27.2581	28.4865	22.5147	24.0141	31.2569	29.2491	34.9521	35.8288	28.559	28.829	30.0829	36.4647	27.916	36.1528	29.5691	35.4062	26.7499	29.9424	36.6426	36.7614
	1101	1150	+	CDS	CCNA_00001	ATP/GTP-binding protein	28.2594	30.846	22.9897	23.5354	30.3358	30.1213	35.7974	34.127	30.4496	27.0949	29.2251	36.7524	30.3045	34.0849	30.0636	34.6997	25.7772	28.5371	33.6935	34.4922
	1151	1200	+	CDS	CCNA_00002	septum formation protein Maf	28.7601	31.3179	34.6745	31.6731	29.7831	28.6095	36.7917	35.2914	31.2457	26.0111	29.0413	32.7247	29.1849	36.438	27.4923	30.7744	26.7499	29.8343	33.9147	32.3931
	1201	1250	+	CDS	CCNA_00002	septum formation protein Maf	30.1508	31.8328	42.8443	38.4545	32.1166	27.6791	40.0234	36.0976	25.8722	25.6498	30.1442	30.7828	27.6174	36.1528	26.899	30.9314	22.859	27.9967	31.8503	31.8258
	1251	1300	+	CDS	CCNA_00002	septum formation protein Maf	30.9852	31.7899	39.9944	39.332	31.1955	28.028	37.8855	34.5748	28.559	27.7452	30.8794	33.372	29.5581	32.8726	26.4045	30.7744	21.3999	27.1319	29.8597	32.7335
	1301	1350	+	CDS	CCNA_00002	septum formation protein Maf	28.5932	29.3016	34.1995	36.3004	29.5375	25.8764	33.4109	30.5889	25.9718	23.3377	28.8575	29.9917	26.1246	29.3073	23.2399	25.8285	23.8318	26.9157	29.2699	30.9181
	1351	1400	+	CDS	CCNA_00002	septum formation protein Maf	26.1455	28.8726	38.6644	38.8534	26.2214	24.1901	34.6041	30.1858	26.6683	21.3146	25.6716	24.3098	22.915	25.1715	25.1189	24.1013	24.8045	25.6186	29.0487	27.0037
	1401	1450	+	CDS	CCNA_00002	septum formation protein Maf	27.1468	28.5294	41.3244	40.1299	22.844	25.9346	30.9747	30.0514	27.0664	21.5314	24.3237	22.5837	24.1839	22.0339	28.778	23.5518	18.9681	22.2676	30.2283	30.2941
	1451	1500	+	CDS	CCNA_00002	septum formation protein Maf	27.7031	28.9584	34.1045	34.3058	23.5195	27.9698	31.4221	33.1865	29.7531	22.6152	24.3849	25.6044	26.7963	23.4601	26.4045	26.064	24.8045	20.1057	31.5554	33.471
	1501	1550	+	CDS	CCNA_00002	septum formation protein Maf	28.8157	30.7602	31.2545	31.5933	28.4321	31.168	34.7036	37.0829	30.4496	27.7452	29.7153	31.9336	30.0059	30.8047	25.8112	30.2248	33.0726	26.4833	35.0206	32.5066
	1551	1600	+	CDS	CCNA_00002	septum formation protein Maf	29.7058	30.846	23.8446	23.0567	29.9674	33.494	36.742	36.4111	32.6388	34.4647	35.0457	37.5435	31.1256	36.3667	28.5802	35.5632	28.209	31.78	35.8316	35.1162
	1601	1650	+	CDS	CCNA_00002	septum formation protein Maf	30.7071	31.0605	16.6247	16.1955	34.1431	34.3662	41.4653	42.0093	34.032	40.8952	40.376	41.2835	37.2462	47.4906	32.437	40.5091	32.5863	36.32	40.4028	40.7893
	1651	1700	+	CDS	CCNA_00002	septum formation protein Maf	31.5971	30.6744	19.5697	16.754	32.6079	35.2385	39.6754	40.0835	31.3452	37.4993	40.376	42.65	38.2911	49.4159	34.9094	42.5503	40.3681	39.3467	41.5087	38.6902
	1701	1750	+	CDS	CCNA_00002	septum formation protein Maf	28.4819	29.1729	22.7997	21.9398	29.7831	31.9821	36.9906	35.1123	30.7482	30.2018	34.7393	40.0608	32.8423	39.6468	30.4592	42.1577	32.5863	34.4824	36.274	33.6979
	1751	1800	+	CDS	CCNA_00003	shikimate 5-dehydrogenase	29.9839	29.3874	31.3495	29.1999	29.8445	31.4588	36.5431	35.0675	31.3452	29.3347	33.3914	36.3209	32.0213	36.5093	25.2178	39.881	27.2363	32.4286	35.5367	32.9604
	1801	1850	+	CDS	CCNA_00003	shikimate 5-dehydrogenase	30.874	29.8593	38.8544	36.6195	31.6868	32.9707	36.046	34.4853	31.7433	27.1671	31.9822	32.3651	31.4241	35.0118	26.9979	31.3239	26.7499	29.9424	37.7486	33.9816
	1851	1900	+	CDS	CCNA_00003	shikimate 5-dehydrogenase	25.7005	28.7439	34.7695	39.6512	27.7566	28.9584	30.4775	29.1109	28.2605	19.9418	25.4878	24.3098	26.2738	28.7368	26.6023	22.6097	28.209	23.5648	33.5461	29.046
	1901	1950	+	CDS	CCNA_00003	shikimate 5-dehydrogenase	24.3654	28.9584	39.0444	45.7145	21.9228	26.0509	28.6379	27.633	27.1659	15.8957	22.7307	20.6418	22.2432	21.2496	22.3499	21.0396	22.3727	20.5381	27.0581	26.2662
	1951	2000	+	CDS	CCNA_00003	shikimate 5-dehydrogenase	23.531	28.3578	37.8094	36.6195	21.7386	25.2368	26.848	24.5875	19.9017	14.5951	22.118	18.9156	24.4825	18.7538	17.9986	19.7835	23.3454	22.5919	24.625	25.0182
	2001	2050	+	CDS	CCNA_00003	shikimate 5-dehydrogenase	20.3601	21.3648	26.4096	27.684	15.2293	19.8871	18.6445	19.3028	15.9214	13.4391	18.9933	17.1176	20.1532	16.3294	11.0761	15.1517	20.9136	16.7548	18.2845	19.2317
	2051	2100	+	CDS	CCNA_00003	shikimate 5-dehydrogenase	18.6356	17.6753	23.5596	28.402	10.5009	13.5488	13.2251	13.5702	14.2297	9.5374	12.989	10.213	12.7637	10.5535	8.10925	10.0488	14.5909	9.72857	11.649	13.899
	2101	2150	+	CDS	CCNA_00003	shikimate 5-dehydrogenase	14.6304	12.6988	15.3898	22.578	5.71099	7.32681	7.55722	8.10628	7.36364	4.47969	6.31067	4.67496	7.46416	4.20713	7.71368	4.55335	7.7818	5.51286	6.04567	6.75093
	2151	2200	+	CDS	CCNA_00003	shikimate 5-dehydrogenase	16.2436	12.613	15.5798	22.2589	12.4045	13.9558	14.667	13.2567	9.55283	10.4044	10.9058	12.8022	13.3608	14.1901	12.5595	10.5983	9.72725	7.89095	12.46	12.3105
	2201	2250	+	CDS	CCNA_00003	shikimate 5-dehydrogenase	20.8608	19.992	19.4747	22.7376	23.8265	22.7945	22.5225	21.9452	17.215	19.9418	20.8926	23.5906	21.7954	28.095	20.9654	22.0602	17.0227	19.349	22.8556	22.9191
	2251	2300	+	CDS	CCNA_00003	shikimate 5-dehydrogenase	22.4184	23.7244	24.1296	24.7321	28.3093	26.4579	25.5553	28.6183	22.9865	22.9765	25.7328	29.704	24.7064	31.4465	22.3499	27.2416	20.4272	26.2671	26.9106	26.8903
	2301	2350	+	CDS	CCNA_00003	shikimate 5-dehydrogenase	22.029	21.9655	27.9296	25.4501	26.0372	26.3416	28.8865	28.1704	23.086	22.6875	21.9954	28.0498	25.4528	30.0917	25.2178	24.6509	19.9409	25.4024	26.7631	27.4009
	2351	2400	+	CDS	CCNA_00003	shikimate 5-dehydrogenase	22.029	21.1503	22.7997	22.1791	25.6073	27.9698	29.7317	31.0367	21.8919	20.5199	19.5447	23.9502	23.8853	27.4533	30.2614	23.5518	20.4272	20.9705	27.0581	27.1739
	2401	2450	+	CDS	CCNA_00003	shikimate 5-dehydrogenase	21.584	21.1503	19.5697	20.5037	24.1335	27.1557	30.378	31.4398	22.688	18.7858	20.0348	22.296	21.4968	24.2445	29.1735	21.6677	19.9409	20.2138	26.4682	28.0816
	2451	2500	+	CDS	CCNA_00003	shikimate 5-dehydrogenase	25.3111	26.8991	18.8097	18.2699	29.4147	26.9231	34.2064	33.0969	26.6683	26.2279	30.328	29.5601	25.9006	30.9473	29.1735	28.1051	22.3727	28.9695	31.1868	31.996
	2501	2550	+	CDS	CCNA_00003	shikimate 5-dehydrogenase	31.4859	32.8195	20.8047	20.4239	33.2834	30.1795	37.4381	36.2319	30.4496	31.4301	37.864	37.5435	32.5437	39.932	32.8326	36.5838	25.7772	35.0229	38.0435	35.4566
	2551	2600	+	CDS	CCNA_00003	shikimate 5-dehydrogenase	34.9349	33.3343	16.7197	15.3977	34.0203	34.1918	39.4268	38.9191	34.1315	32.5861	37.8028	42.65	32.917	43.2835	30.9536	40.0381	31.6136	40.1033	40.9926	37.3854
	2601	2650	+	CDS	CCNA_00004	dephospho-CoA kinase	32.5985	34.1065	24.5096	20.025	34.5116	35.8781	41.2167	40.0835	38.3108	31.6468	38.2929	44.6639	34.0366	42.7843	28.4813	34.0716	34.5317	42.3733	39.3706	39.0873
	2651	2700	+	CDS	CCNA_00004	dephospho-CoA kinase	28.1482	32.0044	32.9645	31.1146	32.8536	30.8191	38.9296	34.754	38.3108	28.1787	33.2689	40.4204	33.1409	37.7215	30.6569	29.5183	29.1817	33.8338	36.3477	34.2652
	2701	2750	+	CDS	CCNA_00004	dephospho-CoA kinase	29.372	29.0871	34.9595	37.178	30.1516	27.3883	36.5431	33.5448	30.8477	25.5053	26.9582	34.0913	27.692	33.9422	33.1293	30.9314	19.4545	28.2129	32.2927	32.5633
	2751	2800	+	CDS	CCNA_00004	dephospho-CoA kinase	31.4303	28.4865	36.5744	33.6676	29.7217	27.7954	36.2448	32.9177	27.9619	26.6614	26.3455	31.8617	26.4231	33.9422	29.7669	29.9108	17.0227	28.2129	34.0622	32.3931
	2801	2850	+	CDS	CCNA_00004	dephospho-CoA kinase	29.1495	29.3016	34.9595	30.6359	33.0378	27.9117	35.2007	34.2165	28.8575	27.8897	31.0019	34.6666	31.3495	35.3684	27.4923	31.7164	23.8318	29.8343	35.7579	34.5489
	2851	2900	+	CDS	CCNA_00004	dephospho-CoA kinase	30.5402	32.3476	27.9296	26.8862	30.0288	28.4932	34.0572	34.5748	34.5295	27.8897	31.0632	35.1701	34.783	37.4363	26.4045	35.3277	24.8045	30.699	34.2834	34.1518
	2901	2950	+	CDS	CCNA_00004	dephospho-CoA kinase	28.7601	31.2321	25.8396	26.8064	25.853	25.7601	29.4334	29.2005	31.9423	22.1094	27.7547	27.7621	29.6327	28.0237	24.7233	29.0472	18.9681	26.3752	29.8597	29.6701
	2951	3000	+	CDS	CCNA_00004	dephospho-CoA kinase	25.1442	27.6713	28.6896	31.9124	21.3702	20.8175	25.7542	24.8563	25.1757	19.4361	21.3215	19.6348	24.1839	20.6791	25.8112	21.3536	20.4272	23.5648	26.542	25.0749
	3001	3050	+	CDS	CCNA_00004	dephospho-CoA kinase	26.2012	27.5426	35.9095	37.7364	23.3966	24.7716	28.787	29.1557	28.0614	24.0603	22.7919	24.0221	25.6767	20.0373	28.1846	22.6097	24.3181	24.4295	28.3114	27.1172
	3051	3100	+	CDS	CCNA_00004	dephospho-CoA kinase	33.1547	33.5488	39.7094	43.4009	27.511	27.0976	32.5159	30.9024	31.8428	31.9358	28.5512	30.4232	27.0203	26.3837	30.8547	27.5556	26.7499	29.4019	32.9563	33.0739
	3101	3150	+	CDS	CCNA_00004	dephospho-CoA kinase	40.4421	42.8584	39.1394	40.5288	34.0817	31.6914	35.3499	37.6651	34.7285	48.265	32.0435	34.307	31.872	35.1545	35.6016	35.7987	28.6954	36.7524	37.4537	37.045
	3151	3200	+	CDS	CCNA_00004	dephospho-CoA kinase	42.2779	44.3599	32.4895	31.1944	41.1437	39.5997	37.8358	41.6062	36.2211	72.9756	39.8246	40.2047	37.2462	43.4261	35.3049	42.3932	34.5317	42.5895	40.9926	39.6546
	3201	3250	+	CDS	dnaQ	DNA polymerase III, epsilon chain	42.0554	43.2445	28.7846	23.3758	44.7054	41.9257	41.7139	41.8302	40.7985	79.8396	45.3388	46.9654	40.6797	48.5602	39.4584	46.5541	46.2044	46.1567	44.9739	45.3277
	3251	3300	+	CDS	dnaQ	DNA polymerase III, epsilon chain	40.7203	42.4723	31.4445	29.0403	41.8806	35.5874	41.9625	44.8756	40.2015	59.681	42.8268	45.1673	40.4558	44.7096	39.2607	45.1409	47.1772	42.049	42.4671	44.8739
	3301	3350	+	CDS	dnaQ	DNA polymerase III, epsilon chain	41.7772	42.7726	31.1595	30.8753	41.5122	35.82	41.6144	44.2486	37.8133	42.9183	40.5598	41.9308	36.649	43.2835	39.7551	43.7278	39.8817	39.6709	40.9926	40.7893
	3351	3400	+	CDS	dnaQ	DNA polymerase III, epsilon chain	43.4461	42.5581	27.7396	25.2108	42.8017	39.8323	44.5478	43.8903	41.8931	40.0282	42.3979	45.0235	38.6644	48.3463	41.733	43.4923	40.8544	46.3728	45.7111	43.6258
	3401	3450	+	CDS	dnaQ	DNA polymerase III, epsilon chain	38.5507	37.5815	29.7345	28.0829	41.8806	39.3671	44.2992	45.3235	40.5	37.4993	41.1113	44.3762	37.7687	46.2071	41.6341	44.8269	35.9908	49.94	45.1213	44.0796
	3451	3500	+	CDS	dnaQ	DNA polymerase III, epsilon chain	33.4329	32.9053	29.6395	24.3332	37.9505	36.0526	42.6088	41.9645	40.102	35.982	36.5774	38.9101	34.1112	40.0747	40.843	41.7652	28.209	40.4276	37.6748	38.3498
	3501	3550	+	CDS	dnaQ	DNA polymerase III, epsilon chain	31.8753	32.3905	30.2095	20.7431	35.3099	34.3662	39.924	39.2326	39.2064	34.3202	37.7415	36.5366	36.1265	41.073	37.5795	39.881	32.0999	34.2662	35.5367	37.6691
	3551	3600	+	CDS	dnaQ	DNA polymerase III, epsilon chain	33.8223	33.5488	27.6446	24.0141	35.924	34.5407	37.1398	38.3816	36.8182	35.2595	38.2316	38.1189	35.0069	42.7843	36.0961	39.6455	39.3954	33.4014	35.2418	37.896
	3601	3650	+	CDS	dnaQ	DNA polymerase III, epsilon chain	33.5442	32.9053	25.7446	23.7747	34.88	33.7266	35.4493	35.5601	34.5295	34.1034	34.2492	35.6736	34.0366	37.8641	37.7773	35.1707	29.6681	33.2933	35.9791	37.1585
	3651	3700	+	CDS	dnaQ	DNA polymerase III, epsilon chain	29.7614	30.7602	29.2596	27.8436	32.8536	32.331	33.6595	34.0374	32.4398	30.0573	35.9647	32.6528	33.9619	32.5161	30.9536	33.6791	27.2363	31.8881	36.4215	33.9816
	3701	3750	+	CDS	dnaQ	DNA polymerase III, epsilon chain	27.1468	30.2025	30.6845	28.6414	28.9234	29.8306	34.0572	34.754	32.0418	26.7336	32.84	31.2144	31.7227	30.163	25.3167	31.9519	26.7499	28.3209	34.0622	34.3787
	3751	3800	+	CDS	dnaQ	DNA polymerase III, epsilon chain	24.9773	28.0574	36.4794	33.508	27.6952	29.5399	31.1735	33.8583	30.7482	20.9534	26.1617	27.0429	28.0652	24.5297	28.8769	26.378	21.3999	24.4295	29.6385	30.9181
	3801	3850	+	CDS	dnaQ	DNA polymerase III, epsilon chain	26.5906	26.2127	33.0595	29.7583	25.7916	27.1557	32.1182	31.7981	30.9472	17.9188	24.1398	21.8644	25.826	19.039	28.1846	23.6303	19.4545	26.2671	27.7216	30.2374
	3851	3900	+	CDS	dnaQ	DNA polymerase III, epsilon chain	26.2012	25.0115	27.8346	24.413	24.4406	25.4694	28.3396	27.0956	29.8526	16.9795	22.3018	17.9806	24.1839	16.4007	23.3388	20.0975	19.9409	24.97	26.9106	27.2307
	3901	3950	+	CDS	dnaQ	DNA polymerase III, epsilon chain	23.4753	25.655	25.9346	24.2534	23.5195	25.0624	26.6989	26.4238	27.9619	22.1094	23.4659	18.7718	23.2882	17.3277	21.9543	20.8041	21.8863	23.2405	25.5098	23.5432
	3951	4000					26.4793	28.1432	16.5297	18.8283	27.204	26.4579	28.787	28.7974	32.2408	30.1295	30.5118	26.8271	26.9456	26.0984	23.8333	25.5145	28.209	28.9695	29.7122	27.1172
	4001	4050	+	CDS	CCNA_00006	enoyl-CoA hydratase	29.2051	30.5457	24.2246	26.8862	27.6952	26.8068	27.2458	25.3937	33.2359	33.6699	28.5512	27.0429	27.0949	28.309	24.3278	24.8864	29.1817	29.6181	30.2283	27.5143
	4051	4100	+	CDS	CCNA_00006	enoyl-CoA hydratase	29.5945	33.3772	41.6094	40.9277	26.4057	26.5161	24.5113	23.2887	29.6536	26.6614	24.2011	22.296	23.6614	21.6774	21.9543	20.6471	20.4272	24.5376	26.247	25.5287
	4101	4150	+	CDS	CCNA_00006	enoyl-CoA hydratase	29.2607	32.6479	45.6943	42.9222	24.6862	24.7135	23.8649	25.752	25.1757	15.8957	20.8926	16.6141	22.7657	15.1884	22.8444	14.9161	17.9954	20.5381	26.4682	23.1461
	4151	4200	+	CDS	CCNA_00006	enoyl-CoA hydratase	26.0899	27.5855	46.1693	41.167	21.1245	21.9804	19.6388	21.139	25.2752	11.9218	21.0151	10.9322	21.4221	11.5518	20.6687	12.718	18.9681	18.8086	23.003	19.7422
	4201	4250	+	CDS	CCNA_00006	enoyl-CoA hydratase	25.5892	29.988	34.3895	33.7474	20.8175	20.9919	19.44	19.3028	29.5541	14.5951	22.7919	13.953	20.825	16.7572	17.5041	16.5648	19.9409	20.5381	24.5513	20.3095
	4251	4300	+	CDS	CCNA_00006	enoyl-CoA hydratase	27.2025	32.0044	32.9645	38.1353	23.3352	22.9108	22.3734	20.9599	28.36	14.3784	22.6081	15.5353	25.3035	19.6808	19.482	19.3125	20.9136	20.7543	26.9843	23.0326
	4301	4350	+	CDS	CCNA_00006	enoyl-CoA hydratase	25.923	26.6846	40.4694	46.6719	22.1685	21.9223	22.075	22.4826	24.7777	10.6212	18.5644	12.2268	23.5121	14.8319	18.4931	15.2302	17.9954	17.9438	23.3717	20.5365
	4351	4400	+	CDS	CCNA_00006	enoyl-CoA hydratase	23.1972	23.7244	36.5744	37.8162	22.0457	21.9804	23.9643	26.9612	26.8673	12.9333	19.1771	13.5214	19.1829	14.1188	19.6798	13.66	19.4545	18.16	23.3717	20.3095
	4401	4450	+	CDS	CCNA_00006	enoyl-CoA hydratase	23.0859	24.5824	41.1344	38.1353	23.151	22.3293	23.5666	27.5434	30.2506	17.9188	20.2799	17.7649	21.1236	21.6061	22.4488	20.3331	25.7772	23.2405	25.1411	24.4509
	4451	4500	+	CDS	CCNA_00006	enoyl-CoA hydratase	25.7005	27.8	37.6194	36.6993	23.8879	24.4809	26.3508	29.5588	28.36	20.6644	23.4659	24.3098	25.826	26.1698	23.7344	25.1219	29.1817	25.9429	29.1962	26.6066
	4501	4550	+	CDS	CCNA_00006	enoyl-CoA hydratase	28.4263	27.5426	38.5694	36.4599	25.853	25.7601	32.0685	31.4846	29.2555	25.8666	26.7131	29.2725	30.6031	27.0254	25.8112	29.8323	35.0181	28.3209	32.1453	31.5989
	4551	4600	+	CDS	CCNA_00006	enoyl-CoA hydratase	28.5932	28.2291	44.2693	40.2096	28.2479	28.9584	33.9578	32.4251	29.7531	27.0949	29.4089	33.0124	28.0652	29.8064	26.0089	32.58	27.2363	32.969	33.6198	35.5133
	4601	4650	+	CDS	CCNA_00006	enoyl-CoA hydratase	31.8197	33.3772	36.8594	36.8588	30.0288	35.9363	36.8912	39.3222	34.032	29.696	33.1463	37.1839	29.1849	35.6536	35.0082	32.9725	29.6681	35.9957	36.4215	36.7614
	4651	4700	+	CDS	CCNA_00006	enoyl-CoA hydratase	34.8236	35.5652	34.6745	35.9015	35.6169	36.9248	38.9296	41.4719	38.2113	38.2941	34.3104	36.6805	33.3648	41.2156	40.1507	36.8193	39.3954	38.1576	39.9604	36.0239
	4701	4750	+	CDS	CCNA_00006	enoyl-CoA hydratase	36.8819	37.9247	26.5046	24.7321	51.3375	40.6464	43.0066	42.5915	39.8035	70.5912	41.969	39.7731	37.3955	46.4923	46.9743	45.769	44.7453	46.8052	42.0248	41.2431
	4751	4800	+	CDS	CCNA_00006	enoyl-CoA hydratase	36.3812	37.1525	15.4848	13.0841	67.8564	54.1952	41.0675	41.1136	38.6094	118.423	46.8092	45.3831	45.2328	50.6281	53.3035	51.8925	59.8226	49.0752	35.1681	41.0729
	4801	4850	+	CDS	CCNA_00006	enoyl-CoA hydratase	36.2143	39.2976	21.4697	20.9026	75.5325	64.8365	36.2946	39.0087	38.1118	141.038	45.0937	44.4481	50.0845	45.9932	56.8637	55.8178	81.2225	46.0486	35.1681	38.4066
	4851	4900					34.4342	36.6806	27.2646	22.6578	65.4001	68.9651	31.8199	35.1123	35.7236	112.57	43.0719	37.5435	44.1132	40.2173	59.0393	52.5205	81.7089	43.7786	37.3062	34.7758
	4901	4950					36.4368	35.8655	35.2445	32.3911	61.3471	77.8038	32.6154	33.276	39.0074	87.932	44.5423	36.7524	45.6807	43.1409	62.0061	51.2644	70.5225	45.4	38.9282	36.8181
	4951	5000	+	CDS	CCNA_00007	SSU ribosomal protein S20P	35.9362	35.651	39.5194	40.7681	52.2586	63.092	34.455	34.7092	43.7838	68.7849	44.3585	37.1839	46.5764	40.6451	57.9515	51.3429	56.9044	43.4543	36.274	38.6335
	5001	5050	+	CDS	CCNA_00007	SSU ribosomal protein S20P	31.9865	34.0207	44.6493	46.5921	45.0124	49.4851	35.0516	37.7099	44.0823	54.4788	45.155	38.047	45.0835	40.2173	59.9294	50.9504	49.609	43.2381	35.7579	34.8893
	5051	5100	+	CDS	CCNA_00007	SSU ribosomal protein S20P	33.4885	36.08	41.4194	40.6085	44.2141	53.1485	39.5263	42.2332	45.973	50.2159	41.9078	43.657	49.4128	42.2139	68.9287	52.442	49.1226	47.7781	39.3706	39.3143
	5101	5150	+	CDS	CCNA_00007	SSU ribosomal protein S20P	35.9918	36.0371	31.4445	31.9124	46.7319	52.6833	43.5037	40.2627	47.4656	51.5887	45.8902	49.4108	53.8912	49.0594	70.0165	52.6775	46.2044	48.2105	40.1078	40.2787
	5151	5200	+	CDS	CCNA_00007	SSU ribosomal protein S20P	37.4382	35.2649	25.6496	25.9288	54.715	55.1255	42.3105	38.3816	47.7641	55.3458	51.9558	51.2807	56.5037	50.6994	69.0276	54.8757	57.8771	54.48	36.2003	40.0518
	5201	5250	+	CDS	CCNA_00007	SSU ribosomal protein S20P	35.7693	32.0044	12.7298	12.765	69.2688	61.2894	46.3874	45.4131	61.7949	72.7588	67.7019	67.0318	66.9535	59.3276	74.5656	77.3284	82.6816	75.0181	33.6198	42.8316
	5251	5300					32.0422	29.3016	5.03492	6.54204	88.6739	75.1289	54.0938	53.6985	75.9251	101.588	82.4063	80.769	94.7202	72.1629	83.2682	105.277	107.486	96.529	32.2927	44.6469
	5301	5350					32.9879	29.0442	4.36993	5.42511	93.7094	83.9095	51.2598	49.5782	76.2236	109.102	83.5704	86.5228	104.797	78.224	80.0047	104.02	121.104	98.0424	28.164	42.3777
	5351	5400					39.5521	33.463	6.4599	5.42511	98.3764	92.9226	52.4531	48.7272	80.204	113.148	83.8768	84.437	101.139	76.0135	90.1907	102.529	116.241	92.8538	32.219	45.1575
	5401	5450					43.3348	36.9809	15.7698	12.1267	98.9291	95.0741	47.7795	47.7867	70.2531	122.397	75.1154	68.9737	82.2551	65.674	95.8277	88.7118	109.918	75.5586	36.274	47.9373
	5451	5500					41.7772	34.4926	15.1048	12.0469	90.3319	94.0856	40.7195	41.0688	62.6904	138.581	65.8025	61.278	68.1478	58.7572	84.0593	76.7004	107.972	61.0738	33.2512	44.2498
	5501	5550					39.5521	35.2649	17.6697	14.5201	92.1128	96.0627	36.7917	35.0227	54.6302	130.778	64.8222	55.8119	69.566	55.9762	77.0379	75.3658	103.109	56.3176	33.7673	37.3854
	5551	5600					43.001	39.5979	34.7695	29.5988	85.6649	88.8521	38.2336	34.5748	47.5651	103.466	62.494	49.9142	61.2061	51.8404	75.5545	66.4946	80.2498	51.9938	36.7901	38.2364
	5601	5650	+	CDS	dnaA	chromosome replication initiator protein DnaA	37.9388	36.1229	36.4794	31.1944	57.6626	59.8938	34.8527	32.3803	42.3907	76.227	51.5269	39.3416	50.3831	44.7096	58.7426	52.2065	54.959	37.4009	38.9282	36.0806
	5651	5700	+	CDS	dnaA	chromosome replication initiator protein DnaA	34.6567	36.0371	37.2394	37.2577	46.4862	49.7758	35.9962	31.9325	41.0971	60.4035	45.7064	36.177	44.8596	40.3599	47.6666	46.0045	43.2863	33.4014	35.6842	35.6835
	5701	5750	+	CDS	dnaA	chromosome replication initiator protein DnaA	33.1547	35.0504	44.7443	41.7255	41.5122	43.612	33.0131	31.3055	39.1069	47.109	39.7633	34.8824	37.9926	31.7317	42.5241	41.2942	39.8817	33.5095	33.5461	33.5277
	5751	5800	+	CDS	dnaA	chromosome replication initiator protein DnaA	27.87	29.2158	41.9894	39.8107	33.9589	34.1336	27.5938	29.0661	31.4447	33.0919	30.8794	27.6902	31.4241	25.1001	33.8215	31.4809	38.4226	28.6452	32.9563	27.9682
	5801	5850	+	CDS	dnaA	chromosome replication initiator protein DnaA	23.6422	25.5263	38.1894	39.6512	30.4586	29.5399	25.8039	27.1851	25.4742	25.5053	24.2011	23.0871	28.5877	21.1782	26.3056	25.907	29.1817	25.7267	28.7538	26.323
	5851	5900	+	CDS	dnaA	chromosome replication initiator protein DnaA	23.8647	25.2689	38.0944	33.3485	27.8795	26.0509	25.9034	26.4686	28.957	19.0748	22.6081	20.426	28.3638	21.6774	24.7233	23.8658	24.3181	22.5919	25.0674	24.1672
	5901	5950	+	CDS	dnaA	chromosome replication initiator protein DnaA	24.421	23.896	32.1095	29.519	25.9758	25.295	25.9531	24.2293	30.2506	19.5806	23.5272	21.6487	29.3342	23.5314	28.0857	22.4527	26.7499	21.4029	24.625	25.472
	5951	6000	+	CDS	dnaA	chromosome replication initiator protein DnaA	24.2541	26.5559	34.2945	33.6676	27.3882	26.7487	27.6932	27.5434	30.4496	24.2048	29.5928	25.4606	31.2002	24.3871	29.0746	25.9855	27.2363	24.1052	28.3114	28.8191
	6001	6050	+	CDS	dnaA	chromosome replication initiator protein DnaA	30.0395	30.5886	41.5144	40.2894	33.6519	32.5055	30.5769	32.2012	32.0418	29.5515	35.1069	31.0705	34.1112	29.3786	30.7558	35.9557	28.6954	29.51	31.1131	31.5989
	6051	6100	+	CDS	dnaA	chromosome replication initiator protein DnaA	32.2647	35.1362	43.2243	37.896	36.4152	37.0411	34.3058	35.7393	34.9275	34.7537	38.3542	33.8036	38.4404	35.0118	35.7005	40.6661	33.0726	30.8071	33.9885	36.5345
	6101	6150	+	CDS	dnaA	chromosome replication initiator protein DnaA	31.764	36.6806	37.1444	32.8698	37.889	40.7627	38.0347	40.5762	34.629	35.4762	43.7458	35.4578	42.3218	42.4991	37.975	39.8025	29.1817	33.2933	36.3477	36.0806
	6151	6200	+	CDS	dnaA	chromosome replication initiator protein DnaA	34.1561	35.3507	31.5395	30.8753	40.4682	46.9265	39.4765	42.1885	31.9423	36.9936	43.2557	39.4135	39.4854	42.5704	38.1728	40.4306	35.0181	37.7252	39.2231	37.3287
	6201	6250	+	CDS	dnaA	chromosome replication initiator protein DnaA	37.16	38.7399	30.8745	32.3113	43.8457	47.4498	40.8189	40.9792	32.9374	42.6293	43.3169	46.3181	40.5304	41.4295	45.392	41.7652	38.909	36.7524	41.6561	42.0373
	6251	6300	+	CDS	dnaA	chromosome replication initiator protein DnaA	34.4898	37.3241	33.7245	33.2687	42.2491	44.3679	40.9681	37.7994	35.3256	41.8345	44.2972	43.585	40.605	40.5738	43.9086	42.3147	37.9363	35.1309	36.9376	39.7114
	6301	6350	+	CDS	dnaA	chromosome replication initiator protein DnaA	34.6011	36.509	31.0645	30.5561	39.7927	41.6931	41.9625	37.7994	36.3207	39.5224	45.8289	42.5781	39.7093	43.7113	39.3596	43.1783	33.0726	34.3743	36.3477	36.4777
	6351	6400	+	CDS	dnaA	chromosome replication initiator protein DnaA	37.1044	38.9115	25.6496	28.0829	38.626	41.3442	42.6585	40.1283	38.8084	36.7768	44.3585	42.4343	41.8739	45.1375	42.623	44.7484	39.8817	35.1309	38.707	38.5768
	6401	6450	+	CDS	dnaA	chromosome replication initiator protein DnaA	39.6077	40.5417	29.2596	31.2742	37.3978	41.8675	40.4212	39.6804	33.3354	37.4993	41.7852	41.1397	38.8136	39.5755	42.7219	46.9466	48.6362	32.2124	37.0113	38.6902
	6451	6500	+	CDS	dnaA	chromosome replication initiator protein DnaA	36.5481	39.2976	37.9044	33.1889	34.2045	36.8085	34.8527	37.3516	30.8477	34.7537	35.4133	35.8893	35.4548	33.7283	42.7219	40.5091	42.7999	26.5914	33.4724	35.3431
	6501	6550	+	CDS	dnaA	chromosome replication initiator protein DnaA	31.7084	35.6939	33.5345	32.79	31.7482	33.7848	32.5657	34.6196	30.4496	32.5139	33.4527	31.9336	36.649	34.2988	38.5684	37.7614	35.0181	26.9157	34.7257	32.1662
	6551	6600	+	CDS	dnaA	chromosome replication initiator protein DnaA	29.2607	33.3343	30.2095	35.2632	34.4502	34.7151	33.1623	33.7239	31.5442	34.1034	34.0654	34.3789	34.4844	32.3022	35.1071	37.4474	26.2636	28.8614	33.3986	32.6201
	6601	6650	+	CDS	dnaA	chromosome replication initiator protein DnaA	29.0938	34.0207	30.0195	34.2261	37.8276	34.1336	34.0572	31.9325	33.6339	31.4301	33.8816	37.5435	34.1112	32.1596	35.6016	35.8772	29.6681	29.51	35.0944	34.6056
	6651	6700	+	CDS	dnaA	chromosome replication initiator protein DnaA	30.7627	32.2618	33.7245	37.0982	36.5995	34.7733	35.6979	34.8435	34.9275	30.3463	35.1682	33.372	35.0069	33.5144	36.6894	36.8978	40.3681	32.7529	35.5367	35.2864
	6701	6750	+	CDS	dnaA	chromosome replication initiator protein DnaA	31.319	33.463	36.5744	37.8162	35.924	36.9248	37.1398	35.2466	34.1315	28.6845	34.6168	28.3375	28.2145	32.8013	32.6348	35.8772	36.9635	32.4286	30.7444	32.4499
	6751	6800	+	CDS	dnaA	chromosome replication initiator protein DnaA	29.4833	34.5784	30.9695	31.9124	34.88	37.0993	34.4052	32.9625	32.2408	29.407	34.0041	31.0705	29.7074	34.7266	31.8437	32.894	36.4772	29.0776	31.7766	31.8826
	6801	6850	+	CDS	dnaA	chromosome replication initiator protein DnaA	32.0422	36.6377	24.6996	25.2906	34.6344	36.3433	33.8086	34.8435	37.4152	29.9128	34.8619	33.372	35.4548	35.9388	32.437	33.208	30.1545	29.51	33.9147	34.0951
	6851	6900	+	CDS	dnaA	chromosome replication initiator protein DnaA	29.817	35.6939	26.7896	26.248	31.9324	34.5407	31.273	31.5294	37.9128	21.8927	27.3871	24.8852	32.2452	24.8862	30.1625	24.0228	21.3999	25.0781	28.7538	31.2018
	6901	6950	+	CDS	dnaA	chromosome replication initiator protein DnaA	26.8131	30.2025	34.0095	33.3485	29.4147	30.8191	29.2842	28.8422	29.0565	15.1731	20.8926	16.1826	26.5724	14.8319	26.9979	17.3498	22.3727	19.9976	22.9293	23.2595
	6951	7000	+	CDS	dnaA	chromosome replication initiator protein DnaA	25.923	24.7111	27.8346	31.1944	31.3183	30.0632	31.4221	31.2159	28.4595	13.8726	19.1158	17.1176	25.3781	19.253	25.3167	21.8247	26.7499	18.3762	23.9615	24.1105
	7001	7050	+	CDS	dnaA	chromosome replication initiator protein DnaA	26.2568	28.4436	29.0696	31.1146	36.1696	36.227	34.0572	32.649	33.5344	21.0256	26.7744	29.5601	33.1409	28.095	28.778	31.7164	36.9635	24.8619	30.9656	30.0105
	7051	7100	+	CDS	dnaA	chromosome replication initiator protein DnaA	32.821	32.9911	28.5946	28.0031	43.0474	40.1812	41.0178	38.3816	38.8084	35.8375	39.8859	43.3693	38.6644	40.0747	34.9094	43.0998	46.2044	35.9957	36.0528	35.6835
	7101	7150	+	CDS	dnaA	chromosome replication initiator protein DnaA	38.3839	36.5948	17.5747	18.1103	41.2665	38.8437	43.454	40.7553	41.3956	37.7883	44.8486	42.1466	37.9179	44.2818	38.0739	48.9092	36.4772	46.9133	36.4952	37.896
	7151	7200	-	CDS	alkB	alkylated DNA repair protein AlkB	37.4382	40.7562	27.6446	28.9605	37.0907	39.3089	44.5975	41.875	42.1917	30.9966	41.7239	39.4135	36.5744	42.1426	37.1839	45.3765	28.209	47.67	36.5689	37.896
	7201	7250	-	CDS	alkB	alkylated DNA repair protein AlkB	33.3773	36.3803	39.0444	37.9758	35.7398	34.8896	36.742	37.4859	34.7285	29.407	34.5555	33.3001	30.9763	37.7928	30.8547	31.9519	26.2636	33.9419	33.9147	33.6979
	7251	7300	-	CDS	alkB	alkylated DNA repair protein AlkB	34.1561	33.9349	39.3294	38.7736	32.1781	30.9354	33.7092	36.2767	30.0516	26.9504	30.3892	31.2863	26.871	33.0152	28.0857	29.2042	18.4818	32.1043	34.2096	33.0172
	7301	7350	-	CDS	alkB	alkylated DNA repair protein AlkB	32.5985	34.5355	40.7544	42.0446	31.3183	31.8077	34.7533	36.9485	33.4349	27.1671	31.6146	31.4301	30.0806	31.4465	30.2614	33.2865	22.3727	32.1043	32.0715	34.5489
	7351	7400	-	CDS	alkB	alkylated DNA repair protein AlkB	28.6488	31.3179	36.7644	32.8698	30.6428	31.4006	34.1567	34.7988	32.2408	25.3608	31.0632	31.2863	29.8566	30.876	27.3935	32.0304	24.8045	31.0233	31.6292	35.57
	7401	7450	-	CDS	alkB	alkylated DNA repair protein AlkB	28.6488	30.3312	33.3445	31.0348	29.4761	28.8421	34.7533	32.873	29.4546	26.1556	30.2667	29.4882	27.4681	29.8064	29.5691	30.7744	25.2908	25.6186	35.463	33.1874
	7451	7500	-	CDS	alkB	alkylated DNA repair protein AlkB	25.8118	28.4436	33.5345	33.9867	29.9059	28.4932	33.5103	32.3355	28.1609	27.0949	27.816	27.0429	25.4528	28.7368	30.0636	29.5968	24.3181	23.6729	30.597	31.2018
	7501	7550	-	CDS	alkB	alkylated DNA repair protein AlkB	24.3098	24.3679	32.5845	32.072	28.3093	27.0976	32.3668	34.4405	29.156	24.7105	27.9998	31.5021	24.5571	27.0254	28.5802	29.3612	24.3181	26.6995	29.1224	33.1306
	7551	7600	-	CDS	alkB	alkylated DNA repair protein AlkB	24.1985	26.3843	35.5295	35.6621	25.4845	24.4227	30.4775	32.2012	32.8379	27.3839	29.4702	34.5947	27.5428	28.7368	28.5802	30.7744	24.3181	31.1314	31.2605	31.0883
	7601	7650	-	CDS	alkB	alkylated DNA repair protein AlkB	26.0899	29.0013	34.6745	33.7474	25.3003	25.8183	32.3668	32.9177	33.9324	28.3232	32.7787	34.5947	28.2892	33.2292	30.8547	31.4809	27.7227	35.7795	34.1359	30.9749
	7651	7700	-	CDS	alkB	alkylated DNA repair protein AlkB	27.5362	30.5457	37.4294	35.5823	28.862	28.7839	34.2064	36.0976	31.1462	30.2018	34.1879	34.8824	28.2892	37.4363	32.9315	32.737	24.8045	37.6171	34.2834	35.1729
	7701	7750	-	CDS	alkB	alkylated DNA repair protein AlkB	26.7574	32.4334	36.5744	37.6566	29.7217	30.8773	34.0572	37.5307	33.6339	33.6699	35.5358	33.8755	29.9313	39.7894	36.2939	36.2698	27.2363	37.1848	34.7257	38.0095
	7751	7800	-	CDS	alkB	alkylated DNA repair protein AlkB	30.0952	31.9186	31.2545	32.3911	27.5724	30.1795	35.6482	36.3663	35.7236	32.8029	33.8816	33.5878	26.871	36.9371	36.4916	36.4268	26.7499	38.59	34.5783	37.272
	7801	7850					35.0461	37.6673	39.5194	41.5659	30.7043	31.8658	39.8743	39.3669	38.6094	35.0427	35.8422	38.6224	31.2748	39.6468	38.6673	40.3521	25.7772	37.4009	34.3571	38.8037
	7851	7900					37.6607	42.4294	36.0044	34.625	34.2659	31.6332	40.6201	40.9345	33.9324	38.0051	37.7415	36.177	34.9323	37.8641	43.7109	41.6867	31.6136	33.4014	33.4724	35.9104
	7901	7950					36.7706	38.9544	26.0296	24.0939	39.9155	32.7962	38.0844	36.0976	31.2457	47.7593	35.8422	36.2489	36.1265	35.0118	43.1175	41.0586	37.9363	39.1305	35.7579	35.6268
	7951	8000					37.6051	40.6704	23.0846	23.3758	53.0569	40.7627	41.4156	38.6504	39.5049	72.7588	44.9712	45.3831	43.8893	44.8522	52.4135	51.2644	51.0681	47.0214	42.1722	41.3566
	8001	8050					38.4395	44.3599	21.3747	20.2644	68.4705	49.7177	44.1998	46.5775	43.5848	113.871	55.7545	57.1065	53.2941	54.55	58.6438	65.788	66.6316	56.9662	39.6655	42.321
	8051	8100					36.9375	43.7593	20.3297	18.4294	63.6192	45.0657	43.0563	46.9358	37.3157	120.518	57.7763	55.3084	50.1592	53.6943	57.5559	65.474	71.4953	59.9928	39.1494	42.8883
	8101	8150					40.3865	40.9278	14.6298	15.0786	49.3724	37.3319	43.9512	46.3983	40.7985	90.8943	54.7129	49.6265	44.8596	53.4804	56.0725	55.7393	62.2544	52.3181	39.3706	43.3989
	8151	8200	+	CDS	dnaK	chaperone protein DnaK	38.7176	36.5948	11.8748	9.6535	42.6175	34.8314	43.8518	44.5173	40.4005	69.2907	50.1177	45.3112	44.785	51.1273	48.4577	53.1486	48.6362	49.94	36.8638	43.796
	8201	8250	+	CDS	dnaK	chaperone protein DnaK	35.5468	35.3936	21.8497	18.4294	39.6085	33.8429	39.4268	39.6804	34.629	49.9269	40.8662	39.1978	39.5601	38.7198	43.9086	49.4588	42.3135	43.8867	35.2418	40.3921
	8251	8300	+	CDS	dnaK	chaperone protein DnaK	31.2634	32.5192	30.3995	27.0458	33.0378	30.1213	35.151	35.9184	29.2555	33.9589	32.84	31.574	34.0366	28.9507	43.0186	37.2118	37.9363	31.4557	31.6292	30.5778
	8301	8350	+	CDS	dnaK	chaperone protein DnaK	27.6475	31.1892	33.8195	31.8326	30.8271	30.2958	35.4991	36.2767	32.1413	33.7422	35.2907	34.0913	33.5887	29.8064	38.1728	33.2865	36.4772	30.5909	30.4495	31.7691
	8351	8400	+	CDS	dnaK	chaperone protein DnaK	31.9309	35.6939	42.1794	33.4282	39.7313	37.7389	41.2664	40.6209	40.4005	40.1004	39.3345	40.6362	39.3361	39.1477	39.5573	40.9801	36.4772	36.32	36.9376	37.3287
	8401	8450	+	CDS	dnaK	chaperone protein DnaK	31.9309	34.0207	37.4294	28.2425	42.6789	37.8552	41.8133	39.9044	39.903	44.0021	38.2929	42.65	41.1275	39.6468	44.4031	44.5914	41.3408	40.7519	37.8223	40.7325
	8451	8500	+	CDS	dnaK	chaperone protein DnaK	32.5428	32.9911	26.6946	21.7802	39.9769	36.1689	40.8687	40.3074	37.9128	44.2189	39.0281	43.5131	41.9486	40.7164	45.7876	42.1577	35.5045	44.6433	37.2325	42.1508
	8501	8550	+	CDS	dnaK	chaperone protein DnaK	35.1574	33.034	23.7496	19.1474	38.2575	36.4596	40.7692	43.756	37.1167	41.8345	42.9493	40.5643	39.5601	42.9983	46.1832	41.4512	29.6681	44.8595	39.2231	42.4912
	8551	8600	+	CDS	dnaK	chaperone protein DnaK	32.4316	30.5457	21.6597	19.2272	38.0119	33.5522	35.4991	38.6504	34.1315	38.7999	40.7436	38.4785	35.2308	38.5772	42.623	42.1577	31.1272	43.8867	36.2003	38.5768
	8601	8650	+	CDS	dnaK	chaperone protein DnaK	32.7653	30.2025	22.7997	22.0993	38.7488	36.1689	35.3002	37.7546	33.7334	39.2334	38.7831	40.2047	36.2012	39.5755	46.381	43.6493	35.9908	43.13	34.5045	37.7825
	8651	8700	+	CDS	dnaK	chaperone protein DnaK	34.323	34.5784	28.5946	26.248	42.8017	42.2164	40.4212	43.7112	37.3157	45.2304	40.5598	43.2973	39.4108	43.3548	48.1611	44.6699	31.6136	44.9676	39.2231	44.0796
	8701	8750	+	CDS	dnaK	chaperone protein DnaK	36.6037	35.9942	26.9796	22.1791	46.5476	42.3327	44.5975	47.0254	40.301	51.7332	44.2972	48.7634	41.7247	50.129	54.7869	50.6364	30.6408	47.3457	42.3197	46.746
	8751	8800	+	CDS	dnaK	chaperone protein DnaK	36.8263	34.4068	23.1796	21.6207	42.4333	40.879	45.393	45.9953	37.7138	45.9529	44.5423	45.8146	44.4864	46.0645	50.8312	49.6158	33.559	45.7243	40.8451	42.2075
	8801	8850	+	CDS	dnaK	chaperone protein DnaK	34.6567	33.0769	22.7047	23.2961	39.5471	39.7741	41.0675	42.6363	33.0369	42.1958	40.0697	43.8008	38.8136	40.146	45.8865	43.8849	36.9635	43.13	40.0341	37.4422
	8851	8900	+	CDS	dnaK	chaperone protein DnaK	37.8832	33.463	24.5096	25.4501	44.5826	39.8323	42.6585	42.905	33.2359	42.4125	40.8049	42.7939	36.2758	42.6417	48.6555	47.0251	41.3408	39.5629	39.2968	38.5768
	8901	8950	+	CDS	dnaK	chaperone protein DnaK	39.4408	36.3374	27.5496	28.1627	46.0564	35.7618	42.9071	45.4131	34.5295	43.6408	43.3782	41.787	38.5897	41.2156	47.9633	51.3429	39.3954	42.5895	38.8545	42.8883
	8951	9000	+	CDS	dnaK	chaperone protein DnaK	39.8302	40.9707	23.9396	20.5037	43.9685	35.1803	42.8077	47.2045	36.3207	46.4587	47.0543	45.8865	42.3964	45.9219	46.5788	49.6158	36.9635	43.7786	42.2459	41.0729
	9001	9050	+	CDS	dnaK	chaperone protein DnaK	36.9375	39.3834	23.8446	20.6633	42.9245	35.5874	41.167	43.9799	33.8329	41.401	43.5007	46.8935	41.5007	48.0611	47.1721	51.4214	32.5863	42.9138	42.0248	39.7114
	9051	9100	+	CDS	dnaK	chaperone protein DnaK	35.8249	41.1423	31.0645	30.7955	44.3984	39.3671	45.2439	42.8603	34.3305	40.1727	45.4613	48.6196	38.6644	46.6349	47.6666	50.0083	35.9908	46.4809	41.5824	41.5268
	9101	9150	+	CDS	dnaK	chaperone protein DnaK	37.5494	41.1852	27.8346	24.413	41.0209	40.3556	43.7026	43.532	35.9226	43.4963	48.8924	47.0373	40.0825	44.9949	46.8754	44.9839	42.7999	45.4	40.8451	40.7325
	9151	9200	+	CDS	dnaK	chaperone protein DnaK	37.7163	36.5519	30.3045	29.6785	37.582	38.146	43.3049	41.4719	34.43	39.1611	40.3148	42.7939	39.6347	39.932	40.1507	43.8849	34.0454	39.0224	40.329	38.9739
	9201	9250	+	CDS	dnaK	chaperone protein DnaK	33.266	34.7929	34.7695	37.7364	36.9679	36.2852	39.3771	38.0234	31.1462	32.9474	34.7393	34.8824	32.7677	35.5823	35.5027	39.0175	27.2363	34.05	37.6011	37.045
	9251	9300	+	CDS	dnaK	chaperone protein DnaK	29.1495	34.7501	30.7795	30.237	33.9589	32.331	32.7148	34.0822	29.8526	30.4908	32.4724	31.3582	30.1552	32.3022	34.8105	33.6791	28.209	31.78	32.4402	33.0739
	9301	9350	+	CDS	dnaK	chaperone protein DnaK	29.5945	33.6775	28.4046	27.8436	31.3797	29.1328	33.9578	35.381	30.7482	33.6699	33.6978	33.6597	31.872	33.2292	35.3049	37.3689	24.3181	31.78	32.8088	33.1874
	9351	9400	+	CDS	dnaK	chaperone protein DnaK	30.4289	31.8328	29.1646	28.6414	30.213	28.6676	34.0572	34.6644	31.8428	34.0312	34.1266	33.8755	33.6634	35.3684	35.3049	36.4268	22.3727	31.5638	35.1681	32.1095
	9401	9450	+	CDS	dnaK	chaperone protein DnaK	32.7097	34.0207	36.0044	31.1944	35.4941	35.7618	38.1839	36.5454	30.6487	34.2479	36.0872	35.7455	36.4997	38.9337	40.2496	37.2904	31.1272	35.0229	37.9697	35.797
	9451	9500	+	CDS	dnaK	chaperone protein DnaK	28.5376	32.7766	31.6345	33.508	36.0468	33.2033	37.5872	37.5307	30.1511	33.1641	36.5161	35.242	34.0366	35.4397	37.8762	37.2118	35.9908	39.779	35.3155	35.3431
	9501	9550	+	CDS	dnaK	chaperone protein DnaK	26.4793	30.3312	34.5795	33.9867	33.4676	32.1566	35.8968	34.4853	31.4447	32.6584	33.2689	32.0774	32.3945	31.4465	34.5138	31.6379	32.5863	34.6986	33.03	35.0595
	9551	9600	+	CDS	dnaK	chaperone protein DnaK	29.8727	28.7439	31.0645	28.0031	37.3364	37.0993	40.7195	36.3215	34.9275	33.3087	36.271	35.3859	34.1859	35.2971	40.9418	35.0922	35.0181	33.5095	35.5367	39.7681
	9601	9650	+	CDS	dnaK	chaperone protein DnaK	30.9852	32.176	23.3696	23.3758	44.8896	41.9257	46.6857	44.5621	38.3108	40.3895	45.3388	45.8865	40.1572	44.7096	47.5677	42.2362	41.3408	41.1843	42.0985	45.8383
	9651	9700	+	CDS	dnaK	chaperone protein DnaK	31.9309	33.6775	24.6046	22.4982	44.0913	42.2746	47.5807	47.8315	38.4103	47.1812	48.7086	51.8561	44.3371	51.056	43.3153	48.3597	40.3681	47.3457	44.4578	48.2777
	9701	9750	+	CDS	dnaK	chaperone protein DnaK	32.7653	33.2485	22.3247	22.4982	41.635	39.4834	47.1829	49.1303	39.903	44.9414	43.1331	52.5753	45.5314	49.9864	39.9529	49.3803	42.3135	47.2376	44.2366	45.895
	9751	9800	+	CDS	dnaK	chaperone protein DnaK	34.9905	34.7929	26.5996	27.4447	40.3454	41.286	46.288	48.8168	41.0971	40.0282	39.457	47.5408	41.2768	43.7113	40.0518	43.3353	41.3408	41.5086	43.6468	41.1296
	9801	9850	+	CDS	dnaK	chaperone protein DnaK	33.266	35.2649	25.7446	27.5245	36.6609	41.9838	42.3105	40.9792	37.5148	35.0427	38.5992	41.4274	37.8433	40.9303	37.8762	37.2904	36.9635	36.4281	40.2553	38.4633
	9851	9900	+	CDS	dnaK	chaperone protein DnaK	33.6554	38.7399	22.7997	27.5245	34.3274	35.82	40.6201	39.4565	37.2162	35.693	36.8225	33.6597	39.3361	39.932	36.4916	41.6082	34.0454	35.8876	39.3706	38.52
	9901	9950	+	CDS	dnaK	chaperone protein DnaK	32.3203	36.0371	28.7846	34.2261	34.8186	34.7151	38.8799	38.1129	34.9275	31.7913	32.5949	30.2794	37.7687	31.4465	37.7773	38.1539	30.6408	36.5362	38.2647	36.0239
	9951	10000	+	CDS	dnaK	chaperone protein DnaK	28.9826	31.4467	36.6694	38.6938	31.8096	31.9821	35.3499	34.5748	27.3649	24.277	25.6103	23.9502	32.2452	22.1765	30.558	27.1631	28.209	31.9962	31.9241	31.2585
	10001	10050	+	CDS	dnaK	chaperone protein DnaK	32.2091	34.7501	36.5744	39.332	29.5989	34.0755	36.1951	34.9331	31.2457	28.4677	29.7153	23.3029	32.8423	24.5297	34.2171	28.9687	28.6954	37.2929	33.7673	32.7903
	10051	10100	+	CDS	dnaK	chaperone protein DnaK	33.9892	34.2352	37.0494	38.4545	32.8536	35.3548	36.8912	34.5748	38.8084	34.3924	34.9231	33.3001	35.7533	30.9473	39.854	34.0716	30.6408	39.0224	34.9469	32.7903
	10101	10150					34.6011	36.8522	36.6694	33.6676	42.4333	36.7504	40.5703	37.7099	35.6241	44.0021	37.7415	40.4204	39.3361	41.073	40.6452	40.0381	30.1545	43.3462	36.6426	34.322
	10151	10200					39.0514	42.9442	34.0095	31.5933	54.8992	45.0657	43.9512	41.4271	40.8981	68.8571	48.6473	47.7565	48.0692	56.1188	48.0622	57.4664	53.4999	54.5881	41.7299	44.2498
	10201	10250	+	CDS	dnaJ	chaperone protein DnaJ	41.1097	45.0893	27.3596	24.9715	57.1099	44.775	43.6032	41.4271	41.9926	80.5621	51.2819	48.4038	47.7706	57.4023	47.0732	60.2141	56.9044	55.8852	42.8358	46.8027
	10251	10300	+	CDS	dnaJ	chaperone protein DnaJ	38.6064	42.2578	21.7547	17.9507	48.2057	38.0297	39.3274	41.2032	33.4349	59.103	43.2557	41.9308	40.6797	47.8471	40.7441	48.2812	44.259	46.3728	42.2459	37.3287
	10301	10350	+	CDS	dnaJ	chaperone protein DnaJ	35.4912	41.5714	30.3995	27.5245	40.1612	32.7381	36.0957	39.143	32.2408	37.7161	42.7042	36.177	36.4997	40.0747	39.2607	39.9596	40.8544	38.9143	37.2325	33.5845
	10351	10400	+	CDS	dnaJ	chaperone protein DnaJ	31.5971	36.4232	33.0595	30.3168	34.7572	31.8658	34.7533	36.0976	36.6192	29.8405	38.3542	30.4951	33.5141	29.949	35.206	32.6585	31.6136	34.05	34.5783	33.7547
	10401	10450	+	CDS	dnaJ	chaperone protein DnaJ	29.5945	29.9451	34.1045	36.5397	30.52	32.331	34.1069	33.7687	34.828	22.7597	29.8991	24.4536	31.9466	20.4652	34.2171	26.4565	26.2636	29.7262	34.0622	30.0672
	10451	10500	+	CDS	dnaJ	chaperone protein DnaJ	30.5402	28.3578	32.2045	33.3485	27.511	30.005	31.5713	29.6484	29.9521	19.5083	27.0195	20.2821	30.5284	18.5399	30.6569	21.9817	21.8863	23.6729	29.5648	28.0816
	10501	10550	+	CDS	dnaJ	chaperone protein DnaJ	27.7031	28.4865	31.0645	30.237	27.0197	27.2139	28.8368	28.3496	25.7727	21.7482	25.9779	20.9294	27.4681	23.4601	26.899	19.9405	21.8863	21.9433	25.9521	27.6278
	10551	10600	+	CDS	dnaJ	chaperone protein DnaJ	23.4753	27.4139	31.7295	29.7583	25.9144	28.1443	24.7598	27.006	23.6831	23.699	26.1617	24.2379	25.2289	29.236	23.6355	22.2957	18.4818	24.3214	23.5929	25.6989
	10601	10650	+	CDS	dnaJ	chaperone protein DnaJ	22.9191	28.1432	30.1145	32.3911	23.3352	25.0042	22.2242	24.0053	21.9914	23.699	27.3871	23.7344	23.4375	24.4584	21.7565	22.3742	23.3454	20.7543	23.8878	23.8268
	10651	10700	+	CDS	dnaJ	chaperone protein DnaJ	23.4197	25.5263	38.2844	43.9593	20.5718	20.0034	18.8433	18.0936	20.9963	18.7135	23.4046	19.8506	21.87	19.039	20.6687	17.0358	25.7772	16.1062	21.6759	19.9124
	10701	10750	+	CDS	dnaJ	chaperone protein DnaJ	19.3588	20.4639	38.5694	43.0817	18.6068	17.9681	14.7664	15.5855	18.9066	12.1385	20.6475	14.5283	20.7504	13.0492	21.2621	12.561	25.7772	15.3495	18.8743	16.4519
	10751	10800	+	CDS	dnaJ	chaperone protein DnaJ	17.7456	17.7182	37.4294	38.9331	17.44	17.2122	10.4409	12.137	17.7125	8.59811	16.2975	12.0111	17.7647	9.41255	16.0207	9.1852	22.859	13.9443	15.3354	12.9346
	10801	10850	+	CDS	dnaJ	chaperone protein DnaJ	16.1323	15.4445	30.1145	31.1944	15.7206	15.2933	7.30863	7.79277	12.3391	8.3091	15.0108	11.2199	13.5848	10.6248	12.2628	9.89176	15.0772	11.2419	13.1973	10.4951
	10851	10900	+	CDS	dnaJ	chaperone protein DnaJ	12.739	10.9827	23.7496	23.695	12.1589	11.688	5.46904	6.71791	8.0602	7.29756	13.1728	7.83955	10.4498	7.84379	8.70261	7.53658	11.1863	7.45857	9.14223	7.65862
	10901	10950	+	CDS	dnaJ	chaperone protein DnaJ	11.0701	8.58026	16.8147	19.7857	9.88677	9.24574	8.20356	8.37499	8.45823	5.70799	8.27127	5.60995	6.6431	4.20713	8.60372	6.04496	7.29544	6.59381	5.6033	5.61632
	10951	11000	+	CDS	dnaJ	chaperone protein DnaJ	17.078	15.9593	15.3898	15.3977	19.098	18.4915	17.7992	17.6905	15.0258	15.5344	16.9714	18.0525	15.4508	17.9694	16.2185	17.7424	17.0227	16.1062	15.7777	15.8846
	11001	11050	+	CDS	dnaJ	chaperone protein DnaJ	23.3641	23.5957	22.8947	19.0677	29.3533	27.272	25.6548	24.3188	21.2948	25.9388	27.142	30.8547	26.1246	31.8743	24.3278	28.1837	27.2363	26.3752	24.5513	24.6778
	11051	11100	+	CDS	dnaJ	chaperone protein DnaJ	25.0329	25.655	29.5446	27.5245	29.2304	29.2491	27.6435	26.8716	22.887	29.3347	28.2448	32.0774	29.5581	32.5161	23.4377	27.1631	26.7499	27.3481	27.0581	27.9682
	11101	11150	+	CDS	dnaJ	chaperone protein DnaJ	26.7018	26.2556	28.5946	27.4447	29.7217	31.6914	33.1126	33.7239	27.3649	28.829	30.9407	34.0193	31.0509	35.2258	29.0746	31.2454	31.1272	28.5371	32.2927	33.8681
	11151	11200	+	CDS	dnaJ	chaperone protein DnaJ	29.4276	27.5855	35.8145	31.1944	33.5905	33.3196	36.8415	35.9632	30.6487	28.3954	32.84	34.1632	30.6031	34.0135	35.5027	34.3071	28.6954	31.78	30.8182	34.8893
	11201	11250	+	CDS	dnaJ	chaperone protein DnaJ	27.5362	28.4865	34.8645	32.5507	33.5905	30.8773	36.7917	33.7687	29.4546	28.6122	29.2864	28.9848	32.3945	33.0866	34.316	32.9725	22.3727	30.5909	27.353	32.4499
	11251	11300	+	CDS	dnaJ	chaperone protein DnaJ	30.3733	31.5754	31.0645	31.0348	35.3099	33.7266	40.5206	36.635	31.7433	32.9474	32.7175	34.1632	32.8423	38.292	35.6016	36.8193	23.8318	32.6448	33.6935	36.9316
	11301	11350	+	CDS	dnaJ	chaperone protein DnaJ	35.3243	36.2087	27.3596	28.7212	37.9505	40.1812	42.0122	42.278	37.8133	36.3433	43.2557	41.2835	35.2308	42.4991	44.502	43.0213	34.0454	40.5357	43.057	38.4633
	11351	11400	+	CDS	dnaJ	chaperone protein DnaJ	33.4329	35.6081	18.5247	19.1474	36.231	38.4948	39.6754	42.4572	40.8981	38.5109	46.8705	41.9308	38.6644	42.927	47.9633	46.083	37.4499	46.3728	42.762	37.5556
	11401	11450					31.5415	34.8359	18.5247	16.9934	35.1871	34.0173	34.7036	37.3516	39.7039	40.3172	41.6627	38.1189	39.1868	38.4346	43.9086	45.3765	45.7181	39.5629	35.6842	35.1162
	11451	11500	+	CDS	mutS	DNA mismatch repair protein MutS	30.7627	35.2649	25.7446	24.4928	41.5736	37.3319	32.2673	36.0976	33.8329	42.9183	34.3717	34.3789	36.4251	33.8709	42.2275	40.8231	40.3681	37.0767	32.4402	32.7335
	11501	11550	+	CDS	mutS	DNA mismatch repair protein MutS	32.9879	34.9217	29.9245	28.7212	43.4158	42.856	35.7476	39.6357	34.629	46.1697	40.5598	42.2904	41.1275	39.219	45.6887	43.0213	40.8544	42.9138	35.9054	36.3643
	11551	11600	+	CDS	mutS	DNA mismatch repair protein MutS	32.8766	35.9513	24.3196	21.4611	39.6699	42.856	38.4324	40.2627	37.8133	47.5425	44.9712	45.455	46.5017	40.3599	47.4688	43.8063	49.1226	44.5352	37.9697	38.52
	11601	11650	+	CDS	mutS	DNA mismatch repair protein MutS	29.4276	31.8757	25.6496	21.0622	35.1257	39.3671	36.5929	36.3215	34.629	39.8114	38.5992	40.7801	39.6347	38.1494	39.4584	39.4885	43.7726	38.4819	35.0206	35.9104
	11651	11700	+	CDS	mutS	DNA mismatch repair protein MutS	28.8157	29.0442	32.5845	29.8381	32.4237	34.1918	34.1567	34.3061	31.9423	32.9474	30.6343	36.0332	31.9466	36.7945	34.6127	34.0716	30.1545	35.6714	32.0715	30.2941
	11701	11750	+	CDS	mutS	DNA mismatch repair protein MutS	25.3667	26.8991	25.2696	24.8917	29.5989	27.5046	31.2233	29.1109	26.2703	27.9619	25.4265	29.6321	26.871	31.8743	29.2724	30.5388	24.3181	30.8071	29.9334	28.8191
	11751	11800	+	CDS	mutS	DNA mismatch repair protein MutS	21.4727	23.2096	23.3696	24.4928	25.5459	24.6553	28.9362	24.7219	20.6978	24.3493	24.5687	25.8921	22.8403	28.0237	22.5477	25.4359	17.509	25.1862	30.0809	25.0749
	11801	11850	+	CDS	mutS	DNA mismatch repair protein MutS	19.4701	18.7479	23.3696	29.7583	21.5544	21.3989	24.1135	21.2734	17.9116	19.7251	21.3828	21.9364	20.004	22.2479	19.2842	19.6265	14.5909	19.0248	24.625	19.8557
	11851	11900	+	CDS	mutS	DNA mismatch repair protein MutS	16.6886	13.4281	18.9997	26.4075	14.431	11.8625	14.2195	13.4806	12.4386	10.9102	11.7636	12.0111	11.5695	10.4109	10.8783	9.26371	8.26816	10.161	13.5659	12.1971
	11901	11950	+	CDS	mutS	DNA mismatch repair protein MutS	12.1827	9.18088	17.0047	24.8917	7.9217	7.67571	6.1651	7.21055	7.26413	3.17913	5.02403	3.81189	5.97133	3.20883	5.14245	2.5907	5.34999	4.32381	5.67703	5.21921
	11951	12000	+	CDS	mutS	DNA mismatch repair protein MutS	11.2926	8.23705	15.2948	21.5409	10.8693	10.0017	9.49625	10.9278	7.46315	4.7687	6.55574	5.96957	8.58379	5.56196	6.82364	5.88795	12.6454	7.56667	9.51087	6.63747
	12001	12050	+	CDS	mutS	DNA mismatch repair protein MutS	14.6304	12.4414	21.5647	24.8917	16.8259	15.2351	14.4681	16.4813	11.344	10.6934	11.7636	14.3126	15.1522	13.691	11.9661	12.2469	17.0227	12.539	17.2523	13.048
	12051	12100	+	CDS	mutS	DNA mismatch repair protein MutS	19.5257	19.6917	28.4046	30.237	24.195	21.2245	19.5394	22.5722	16.3194	21.2424	20.525	22.7994	19.5561	23.8879	18.3942	18.8414	17.0227	20.9705	25.6572	20.7066
	12101	12150	+	CDS	mutS	DNA mismatch repair protein MutS	21.9177	23.2954	32.1095	32.2315	25.2389	23.6668	21.3293	22.5274	18.8071	24.4215	24.9363	25.1729	21.3475	29.0933	19.6798	24.1013	17.0227	23.5648	24.4039	22.9191
	12151	12200	+	CDS	mutS	DNA mismatch repair protein MutS	20.2489	21.4935	31.9195	32.7102	21.1245	22.0386	19.5891	18.1384	16.3194	18.28	21.2602	21.4329	23.6614	26.3837	16.5152	23.4733	18.4818	21.8352	20.4963	19.1749
	12201	12250	+	CDS	mutS	DNA mismatch repair protein MutS	16.188	15.659	22.5147	29.0403	15.0451	14.3047	13.772	12.988	11.6425	11.6327	13.908	14.0968	16.1972	15.4024	13.5484	15.4657	11.1863	14.4848	15.704	13.6153
	12251	12300	+	CDS	mutS	DNA mismatch repair protein MutS	12.5165	8.19415	13.2998	21.86	6.87775	7.09422	5.6182	6.27005	6.8661	4.26293	5.45291	5.96957	5.3742	4.56366	6.52696	4.63185	3.40454	4.86428	5.75076	6.41055
	12301	12350	+	CDS	mutS	DNA mismatch repair protein MutS	12.2383	8.88057	14.3448	21.7004	7.43043	8.66425	5.41932	5.68783	7.06511	5.70799	9.74171	6.04149	5.82205	7.48726	4.05463	6.04496	7.7818	4.75619	5.23466	5.33267
	12351	12400	+	CDS	mutS	DNA mismatch repair protein MutS	14.7973	14.3719	20.7097	29.0403	13.1414	12.2695	7.10975	7.12098	10.0504	7.00854	12.989	10.2849	10.823	10.2682	6.42807	7.61508	11.6727	8.53952	9.80578	8.50958
	12401	12450	+	CDS	mutS	DNA mismatch repair protein MutS	15.7986	14.8867	26.0296	32.9496	11.9747	11.7462	6.46341	6.89705	10.7469	4.04617	9.12903	7.9834	12.0919	7.62987	7.21921	6.20197	10.7	7.13428	10.3956	8.67977
	12451	12500	+	CDS	mutS	DNA mismatch repair protein MutS	17.5231	14.4148	30.0195	33.5878	10.2552	11.1647	6.1651	6.22526	12.7371	6.06926	9.31283	8.05532	10.5991	10.9813	6.72475	7.77209	9.72725	7.89095	9.43714	9.41727
	12501	12550	+	CDS	mutS	DNA mismatch repair protein MutS	18.9138	16.0022	33.2495	35.5026	10.2552	10.5832	5.71763	6.35962	12.3391	7.51432	9.98679	7.9834	9.25556	11.2665	7.417	9.81325	10.7	8.86381	9.36341	9.30381
	12551	12600	+	CDS	mutS	DNA mismatch repair protein MutS	18.0794	15.5732	34.1045	41.167	10.4394	11.0484	4.57411	4.83689	10.5479	3.82941	7.41351	5.03457	9.55413	6.77419	7.51589	6.75152	11.1863	5.72905	7.96259	6.29709
	12601	12650	+	CDS	mutS	DNA mismatch repair protein MutS	19.025	17.1176	29.9245	37.4971	9.70254	12.5021	5.96623	5.55347	12.2396	3.17913	6.86209	4.74688	8.13594	5.34804	8.9004	4.78887	11.6727	4.10762	7.00413	6.29709
	12651	12700	+	CDS	mutS	DNA mismatch repair protein MutS	19.3032	16.9031	27.8346	31.4337	10.2552	14.3047	8.20356	8.59892	12.6376	4.69645	8.14873	6.47302	9.25556	5.41935	10.5816	5.49542	7.7818	5.83714	8.77359	7.4317
	12701	12750	+	CDS	mutS	DNA mismatch repair protein MutS	22.474	18.9195	25.4596	26.4075	14.5538	17.91	11.6341	11.8683	16.0209	7.94783	14.7045	12.3707	13.958	9.98301	10.9772	10.3628	5.34999	10.0529	13.0498	11.0057
	12751	12800	+	CDS	mutS	DNA mismatch repair protein MutS	24.9217	21.7081	29.7345	31.6731	18.0541	20.7593	14.9653	14.5107	20.3993	8.23685	18.9933	13.881	14.4058	11.5518	14.9329	11.0693	13.6181	9.83667	14.7455	14.0124
	12801	12850	+	CDS	mutS	DNA mismatch repair protein MutS	24.3098	22.0942	33.0595	39.8905	20.5104	22.1549	17.1032	17.1531	19.8022	7.15305	14.8883	11.5795	14.1819	9.26994	18.0975	10.0488	17.0227	8.86381	14.7455	14.1826
	12851	12900	+	CDS	mutS	DNA mismatch repair protein MutS	25.923	25.0115	30.3045	35.6621	21.6158	23.376	19.9371	21.5421	21.2948	11.6327	17.339	15.8949	18.3618	19.5382	18.1964	13.8171	19.9409	13.9443	18.2845	17.5297
	12901	12950	+	CDS	mutS	DNA mismatch repair protein MutS	28.3707	29.13	32.6795	35.4228	23.9493	25.4112	25.257	25.8416	25.1757	18.0633	24.1398	22.5117	23.0643	30.0917	20.7676	21.3536	25.2908	20.9705	25.6572	23.8836
	12951	13000	+	CDS	mutS	DNA mismatch repair protein MutS	26.5349	29.559	32.3945	39.4916	25.0547	23.8412	26.5497	27.1851	27.3649	21.3146	25.9166	28.3375	23.8853	30.5908	22.0532	24.2584	26.7499	25.1862	26.9843	26.2095
	13001	13050	+	CDS	mutS	DNA mismatch repair protein MutS	26.6462	29.3874	32.9645	38.3747	24.6862	24.3064	25.0084	26.9164	23.6831	23.4822	28.1836	29.704	23.5121	30.4482	20.8665	24.3369	25.7772	26.6995	27.6479	25.0182
	13051	13100	+	CDS	mutS	DNA mismatch repair protein MutS	26.368	28.4436	38.4744	39.2523	23.7037	26.0509	22.6219	22.393	20.5983	19.4361	23.6497	24.0221	22.9896	27.5959	22.5477	22.2172	21.8863	19.8895	25.6572	23.1461
	13101	13150	+	CDS	mutS	DNA mismatch repair protein MutS	24.5323	23.5957	42.5594	41.3266	19.4665	21.6315	19.7383	17.6457	19.7027	11.9218	17.4616	17.2614	19.2575	18.0407	22.1521	15.2302	16.05	14.7009	19.6116	18.7778
	13151	13200	+	CDS	mutS	DNA mismatch repair protein MutS	21.3058	19.5201	38.8544	38.7736	14.4924	17.0959	13.8218	14.4659	17.5135	7.58657	12.989	10.213	17.914	10.4822	15.724	8.24313	15.5636	11.1338	16.4413	14.2961
	13201	13250	+	CDS	mutS	DNA mismatch repair protein MutS	20.4158	19.0911	39.2344	35.7419	11.6062	15.177	8.15384	8.77807	16.4189	5.8525	11.1509	7.83955	15.1522	8.05772	8.70261	5.88795	14.1045	8.10714	12.2388	10.5519
	13251	13300	+	CDS	mutS	DNA mismatch repair protein MutS	19.025	19.0482	33.4395	34.3058	9.70254	13.3162	7.80581	8.91242	15.6229	5.05771	8.3938	4.81881	10.3005	4.77758	10.6805	5.02438	12.1591	6.7019	10.027	8.84996
	13301	13350	+	CDS	mutS	DNA mismatch repair protein MutS	19.6926	20.6355	31.7295	32.3113	14.6152	15.6422	14.2195	15.8543	17.3145	8.09234	10.1706	9.42185	12.2412	10.3395	12.955	9.1852	14.1045	12.1067	14.5981	12.0836
	13351	13400	+	CDS	mutS	DNA mismatch repair protein MutS	22.5297	23.038	34.6745	39.8905	20.8175	19.1311	20.3846	19.3028	20.4988	13.4391	18.1355	19.2033	18.5111	19.8947	14.1417	16.4078	22.859	18.2681	21.8234	16.5086
	13401	13450	+	CDS	mutS	DNA mismatch repair protein MutS	23.9204	24.5395	31.0645	35.2632	21.3088	24.3646	24.9587	24.901	23.8821	17.1962	23.1595	24.5256	23.8107	24.5297	17.0097	20.8041	26.7499	27.6724	27.0581	22.8624
	13451	13500	+	CDS	mutS	DNA mismatch repair protein MutS	23.1416	25.3118	31.0645	31.7528	22.4755	26.1672	26.5497	27.5434	23.9816	17.2685	23.6497	20.7137	25.0796	22.8896	18.8886	21.0396	18.4818	27.6724	25.9521	25.8691
	13501	13550	+	CDS	mutS	DNA mismatch repair protein MutS	22.2515	22.9093	34.8645	33.8272	21.9228	23.0853	26.9475	27.006	21.4939	15.0286	21.2602	17.9087	22.6164	18.0407	20.5698	19.862	21.8863	20.3219	21.6759	22.8624
	13551	13600	+	CDS	mutS	DNA mismatch repair protein MutS	24.1429	22.7806	28.4046	28.9605	20.3876	20.236	26.0525	28.6631	22.0909	16.9072	21.5666	20.426	20.8997	17.185	22.9433	17.6639	24.8045	19.1329	23.6666	23.3163
	13601	13650	+	CDS	mutS	DNA mismatch repair protein MutS	25.8118	26.6417	30.3045	32.072	24.7476	26.7487	30.378	30.768	24.9767	22.5429	25.2427	26.4675	23.2135	25.9558	27.8879	25.6715	23.8318	26.3752	29.7122	28.3653
	13651	13700	+	CDS	mutS	DNA mismatch repair protein MutS	28.0925	28.9155	36.9544	37.9758	29.7831	33.1451	33.1126	32.8282	31.2457	26.5891	29.654	28.9128	27.4681	33.2292	27.2946	26.378	29.6681	29.4019	32.8088	28.8758
	13701	13750	+	CDS	mutS	DNA mismatch repair protein MutS	28.927	29.9451	35.8145	35.0239	33.3448	33.9011	35.9962	35.2466	34.1315	28.3954	30.7569	32.3651	32.0213	36.438	24.9211	28.8117	29.1817	26.3752	34.2096	30.748
	13751	13800	+	CDS	mutS	DNA mismatch repair protein MutS	29.372	31.9615	29.1646	29.6785	31.6868	31.4006	36.394	37.4411	32.5393	24.0603	30.6343	31.4301	29.1102	38.2207	23.9322	31.0884	33.559	27.5643	34.5783	29.4999
	13801	13850	+	CDS	mutS	DNA mismatch repair protein MutS	25.923	25.7408	23.0846	22.6578	26.4057	26.7487	32.3668	33.5	25.7727	18.858	23.4046	20.7856	23.0643	28.1664	23.5366	24.1798	27.2363	23.2405	31.4817	25.1884
	13851	13900	+	CDS	mutS	DNA mismatch repair protein MutS	23.6979	23.2096	29.9245	29.0403	25.1161	25.702	30.03	28.4391	22.5885	15.8234	19.0545	17.7649	21.0489	20.3939	21.1632	19.234	21.3999	20.2138	26.8369	23.373
	13901	13950	+	CDS	mutS	DNA mismatch repair protein MutS	20.7495	23.8102	35.3395	39.4916	21.1859	21.6897	22.6717	22.5722	22.7875	11.5605	16.8489	13.5934	18.3618	14.2614	20.6687	14.6021	18.4818	18.3762	23.4454	18.5509
	13951	14000	+	CDS	mutS	DNA mismatch repair protein MutS	20.8052	21.8797	32.0145	36.8588	18.8524	18.6659	18.8433	19.6163	25.2752	8.95938	16.6038	10.7165	17.1676	9.91171	17.3063	12.7965	14.5909	14.4848	17.9895	15.2605
	14001	14050	+	CDS	mutS	DNA mismatch repair protein MutS	20.2489	20.7213	30.6845	32.2315	15.0451	17.6774	16.0094	16.2573	24.4791	7.15305	16.2362	10.3568	16.1226	9.8404	13.944	11.4619	14.5909	11.4581	14.8193	14.523
	14051	14100	+	CDS	mutS	DNA mismatch repair protein MutS	20.6383	20.9358	35.2445	33.8272	17.44	19.3056	16.6557	18.004	25.5737	9.68191	15.2559	10.6445	17.1676	10.5535	16.713	10.0488	19.9409	12.8633	16.8099	15.3172
	14101	14150	+	CDS	mutS	DNA mismatch repair protein MutS	25.1998	23.1238	32.2995	33.7474	23.5809	22.6201	21.5779	20.6912	23.9816	17.2685	19.606	15.9668	20.6757	15.8302	22.6466	18.3704	23.8318	21.1867	18.2107	17.6432
	14151	14200	+	CDS	mutS	DNA mismatch repair protein MutS	27.7588	25.8266	21.4697	24.8119	32.4851	26.4579	23.9146	21.2734	30.2506	27.2394	28.5512	24.9571	27.3188	22.3192	26.9979	32.0304	31.6136	36.2119	22.1183	21.3307
	14201	14250	+	CDS	glnD	protein-PII uridylyltransferase	32.9879	32.9911	31.2545	32.5507	39.6699	32.6799	31.6707	27.8569	31.7433	34.0312	31.6759	28.4094	31.5734	33.3005	31.547	40.6661	36.4772	39.3467	28.7538	30.1239
	14251	14300	+	CDS	glnD	protein-PII uridylyltransferase	34.0448	33.1198	42.3694	42.1244	38.7488	34.0755	34.8527	34.0374	31.3452	34.3924	32.4724	31.5021	31.0509	36.2241	35.4038	39.096	30.6408	34.05	34.2834	35.3999
	14301	14350	+	CDS	glnD	protein-PII uridylyltransferase	34.4898	35.8655	33.8195	31.5933	34.9414	30.8773	36.0957	34.754	32.1413	38.9444	35.352	37.9751	34.6337	36.5093	37.975	42.7073	33.559	39.779	38.3384	35.8537
	14351	14400	+	CDS	glnD	protein-PII uridylyltransferase	34.6011	37.4957	31.2545	32.3911	33.4676	28.7839	35.9465	34.4853	30.8477	38.5831	35.4745	35.9612	31.7227	36.1528	36.6894	39.0175	35.9908	37.4009	36.1266	35.6268
	14401	14450	+	CDS	glnD	protein-PII uridylyltransferase	33.4329	32.9911	29.9245	30.3168	30.3972	26.6905	32.2673	34.53	28.0614	33.8867	34.2492	34.2351	26.871	36.3667	36.3927	33.051	30.6408	31.5638	33.4724	35.2297
	14451	14500	+	CDS	glnD	protein-PII uridylyltransferase	35.8249	35.9084	30.9695	27.7638	32.7307	30.9936	35.3996	37.7994	27.5639	33.5977	36.5774	38.1189	30.0059	37.9354	39.3596	35.6417	25.2908	32.1043	34.2096	36.5912
	14501	14550	+	CDS	glnD	protein-PII uridylyltransferase	36.3812	39.126	31.7295	31.8326	35.924	34.7151	41.167	41.024	32.0418	38.0051	36.7612	40.6362	35.4548	39.3616	41.5352	36.3483	28.209	35.239	36.3477	36.9316
	14551	14600	+	CDS	glnD	protein-PII uridylyltransferase	35.9918	38.9973	29.9245	24.3332	39.3629	37.4482	44.349	42.0541	37.9128	44.6524	40.6211	46.8935	40.3811	46.1358	41.733	41.5297	32.5863	41.0762	38.8545	41.1864
	14601	14650	+	CDS	glnD	protein-PII uridylyltransferase	34.2673	38.1822	28.6896	20.5835	40.9595	39.5415	43.4043	42.9498	39.0074	42.4125	40.1922	49.9861	39.3361	49.3446	38.4695	45.769	30.6408	40.3195	39.7392	43.9094
	14651	14700	+	CDS	glnD	protein-PII uridylyltransferase	31.9865	32.6479	25.0796	18.1103	37.1521	35.8781	39.1285	39.3669	34.3305	37.4993	35.9034	39.1258	32.7677	43.8539	32.6348	43.4923	26.7499	38.9143	36.2003	39.8248
	14701	14750	+	CDS	glnD	protein-PII uridylyltransferase	32.0422	31.0176	27.7396	23.8545	35.4941	33.0288	38.7805	37.7994	37.2162	31.8636	31.3083	32.8686	30.7523	40.0034	31.3492	35.2492	25.7772	34.5905	30.0809	33.5277
	14751	14800	+	CDS	glnD	protein-PII uridylyltransferase	28.7601	28.7439	28.7846	28.7212	30.0288	31.2262	35.4991	33.2313	36.9177	21.8204	27.4484	26.5394	28.737	29.8064	27.6901	24.4939	22.3727	27.7805	28.0902	27.6845
	14801	14850	+	CDS	glnD	protein-PII uridylyltransferase	26.2012	26.4701	27.6446	29.1201	24.6248	25.9346	31.4221	31.0815	28.1609	15.6789	21.5053	19.6348	23.0643	18.1833	26.899	16.8788	20.9136	22.3757	23.7403	25.6989
	14851	14900	+	CDS	glnD	protein-PII uridylyltransferase	26.0343	25.226	28.4996	27.7638	26.3442	24.8298	29.1848	30.7232	26.6683	17.991	20.4025	18.1245	22.1686	17.3277	24.4267	16.8003	20.9136	20.2138	22.9293	25.3586
	14901	14950	+	CDS	glnD	protein-PII uridylyltransferase	26.7574	26.8562	21.9447	21.86	25.853	27.272	28.439	33.4552	29.156	21.7482	26.1617	24.5975	26.4978	27.0967	25.02	23.4733	22.3727	22.3757	30.3758	27.4576
	14951	15000	+	CDS	glnD	protein-PII uridylyltransferase	30.9852	30.3741	14.9148	17.6316	27.2654	28.6095	31.0741	35.7393	30.2506	27.8897	31.247	34.3789	30.6031	30.6621	26.0089	30.6958	25.2908	29.7262	35.2418	30.4643
	15001	15050	+	CDS	glnD	protein-PII uridylyltransferase	30.6515	31.8757	14.7248	20.3442	28.9848	27.8535	35.3002	35.2914	31.3452	31.4301	37.0063	37.3278	33.8127	37.0798	27.789	34.7782	23.3454	35.0229	37.8223	38.3498
	15051	15100	+	CDS	glnD	protein-PII uridylyltransferase	29.7614	31.5325	25.5546	28.1627	29.7831	29.4236	35.0516	34.6196	31.0467	29.6237	33.2689	35.9612	32.0213	37.0084	33.2282	32.0304	28.209	35.1309	35.6105	35.9672
	15101	15150	+	CDS	glnD	protein-PII uridylyltransferase	28.4263	30.4599	32.6795	30.7955	30.8885	28.7258	31.8696	33.2313	28.559	23.121	27.5096	32.509	30.6031	30.5908	32.0414	29.0472	35.5045	29.2938	32.1453	31.1451
	15151	15200	+	CDS	glnD	protein-PII uridylyltransferase	26.7018	29.7306	31.6345	29.1999	27.2654	26.865	29.3837	30.8128	28.0614	19.8696	26.1617	31.4301	28.2145	28.0237	31.547	28.1051	32.0999	30.1586	33.4724	30.8047
	15201	15250	+	CDS	glnD	protein-PII uridylyltransferase	29.9839	34.2781	30.9695	29.1999	28.3093	31.4006	35.6482	35.7393	30.6487	25.2163	29.4089	34.8105	27.1695	33.7283	33.9204	31.0099	28.209	33.8338	39.0757	35.6268
	15251	15300	+	CDS	glnD	protein-PII uridylyltransferase	34.4898	38.0964	31.4445	32.4709	34.5116	36.4596	41.2167	39.2774	33.5344	28.3232	33.759	39.917	30.9763	37.8641	35.3049	33.9931	26.2636	38.2657	39.1494	35.3999
	15301	15350	+	CDS	glnD	protein-PII uridylyltransferase	32.9322	34.0636	24.2246	27.684	35.0643	36.6341	40.8189	39.0534	32.1413	27.3839	31.9822	41.6431	34.8576	41.0017	32.9315	34.6211	34.0454	39.2386	38.1172	32.7335
	15351	15400	+	CDS	glnD	protein-PII uridylyltransferase	29.2051	30.8031	14.1548	13.7223	34.2045	34.3081	41.3658	40.7105	33.6339	30.274	33.2076	37.6874	32.7677	41.0017	30.7558	35.4062	33.559	39.2386	36.3477	35.0027
	15401	15450	+	CDS	glnD	protein-PII uridylyltransferase	28.4263	29.3016	15.0098	15.1584	31.6868	33.2614	36.6426	39.0087	32.5393	29.4792	33.8203	30.7828	32.2452	35.7962	32.2392	33.1295	32.5863	38.59	36.7901	34.6624
	15451	15500	+	CDS	glnD	protein-PII uridylyltransferase	26.8687	29.559	25.1746	25.2906	28.3707	30.0632	34.803	33.2313	32.3403	22.1094	27.9385	26.0359	28.5877	26.0984	30.4592	26.9276	29.6681	28.7533	33.7673	31.9393
	15501	15550	+	CDS	glnD	protein-PII uridylyltransferase	28.1482	29.9022	30.9695	29.1201	28.6778	27.6791	35.4493	33.0073	33.1364	21.3869	27.2033	23.231	26.871	23.0322	31.547	25.0434	27.7227	27.5643	31.1868	30.3508
	15551	15600	+	CDS	glnD	protein-PII uridylyltransferase	29.7058	29.988	29.3546	27.6042	28.0023	27.5628	34.455	33.8583	32.4398	27.4562	29.2251	24.3098	30.0059	26.8828	29.3713	26.378	34.5317	26.3752	32.0715	30.0105
	15601	15650	+	CDS	glnD	protein-PII uridylyltransferase	27.6475	30.6315	27.7396	25.6895	27.2654	27.272	31.5713	32.5595	30.1511	30.7798	30.5118	29.4882	28.6624	30.7334	26.2067	28.2622	25.2908	26.5914	30.9656	27.9682
	15651	15700	+	CDS	glnD	protein-PII uridylyltransferase	26.4237	29.559	21.9447	20.8228	29.2919	26.5742	28.9362	29.6932	30.4496	33.5977	29.5928	30.639	26.9456	31.2326	25.3167	27.5556	19.9409	29.0776	32.3664	30.0105
	15701	15750	+	CDS	glnD	protein-PII uridylyltransferase	26.9243	27.1565	22.9897	26.248	28.3707	25.4694	27.3949	28.5287	26.5688	31.3578	28.1836	26.899	25.7514	28.3803	22.3499	28.5762	16.05	23.6729	27.5741	26.096
	15751	15800	+	CDS	glnD	protein-PII uridylyltransferase	24.5323	23.9389	22.1347	24.8119	22.9054	21.3989	25.2073	25.8416	22.7875	23.988	26.4681	25.4606	22.5418	26.9541	24.0311	28.1051	13.1318	19.9976	21.8234	25.0182
	15801	15850	+	CDS	glnD	protein-PII uridylyltransferase	24.1985	23.3383	28.0246	31.3539	18.2383	21.0501	20.1857	19.6163	20.6978	16.7627	20.5863	17.1895	18.8843	19.966	20.5698	18.7629	13.6181	15.89	20.4963	21.4441
	15851	15900	+	CDS	glnD	protein-PII uridylyltransferase	23.3641	22.5661	29.2596	31.2742	16.3347	18.5496	17.1529	15.9886	19.3047	9.82641	11.396	8.55878	13.2116	11.4092	15.5263	9.65624	14.5909	9.72857	15.9989	13.2749
	15901	15950	+	CDS	glnD	protein-PII uridylyltransferase	27.3137	26.4701	24.2246	27.6042	18.9138	20.9919	19.5394	20.1089	21.2948	13.1501	14.8883	15.2476	15.5255	15.6163	19.0864	14.4451	17.0227	12.3229	18.2845	15.2605
	15951	16000	+	CDS	glnD	protein-PII uridylyltransferase	31.8197	29.3016	24.3196	29.6785	24.9319	27.2139	26.0028	25.2593	24.0811	22.3262	24.9976	27.9778	22.0939	25.8132	19.8776	23.4733	26.2636	21.5109	26.8369	23.7701
	16001	16050	+	CDS	glnD	protein-PII uridylyltransferase	29.8727	30.8889	28.8796	32.3911	27.9409	26.2835	25.9034	27.2299	26.5688	25.0718	28.1223	29.7759	24.8557	29.8777	21.2621	26.6135	30.1545	26.5914	29.9334	26.4364
	16051	16100	+	CDS	glnD	protein-PII uridylyltransferase	28.8157	31.1892	29.1646	32.6304	25.6073	23.8994	23.7655	26.0207	24.2801	23.5545	24.63	25.3167	24.8557	31.3752	22.251	26.6135	26.2636	25.2943	26.542	24.2239
	16101	16150	+	CDS	glnD	protein-PII uridylyltransferase	26.5349	27.9287	32.6795	38.9331	21.1859	19.073	20.0366	20.2881	20.5983	19.4361	21.0151	18.3402	18.735	23.3888	19.5809	19.6265	26.2636	20.2138	20.3488	18.1538
	16151	16200	+	CDS	glnD	protein-PII uridylyltransferase	22.029	22.3945	35.1495	39.4118	17.5014	16.34	18.0478	16.5708	20.0012	10.1877	16.1137	9.13416	15.2269	11.9796	16.5152	11.7759	19.9409	12.9714	15.7777	13.6721
	16201	16250	+	CDS	glnD	protein-PII uridylyltransferase	23.8091	25.9982	38.7594	44.5178	17.9927	18.6659	20.7326	18.1384	21.0958	8.59811	15.3784	10.4288	17.9886	9.34125	18.2953	12.1684	14.1045	10.7014	18.2107	15.2605
	16251	16300	+	CDS	glnD	protein-PII uridylyltransferase	26.8131	29.8593	33.9145	35.8217	16.8259	19.0148	21.3293	19.9746	23.3845	12.4275	19.5447	15.5353	21.7954	13.4771	18.0975	13.346	17.509	16.2143	19.6116	19.6288
	16301	16350	+	CDS	glnD	protein-PII uridylyltransferase	27.3694	27.8429	31.2545	30.4763	20.8175	20.0034	24.909	23.7814	24.9767	15.4622	20.4637	16.2545	22.3925	15.1171	18.4931	13.189	17.509	18.4843	23.814	22.4086
	16351	16400	+	CDS	glnD	protein-PII uridylyltransferase	24.7548	25.4834	35.1495	36.6993	23.458	21.1663	26.152	24.0949	21.9914	14.8119	21.2602	16.3983	22.0939	16.8998	20.6687	16.4863	17.0227	18.5924	25.6572	22.5788
	16401	16450	+	CDS	glnD	protein-PII uridylyltransferase	26.98	29.988	34.8645	33.1889	26.2828	25.8183	31.3227	26.8716	22.489	17.413	26.6519	21.2171	24.7064	23.0322	21.2621	21.1966	23.8318	23.3486	28.0165	25.7557
	16451	16500	+	CDS	glnD	protein-PII uridylyltransferase	30.9852	31.5754	30.6845	30.955	26.0372	26.4579	30.1294	27.3195	24.5786	21.9649	29.2864	24.8852	26.6471	29.022	20.4709	26.6135	27.7227	23.889	30.7444	28.5922
	16501	16550	+	CDS	glnD	protein-PII uridylyltransferase	29.817	29.559	23.5596	28.8807	22.4755	20.8175	22.5722	21.1838	17.9116	19.5806	23.1595	21.7206	23.5121	23.5314	18.6908	25.4359	19.9409	21.8352	23.4454	23.3163
	16551	16600	+	CDS	glnD	protein-PII uridylyltransferase	28.8713	26.9849	24.5096	27.684	15.7206	15.8748	18.3461	15.5855	12.3391	11.7772	13.6629	12.2987	13.4355	12.0509	13.1528	14.2096	12.6454	14.7009	14.2294	14.4096
	16601	16650	+	CDS	glnD	protein-PII uridylyltransferase	25.8118	22.6519	25.7446	27.684	12.1589	13.3743	13.8715	11.51	15.8219	6.28601	8.70015	6.18533	9.47949	7.62987	11.1749	7.45807	7.29544	7.89095	10.4693	8.45285
	16651	16700	+	CDS	glnD	protein-PII uridylyltransferase	22.3628	17.6324	23.4646	28.6414	15.1065	17.154	17.4512	15.9438	16.9165	10.6212	13.2953	12.2268	13.958	12.0509	12.4606	10.9908	15.0772	14.9171	14.9667	12.4807
	16701	16750	+	CDS	glnD	protein-PII uridylyltransferase	22.6965	18.4476	26.4096	27.4447	20.6333	20.5267	21.379	21.0942	16.4189	16.835	20.4637	19.8506	18.735	18.8251	15.6251	20.176	18.9681	19.7814	21.4547	21.2172
	16751	16800	+	CDS	glnD	protein-PII uridylyltransferase	23.8647	23.5957	31.1595	30.237	25.1775	24.4227	26.152	27.3195	20.6978	21.0256	27.0807	26.4675	27.692	26.8828	22.251	28.3407	21.8863	22.8081	28.7538	26.947
	16801	16850	+	CDS	glnD	protein-PII uridylyltransferase	26.7018	27.4568	30.1145	29.6785	27.2654	29.4817	32.1182	29.8275	23.9816	25.5053	32.166	27.9059	32.5437	32.0883	24.5255	29.5968	30.1545	28.1048	32.1453	28.4787
	16851	16900	+	CDS	glnD	protein-PII uridylyltransferase	27.3137	27.8858	25.1746	24.8119	29.2304	29.191	33.4606	30.3202	28.957	25.8666	31.5534	25.964	30.1552	34.3701	25.9101	27.8696	34.0454	27.8886	30.597	28.4787
	16901	16950	+	CDS	glnD	protein-PII uridylyltransferase	25.1998	28.4865	25.9346	26.3277	30.9499	30.6447	36.0957	32.5595	31.7433	19.5083	27.9385	24.0221	25.3035	27.5959	29.7669	22.3742	29.6681	26.2671	31.6292	27.7412
	16951	17000	+	CDS	glnD	protein-PII uridylyltransferase	23.8647	25.3547	33.2495	32.2315	26.4057	26.5742	31.0244	31.1711	26.7678	13.5836	25.0589	18.6279	22.3925	18.8251	27.5912	16.9573	23.8318	23.5648	28.2377	24.1105
	17001	17050	+	CDS	glnD	protein-PII uridylyltransferase	24.6435	25.9553	29.6395	31.0348	26.9583	27.6209	28.8865	32.022	27.7629	18.7858	27.6322	21.8644	25.3781	21.8913	26.0089	20.3331	24.8045	22.3757	28.6063	26.7768
	17051	17100	-	CDS	moaC	molybdenum cofactor biosynthesis protein C	28.1482	30.5457	23.7496	27.5245	34.2045	32.5055	33.3612	35.1571	35.1266	23.699	31.8597	28.4094	32.0959	31.7317	28.1846	29.2827	25.2908	28.6452	32.219	30.748
	17101	17150	-	CDS	moaC	molybdenum cofactor biosynthesis protein C	28.0925	30.846	28.6896	29.6785	34.2045	32.7962	33.4109	34.1718	32.9374	24.1325	31.0019	32.0774	30.3045	36.0815	24.6244	33.051	24.3181	35.6714	33.03	31.8258
	17151	17200	-	CDS	moaC	molybdenum cofactor biosynthesis protein C	25.8118	25.8695	31.0645	30.8753	29.2304	26.2835	30.1294	28.887	28.0614	22.6152	27.9998	29.2005	25.6767	31.3039	23.141	29.1257	23.8318	31.78	30.8182	30.6345
	17201	17250	-	CDS	moaC	molybdenum cofactor biosynthesis protein C	26.2012	28.2291	31.8245	35.6621	27.6952	27.8535	32.1679	28.3496	25.8722	22.9042	27.816	28.3375	24.8557	27.382	25.5145	25.907	28.209	27.0238	32.5139	29.1028
	17251	17300	-	CDS	moaC	molybdenum cofactor biosynthesis protein C	22.4184	28.9584	32.5845	35.343	23.7651	26.6324	27.9916	24.9458	27.9619	20.8811	26.5293	23.8783	22.3925	25.1001	22.0532	19.6265	20.4272	23.889	28.9012	25.2451
	17301	17350	-	CDS	moaC	molybdenum cofactor biosynthesis protein C	20.8052	24.3679	33.3445	35.1834	19.4051	21.0501	23.318	21.3629	26.2703	14.0893	20.7701	15.2476	20.4518	17.9694	17.7019	16.0937	11.6727	16.9709	22.2658	20.5365
	17351	17400	-	CDS	moaC	molybdenum cofactor biosynthesis protein C	23.4197	24.325	34.1045	37.6566	20.3876	20.643	24.1632	23.02	24.1806	11.705	16.0524	12.1549	18.735	12.1935	18.6908	13.5815	17.509	15.6738	22.4869	20.3095
	17401	17450	-	CDS	moaC	molybdenum cofactor biosynthesis protein C	21.9734	19.9062	27.7396	30.955	19.4665	19.9452	18.8433	20.3777	21.5934	10.5489	12.6826	10.5007	14.2565	10.4109	17.4052	9.65624	12.6454	12.9714	16.8099	15.0903
	17451	17500	-	CDS	moaC	molybdenum cofactor biosynthesis protein C	22.3628	21.4935	20.4247	22.578	23.0896	21.806	23.8649	21.5421	23.8821	17.1962	20.0961	18.7718	18.3618	19.8947	17.4052	21.7462	18.4818	17.079	20.57	21.047
	17501	17550	-	CDS	moaB	molybdenum cofactor biosynthesis protein B	25.9786	27.9287	21.0897	20.6633	29.169	27.9698	32.9634	30.141	28.957	22.3984	25.2427	28.4094	25.5274	30.8047	24.3278	32.58	26.2636	26.0509	29.8597	29.3297
	17551	17600	-	CDS	moaB	molybdenum cofactor biosynthesis protein B	28.2038	32.605	26.3146	24.7321	33.5905	31.4006	35.3499	36.9485	30.4496	22.1817	26.4068	33.372	27.5428	33.7996	28.4813	33.6006	31.1272	28.9695	33.03	29.1028
	17601	17650	-	CDS	moaB	molybdenum cofactor biosynthesis protein B	33.6554	33.463	29.1646	27.2053	32.4237	34.1336	38.7308	40.5762	34.1315	28.7567	32.84	36.8243	31.4241	36.7232	31.3492	34.4641	35.0181	34.5905	38.1909	35.1162
	17651	17700	-	CDS	moaB	molybdenum cofactor biosynthesis protein B	32.3759	31.4896	20.7097	20.3442	32.4851	31.9821	39.6257	39.9044	33.6339	32.5139	38.2316	39.0539	30.9016	40.7877	35.1071	36.1128	30.6408	36.6443	36.4952	35.2297
	17701	17750	-	CDS	moaB	molybdenum cofactor biosynthesis protein B	30.5402	29.3016	15.6748	17.5518	34.8186	30.5284	38.1341	38.1129	30.3501	32.3694	37.9253	36.3928	30.3045	37.0084	33.3271	34.0716	34.5317	38.4819	33.9885	32.847
	17751	17800	-	CDS	moaB	molybdenum cofactor biosynthesis protein B	28.9826	29.3016	24.9846	23.9343	33.7133	31.8658	36.1951	37.1276	30.4496	33.7422	34.9844	34.5947	30.1552	37.365	33.9204	32.423	33.0726	35.4552	36.2003	34.4354
	17801	17850	-	CDS	moaB	molybdenum cofactor biosynthesis protein B	29.1495	27.9716	27.3596	26.0884	29.9674	30.9354	37.6867	36.4111	27.2654	27.6729	28.6737	32.9405	29.8566	36.2954	35.206	30.6173	20.9136	29.0776	36.7164	35.0027
	17851	17900	-	CDS	moaB	molybdenum cofactor biosynthesis protein B	28.7044	28.9584	36.3844	36.8588	29.2304	30.8773	35.7476	35.7841	28.6585	23.988	28.6125	34.0913	29.5581	31.8743	32.6348	31.0884	20.4272	30.0505	33.1774	34.8326
	17901	17950	-	CDS	moaB	molybdenum cofactor biosynthesis protein B	29.9283	32.2618	36.9544	39.8107	29.169	30.2958	35.0516	37.7546	34.231	28.3232	30.6956	32.1494	29.1102	33.3005	30.4592	31.4809	21.8863	30.2667	30.7444	33.7547
	17951	18000	-	CDS	moaB	molybdenum cofactor biosynthesis protein B	32.6541	34.4926	37.7144	38.2949	31.3183	30.0632	36.5431	38.3816	33.1364	35.8375	31.1857	33.3001	31.4241	34.584	31.3492	32.58	26.2636	30.9152	34.7995	34.946
	18001	18050	-	CDS	moaB	molybdenum cofactor biosynthesis protein B	31.5971	33.034	34.1995	35.9015	32.4851	27.6209	35.3002	35.1571	28.36	39.0889	30.8794	33.372	29.8566	33.9422	31.1514	29.9893	24.8045	29.2938	36.7164	32.1662
	18051	18100	-	CDS	moaE	molybdopterin converting factor, large subunit	32.1534	32.0902	30.9695	36.2206	29.9674	28.435	34.1567	35.0675	29.9521	37.5716	28.1836	34.6666	28.5877	31.5178	27.789	29.1257	23.3454	27.4562	32.8088	29.4431
	18101	18150	-	CDS	moaE	molybdopterin converting factor, large subunit	29.2051	31.6183	26.6946	29.0403	28.4935	27.9698	34.2064	34.5748	33.6339	32.2971	27.8772	31.2863	27.3188	30.3769	27.789	29.0472	31.6136	31.4557	31.7029	29.4999
	18151	18200	-	CDS	moaE	molybdopterin converting factor, large subunit	25.8674	30.4599	29.8295	28.7212	26.16	26.1672	30.2786	29.8275	30.7482	26.1556	25.1814	23.231	25.4528	25.7419	26.0089	23.6303	27.2363	29.7262	29.8597	25.5855
	18201	18250	-	CDS	moaE	molybdopterin converting factor, large subunit	28.7601	29.3016	35.7195	33.8272	24.3792	25.3531	29.2842	28.3048	32.0418	18.7858	22.118	22.9433	25.3781	22.1765	25.2178	20.9611	15.5636	29.0776	28.0165	23.5999
	18251	18300	-	CDS	moaE	molybdopterin converting factor, large subunit	31.4303	28.5723	37.6194	37.896	23.0282	25.295	31.4718	29.6484	29.7531	15.8957	23.8335	22.5837	26.3485	20.1799	23.141	19.862	14.1045	26.5914	28.7538	26.096
	18301	18350	-	CDS	moaE	molybdopterin converting factor, large subunit	28.7601	31.4037	43.7943	42.5233	22.2913	25.0042	30.9747	27.633	30.0516	13.5836	21.8729	18.1964	24.4825	18.6112	18.7897	18.8414	17.509	22.7	25.2886	23.5432
	18351	18400	-	CDS	moaE	molybdopterin converting factor, large subunit	25.5336	32.9482	46.4543	42.4435	21.7386	23.8412	29.4334	25.0354	30.9472	10.0432	17.7066	15.4633	22.8403	14.618	18.9875	15.7797	18.9681	18.7005	23.4454	20.9903
	18401	18450	-	CDS	moaE	molybdopterin converting factor, large subunit	28.315	33.7204	46.8343	42.6828	22.3527	23.8994	30.5272	26.2446	34.828	16.4014	19.3609	20.2821	24.9303	16.6859	21.0643	18.9199	13.6181	22.9162	26.0259	23.7134
	18451	18500	-	CDS	moaE	molybdopterin converting factor, large subunit	29.6501	32.9482	45.5043	42.0446	23.5195	25.3531	30.378	26.4238	28.6585	19.7251	24.7525	22.7994	25.6767	21.5348	20.4709	21.6677	17.509	26.4833	28.164	23.8836
	18501	18550	-	CDS	moaD	molybdopterin converting factor, small subunit	27.2025	29.8164	48.5443	45.1561	23.151	24.0157	27.6932	23.3783	22.2899	16.0402	23.1595	22.4398	23.6614	22.3905	17.5041	21.1966	17.9954	24.1052	27.1318	22.1816
	18551	18600	-	CDS	moaD	molybdopterin converting factor, small subunit	25.7005	28.272	49.1143	47.5495	20.5104	23.376	24.1632	21.99	23.086	14.5229	20.7088	18.6279	22.1686	21.4635	15.4274	17.7424	14.1045	23.889	24.3301	23.2595
	18601	18650	-	CDS	moaD	molybdopterin converting factor, small subunit	26.98	27.6713	46.5493	47.7888	19.9578	19.2474	19.9371	19.8402	22.1904	13.1501	19.1158	16.0387	20.7504	17.6129	15.0318	14.9946	13.6181	21.8352	21.4547	21.5009
	18651	18700	-	CDS	moaD	molybdopterin converting factor, small subunit	25.1442	26.513	46.8343	47.9484	18.2997	14.3629	14.2692	15.1377	20.5983	10.2599	14.0305	11.5795	17.9886	9.69778	14.6362	11.6974	16.5363	13.5119	17.2523	17.5297
	18701	18750	-	CDS	moaD	molybdopterin converting factor, small subunit	23.5866	27.7142	46.5493	49.1451	17.2558	19.7126	15.9597	16.0334	22.3894	11.0547	18.1968	11.5795	19.3322	10.3395	14.3395	11.3049	18.4818	14.809	19.8327	18.7778
	18751	18800	-	CDS	moaA	molybdenum cofactor biosynthesis protein A	25.1442	28.1003	46.7393	46.1932	18.6068	21.806	18.6942	18.0936	22.887	14.0893	21.6278	15.9668	18.2872	16.6146	14.2406	15.3087	18.4818	17.7276	21.1598	20.6499
	18801	18850	-	CDS	moaA	molybdenum cofactor biosynthesis protein A	27.425	27.2423	42.0844	41.2468	22.3527	23.4342	22.6219	23.7366	25.4742	16.1124	21.8729	19.491	20.0786	21.1782	18.0975	19.9405	20.4272	21.2948	24.6988	23.4864
	18851	18900	-	CDS	moaA	molybdenum cofactor biosynthesis protein A	28.4263	26.8562	38.2844	40.8479	26.5285	26.4579	26.6989	29.1557	26.8673	17.0517	23.3434	22.296	26.5724	22.3905	19.9765	21.7462	20.4272	24.6457	26.9843	27.2307
	18901	18950	-	CDS	moaA	molybdenum cofactor biosynthesis protein A	27.5919	28.1003	36.4794	34.5452	28.3093	27.9117	27.743	30.6337	26.9668	20.9534	24.1398	25.2448	25.9006	21.1782	24.6244	22.7667	21.8863	23.0243	26.3945	28.1383
	18951	19000	-	CDS	moaA	molybdenum cofactor biosynthesis protein A	24.6435	25.4834	26.5996	27.0458	25.7302	25.9346	27.9916	29.8723	25.4742	21.2424	23.2208	22.7275	26.1992	22.5331	24.6244	22.8452	22.3727	21.619	25.436	28.8191
	19001	19050	-	CDS	moaA	molybdenum cofactor biosynthesis protein A	25.2555	24.7969	24.2246	26.248	27.8181	25.3531	31.4718	31.619	24.3796	20.4476	22.9757	24.6694	25.9006	27.0967	23.7344	24.7294	29.1817	20.2138	27.7216	28.5355
	19051	19100	-	CDS	moaA	molybdenum cofactor biosynthesis protein A	26.9243	27.0278	23.2746	21.7004	30.0288	26.9231	34.7533	35.8288	30.6487	24.9996	29.654	34.0913	27.2442	37.365	23.6355	30.1463	30.1545	28.9695	34.0622	33.5277
	19101	19150	-	CDS	moaA	molybdenum cofactor biosynthesis protein A	28.1482	27.0707	20.8047	17.7114	29.6603	28.2024	35.151	36.2767	31.8428	29.2625	32.3498	32.437	29.7074	40.7164	26.9979	31.0884	25.2908	33.9419	33.9885	35.2297
	19151	19200	-	CDS	moaA	molybdenum cofactor biosynthesis protein A	26.6462	26.8133	24.3196	22.8972	29.2304	27.0976	31.7204	31.4846	32.0418	26.2279	32.0435	28.1217	26.5724	33.5857	30.9536	28.7332	24.8045	28.6452	30.8919	31.7124
	19201	19250	-	CDS	moaA	molybdenum cofactor biosynthesis protein A	26.5349	27.2852	27.7396	27.2053	25.9144	23.3179	28.4887	28.4839	32.6388	20.9534	27.9998	23.159	22.1686	25.3141	26.3056	24.2584	17.0227	23.4567	26.1733	23.6566
	19251	19300	-	CDS	moaA	molybdenum cofactor biosynthesis protein A	22.9191	23.2954	27.6446	30.0774	18.791	21.5734	27.6435	24.4532	29.0565	13.1501	20.7088	14.0968	19.3322	14.3328	20.9654	15.0732	16.5363	15.3495	20.57	19.2317
	19301	19350	-	CDS	moaA	molybdenum cofactor biosynthesis protein A	22.5853	23.1667	29.3546	31.2742	20.2034	24.7716	28.2401	25.2145	29.8526	14.5229	18.1968	14.7441	22.0193	16.7572	25.3167	17.8209	23.8318	17.1871	23.0768	20.7066
	19351	19400	-	CDS	moaA	molybdenum cofactor biosynthesis protein A	27.0912	26.9849	28.9746	28.4818	25.9758	27.272	28.439	27.5882	31.4447	23.5545	24.7525	27.0429	25.1542	30.4482	27.1957	28.8902	31.6136	25.9429	28.164	25.3586
	19401	19450	-	CDS	moaA	molybdenum cofactor biosynthesis protein A	29.3164	27.4568	28.9746	28.8807	31.0727	26.7487	32.3171	30.9472	30.6487	27.7452	29.8378	34.8105	28.5131	34.4414	28.8769	32.8155	30.1545	28.6452	31.1868	27.798
	19451	19500	-	CDS	moaA	molybdenum cofactor biosynthesis protein A	27.9813	27.9716	29.9245	33.4282	29.2304	28.028	33.3612	31.5294	28.957	29.7683	29.4702	34.7386	28.2145	32.3735	31.4481	31.7949	22.859	25.6186	32.4402	29.5566
	19501	19550	-	CDS	moaA	molybdenum cofactor biosynthesis protein A	29.2607	29.13	29.9245	33.7474	33.9589	32.5636	33.7092	34.53	27.2654	32.0803	31.921	36.2489	29.1102	36.5093	34.5138	32.266	25.2908	27.8886	33.4724	30.5778
	19551	19600	-	CDS	moaA	molybdenum cofactor biosynthesis protein A	32.2647	30.0309	28.6896	27.7638	38.9944	37.2156	38.8799	40.7105	35.1266	39.6669	37.9253	38.2628	34.4098	43.7826	38.3706	39.0175	34.0454	34.8067	39.0757	36.2508
	19601	19650	-	CDS	moaA	molybdenum cofactor biosynthesis protein A	32.9879	30.8889	24.0346	17.3923	41.5736	37.3319	40.1229	41.9645	41.4951	55.0568	44.9712	39.8451	41.7247	48.2037	44.502	48.2027	37.4499	39.5629	42.6146	42.2643
	19651	19700	-	CDS	moaA	molybdenum cofactor biosynthesis protein A	28.7044	28.9155	19.5697	16.2753	41.0823	36.3433	34.3058	36.9037	37.5148	64.4497	43.9296	38.1908	36.649	42.0713	41.3374	46.5541	43.7726	37.4009	36.0528	39.5412
	19701	19750	-	CDS	moaA	molybdenum cofactor biosynthesis protein A	29.372	29.5161	23.9396	20.9824	42.0034	36.227	32.1182	35.3362	30.6487	79.5506	39.8246	39.1978	34.8576	40.859	37.6784	40.8231	51.0681	33.6176	32.8088	35.0595
	19751	19800	-	CDS	moaA	molybdenum cofactor biosynthesis protein A	27.2025	28.9155	18.9997	13.483	39.1786	32.2147	28.3893	30.4097	25.7727	88.799	35.1682	34.5228	34.1859	36.438	37.7773	36.6623	50.5817	33.1852	29.4911	28.3085
	19801	19850	+	CDS	CCNA_00019	molybdopterin-guanine dinucleotide biosynthesis protein A	23.8091	24.0247	20.4247	19.5463	27.2654	21.9223	19.8377	23.1096	22.9865	58.3805	24.9976	21.6487	24.8557	22.4618	29.3713	24.3369	29.1817	22.4838	22.1183	20.5932
	19851	19900	+	CDS	CCNA_00019	molybdopterin-guanine dinucleotide biosynthesis protein A	22.029	20.1636	28.1196	31.7528	20.8789	17.9681	18.0478	19.9298	19.9017	22.5429	15.3784	10.3568	15.6001	11.4092	20.1742	12.0114	19.4545	11.6743	17.9158	13.6153
	19901	19950	+	CDS	CCNA_00019	molybdopterin-guanine dinucleotide biosynthesis protein A	20.1932	20.4639	32.2995	35.2632	15.9048	17.6192	14.667	16.3917	20.6978	8.38135	11.5798	7.26417	14.7044	7.84379	13.8451	7.77209	13.1318	9.72857	15.7777	12.8211
	19951	20000	+	CDS	CCNA_00019	molybdopterin-guanine dinucleotide biosynthesis protein A	20.4714	20.85	37.0494	35.9812	15.5978	16.5726	14.7664	14.5107	20.2003	13.1501	14.4594	12.4426	17.3915	13.2631	14.1417	13.032	11.1863	12.431	17.9895	16.2817
	20001	20050	+	CDS	CCNA_00019	molybdopterin-guanine dinucleotide biosynthesis protein A	22.1403	24.1534	34.4845	33.9867	20.142	18.7241	19.8377	20.4672	20.3993	17.7742	20.2187	18.4841	20.004	19.6808	17.3063	18.0564	19.4545	18.8086	22.8556	20.423
	20051	20100	+	CDS	CCNA_00019	molybdopterin-guanine dinucleotide biosynthesis protein A	24.5879	25.8266	38.7594	37.9758	25.3617	25.9346	25.1079	26.1103	23.6831	21.3146	25.4878	23.3748	23.5868	22.8183	21.8554	21.2751	23.3454	23.4567	25.8047	25.472
	20101	20150	+	CDS	CCNA_00019	molybdopterin-guanine dinucleotide biosynthesis protein A	22.8078	25.2689	38.9494	34.0665	28.4321	29.0165	28.1407	31.3055	27.1659	23.3377	28.4899	26.3236	26.0499	25.8132	25.3167	27.7911	24.3181	24.6457	27.9428	28.1951
	20151	20200	+	CDS	CCNA_00019	molybdopterin-guanine dinucleotide biosynthesis protein A	25.8674	25.9982	30.1145	31.3539	26.4057	28.8421	29.334	30.0514	27.2654	26.0111	25.9779	27.9059	25.0049	28.0237	25.8112	30.5388	27.2363	26.159	29.1224	29.273
	20201	20250	+	CDS	CCNA_00019	molybdopterin-guanine dinucleotide biosynthesis protein A	27.9813	26.8991	35.2445	35.1834	25.9144	27.7954	29.0854	27.8569	28.6585	28.7567	25.7941	29.704	27.2442	26.0984	26.3056	27.3201	26.2636	30.9152	28.8275	29.273
	20251	20300	+	CDS	CCNA_00019	molybdopterin-guanine dinucleotide biosynthesis protein A	27.7588	26.7275	41.1344	38.5342	29.5375	28.028	30.9747	27.5434	30.2506	26.8059	25.6716	29.9917	30.1552	26.5263	25.9101	28.8902	23.3454	30.9152	28.7538	28.8191
	20301	20350	+	CDS	CCNA_00019	molybdopterin-guanine dinucleotide biosynthesis protein A	26.98	25.3118	37.9994	35.9015	30.7043	31.168	32.5657	27.9465	30.3501	24.9996	25.6716	27.1148	30.5284	30.4482	25.4156	29.8323	23.8318	23.9971	28.2377	27.9114
	20351	20400	+	CDS	CCNA_00019	molybdopterin-guanine dinucleotide biosynthesis protein A	26.7574	25.9982	31.1595	32.8698	29.1076	35.1803	30.8255	28.3048	30.0516	27.8897	29.1639	28.8409	29.0356	29.949	26.5034	31.7164	30.6408	26.5914	28.3851	26.6634
	20401	20450	+	CDS	CCNA_00019	molybdopterin-guanine dinucleotide biosynthesis protein A	29.5389	29.6448	33.2495	33.9867	32.4851	33.7266	33.8583	31.2607	32.9374	30.9966	31.4308	30.4951	32.6184	30.0203	32.0414	32.8155	29.6681	32.969	31.0393	31.0316
	20451	20500	-	CDS	CCNA_00020	hypothetical protein	29.4276	29.559	29.6395	30.4763	30.213	29.7724	30.4775	30.2306	31.6437	30.2018	30.8794	28.0498	31.2748	29.022	35.6016	32.3445	25.7772	29.8343	31.1131	33.0172
	20501	20550	-	CDS	CCNA_00020	hypothetical protein	31.0965	27.8858	25.7446	24.9715	31.9324	30.3539	28.8368	28.26	27.0664	33.8144	30.0216	29.3444	30.7523	28.3803	34.1182	31.7164	32.0999	30.8071	30.2283	31.2018
	20551	20600	-	CDS	CCNA_00020	hypothetical protein	36.3812	36.2516	19.9497	18.3496	40.8367	40.0067	36.6923	37.0381	34.828	45.6639	40.9275	37.4716	38.5897	36.5806	42.3264	38.7035	45.2317	39.5629	36.1266	38.52
	20601	20650	-	CDS	CCNA_00020	hypothetical protein	42.7229	44.6173	20.7097	20.4239	51.0305	47.0428	40.6698	41.9645	42.4902	59.7533	49.8114	45.6708	44.2625	45.0662	48.6555	51.0289	54.959	46.1567	42.0248	46.2354
	20651	20700	-	CDS	CCNA_00020	hypothetical protein	45.7269	46.934	28.1196	28.0829	65.8913	57.4515	42.5591	44.3382	37.9128	82.6575	48.5248	47.2531	48.3678	47.8471	52.9079	58.487	59.3362	46.6971	41.0663	44.1364
	20701	20750	-	CDS	CCNA_03911	hypothetical protein	45.7269	45.9902	29.6395	26.3277	84.4981	70.9422	42.5094	45.1891	38.0123	122.686	52.9361	47.1812	55.4587	52.9813	55.0836	64.7674	77.818	45.4	38.707	40.5623
	20751	20800	-	CDS	CCNA_03911	hypothetical protein	44.2805	42.0433	21.7547	15.7169	91.6829	74.7219	39.924	43.4873	40.7985	145.879	57.4087	48.3319	59.8626	57.0458	56.7648	65.788	89.4907	46.589	40.4028	41.5835
	20801	20850	-	CDS	CCNA_00021	putative aerobic-type carbon monoxide dehydrogenase, large subunit CoxL	39.4964	33.8491	20.3297	16.9934	70.804	59.1379	35.151	36.7693	37.5148	98.6977	45.4001	40.7081	45.7553	44.1392	50.9301	50.6364	63.2271	40.86	34.3571	34.7758
	20851	20900	-	CDS	CCNA_00021	putative aerobic-type carbon monoxide dehydrogenase, large subunit CoxL	29.5945	27.371	24.8896	25.849	47.2231	42.449	28.8368	28.7079	31.7433	46.82	33.3914	26.2517	31.872	29.1647	39.1618	34.9352	41.3408	24.4295	26.7631	25.9259
	20901	20950	-	CDS	CCNA_00021	putative aerobic-type carbon monoxide dehydrogenase, large subunit CoxL	22.1959	22.4374	29.0696	28.2425	23.5195	27.3883	27.2458	23.5575	27.2654	16.1124	19.9123	14.7441	23.5868	13.9049	25.3167	17.0358	25.7772	12.8633	21.6759	17.5865
	20951	21000	-	CDS	CCNA_00021	putative aerobic-type carbon monoxide dehydrogenase, large subunit CoxL	20.6939	23.5099	30.0195	30.0774	17.8085	23.0271	27.5441	23.3335	29.6536	12.4998	14.5819	13.953	21.1236	14.1188	20.6687	13.189	15.5636	12.6471	18.7268	17.0192
	21001	21050	-	CDS	CCNA_00021	putative aerobic-type carbon monoxide dehydrogenase, large subunit CoxL	24.9217	27.2852	27.3596	27.6042	22.844	25.5275	27.4446	27.5434	30.1511	17.124	21.3215	21.9364	23.2135	23.2462	18.3942	21.5106	18.4818	19.349	23.1505	22.5788
	21051	21100	-	CDS	CCNA_00021	putative aerobic-type carbon monoxide dehydrogenase, large subunit CoxL	29.372	31.3608	29.0696	30.4763	24.9933	25.702	28.1407	30.5441	27.4644	20.4476	25.8554	25.7483	24.4078	31.4465	20.8665	25.1219	20.9136	26.159	28.7538	26.6066
	21101	21150	-	CDS	CCNA_00021	putative aerobic-type carbon monoxide dehydrogenase, large subunit CoxL	28.9826	33.892	30.3045	31.4337	21.8	24.2483	31.9193	30.0514	25.1757	24.1325	26.4068	29.1286	25.5274	32.0169	25.4156	26.535	21.8863	27.9967	30.1546	30.2941
	21151	21200	-	CDS	CCNA_00021	putative aerobic-type carbon monoxide dehydrogenase, large subunit CoxL	32.0422	38.9115	34.0095	35.1834	24.7476	26.1672	35.3996	30.7232	27.2654	23.121	29.2864	30.7109	25.4528	30.5908	29.2724	27.8696	20.4272	29.2938	32.219	30.9181
	21201	21250	-	CDS	CCNA_00021	putative aerobic-type carbon monoxide dehydrogenase, large subunit CoxL	31.9865	36.1658	39.9944	35.5026	24.3792	27.5046	36.2946	33.0969	31.0467	23.5545	27.816	27.2586	24.8557	25.6706	27.5912	23.8658	14.1045	32.7529	30.9656	30.0105
	21251	21300	-	CDS	CCNA_00021	putative aerobic-type carbon monoxide dehydrogenase, large subunit CoxL	29.3164	31.4037	43.2243	40.449	24.1335	27.272	35.7476	32.0668	29.4546	23.0487	22.7307	24.8852	25.3781	25.2428	25.9101	24.6509	12.6454	27.6724	29.6385	29.4999
	21301	21350	-	CDS	CCNA_00021	putative aerobic-type carbon monoxide dehydrogenase, large subunit CoxL	30.2064	30.1596	36.4794	37.3375	27.8181	25.4694	34.3555	30.6784	27.5639	24.4215	23.7722	26.1798	27.8413	27.8811	25.02	28.1051	18.4818	24.1052	30.0809	28.5922
	21351	21400	-	CDS	CCNA_00021	putative aerobic-type carbon monoxide dehydrogenase, large subunit CoxL	30.9296	29.0442	34.8645	31.5135	25.1161	26.3416	35.151	31.6637	28.8575	28.1064	29.8378	30.2794	27.916	29.3786	26.2067	30.1463	21.8863	28.3209	31.0393	31.7691
	21401	21450	-	CDS	CCNA_00021	putative aerobic-type carbon monoxide dehydrogenase, large subunit CoxL	26.6462	27.1565	34.7695	32.4709	24.809	25.3531	33.5103	32.5595	29.8526	24.4938	32.7787	31.2863	27.0949	30.4482	28.4813	32.3445	19.9409	30.3748	29.0487	33.3576
	21451	21500	-	CDS	CCNA_00021	putative aerobic-type carbon monoxide dehydrogenase, large subunit CoxL	25.1442	30.2025	36.0994	35.1037	27.511	25.9927	31.8696	33.3208	31.4447	24.277	31.247	28.9128	27.3935	33.657	31.547	35.0922	23.8318	28.5371	32.4402	34.946
	21501	21550	-	CDS	CCNA_00021	putative aerobic-type carbon monoxide dehydrogenase, large subunit CoxL	27.5919	35.3507	33.8195	33.5878	26.5899	30.761	34.2561	37.262	33.7334	27.2394	30.6956	30.4232	28.5877	34.584	34.1182	37.9969	27.7227	31.78	34.0622	35.4566
	21551	21600	-	CDS	CCNA_00021	putative aerobic-type carbon monoxide dehydrogenase, large subunit CoxL	28.4263	33.7204	34.9595	33.3485	27.1426	30.3539	32.7148	36.9037	31.0467	30.9966	30.5731	33.6597	27.916	35.0832	33.1293	35.2492	29.6681	30.9152	30.4495	35.7402
	21601	21650	-	CDS	CCNA_00021	putative aerobic-type carbon monoxide dehydrogenase, large subunit CoxL	28.7044	30.5886	31.3495	30.1572	29.9059	29.0747	33.5103	35.6049	29.355	29.1902	32.3498	34.8105	27.9906	38.4346	33.3271	32.58	20.4272	26.8076	31.7766	35.1729
	21651	21700	-	CDS	CCNA_00021	putative aerobic-type carbon monoxide dehydrogenase, large subunit CoxL	27.5919	31.0605	26.7896	24.5726	28.3707	31.6914	35.4493	38.9639	30.9472	29.118	35.8422	34.1632	27.9906	41.8573	32.7337	33.208	17.0227	32.3205	34.0622	37.7258
	21701	21750	-	CDS	CCNA_00021	putative aerobic-type carbon monoxide dehydrogenase, large subunit CoxL	29.2051	33.3772	29.5446	23.0567	31.8096	31.2262	37.3386	40.5314	33.9324	31.0688	36.8837	37.0401	31.1256	43.2835	33.5248	35.3277	27.2363	33.2933	33.5461	38.9739
	21751	21800	-	CDS	CCNA_00021	putative aerobic-type carbon monoxide dehydrogenase, large subunit CoxL	29.4833	31.747	29.9245	24.6523	31.3183	32.4473	39.1285	36.0976	31.4447	28.829	29.654	35.9612	30.9763	35.9388	32.6348	32.5015	26.2636	28.2129	34.2834	36.3075
	21801	21850	-	CDS	CCNA_00021	putative aerobic-type carbon monoxide dehydrogenase, large subunit CoxL	30.6515	31.2321	28.3096	26.0086	29.6603	30.4121	37.4381	34.3061	31.9423	29.7683	29.3477	30.4951	26.4978	32.5161	30.2614	27.8696	21.8863	24.8619	32.5139	33.8681
	21851	21900	-	CDS	CCNA_00021	putative aerobic-type carbon monoxide dehydrogenase, large subunit CoxL	31.2634	34.321	23.1796	24.0939	32.6079	31.8658	40.1229	39.2774	31.6437	33.8867	35.7196	35.242	33.8873	39.0051	34.1182	33.8361	30.1545	32.2124	36.274	39.5412
	21901	21950	-	CDS	CCNA_00021	putative aerobic-type carbon monoxide dehydrogenase, large subunit CoxL	30.7627	32.9053	24.3196	22.8174	34.2045	33.5522	42.3105	40.2179	32.9374	34.6815	35.7196	38.9101	35.604	45.8505	35.4038	36.3483	25.2908	40.86	37.1587	41.0162
	21951	22000	-	CDS	CCNA_00021	putative aerobic-type carbon monoxide dehydrogenase, large subunit CoxL	30.3733	32.3047	26.3146	23.7747	31.8096	32.1566	40.5206	39.1878	32.8379	33.8867	33.3914	36.7524	32.0959	42.8556	34.316	35.1707	26.2636	38.3738	36.274	36.9316
	22001	22050	-	CDS	CCNA_00021	putative aerobic-type carbon monoxide dehydrogenase, large subunit CoxL	29.7058	33.5059	32.8695	36.8588	32.6693	29.2491	35.4493	37.0381	28.4595	30.9966	32.2273	33.5159	31.648	35.3684	32.9315	32.423	28.209	31.5638	35.3893	35.9672
	22051	22100	-	CDS	CCNA_00021	putative aerobic-type carbon monoxide dehydrogenase, large subunit CoxL	30.9852	33.2914	35.7195	38.0555	31.6254	32.7381	37.4878	37.0829	30.7482	30.0573	33.2689	34.3789	29.9313	35.3684	34.0193	35.0137	22.859	31.0233	34.2096	39.0306
	22101	22150	-	CDS	CCNA_00021	putative aerobic-type carbon monoxide dehydrogenase, large subunit CoxL	27.5919	31.275	35.1495	33.0293	29.169	29.8306	37.1398	36.9037	30.0516	30.7075	33.5752	32.7967	31.648	33.0152	33.6237	33.9146	27.7227	31.1314	37.0113	39.4845
	22151	22200	-	CDS	CCNA_00021	putative aerobic-type carbon monoxide dehydrogenase, large subunit CoxL	27.425	34.0636	36.4794	33.4282	29.169	26.4579	37.1398	36.8589	30.8477	30.9966	31.6146	33.7316	32.7677	35.7249	34.0193	33.2865	21.8863	30.699	36.8638	36.7047
	22201	22250	-	CDS	CCNA_00021	putative aerobic-type carbon monoxide dehydrogenase, large subunit CoxL	29.5945	35.3078	34.1995	30.8753	29.2304	30.005	36.5431	37.1724	33.6339	28.6122	31.0632	36.6085	31.648	35.9388	34.0193	33.9146	18.9681	29.9424	37.9697	37.9527
	22251	22300	-	CDS	CCNA_00021	putative aerobic-type carbon monoxide dehydrogenase, large subunit CoxL	30.4289	33.2056	33.8195	32.2315	29.7217	32.0403	36.0957	35.8288	33.2359	27.5284	29.8991	32.9405	28.8863	32.4448	32.8326	33.7576	22.859	27.7805	36.0528	35.4566
	22301	22350	-	CDS	CCNA_00021	putative aerobic-type carbon monoxide dehydrogenase, large subunit CoxL	30.5958	34.321	30.5895	28.402	29.169	30.9936	36.5929	34.6196	33.3354	22.4707	29.1639	32.509	29.4834	32.3022	27.1957	34.9352	26.2636	31.2395	33.9885	32.6768
	22351	22400	-	CDS	CCNA_00021	putative aerobic-type carbon monoxide dehydrogenase, large subunit CoxL	30.7627	34.4068	33.1545	26.966	29.5375	33.7848	37.3884	39.6804	30.1511	24.566	31.247	34.7386	28.9609	35.7962	26.9979	35.3277	24.3181	32.6448	34.8732	36.1374
	22401	22450	-	CDS	CCNA_00021	putative aerobic-type carbon monoxide dehydrogenase, large subunit CoxL	29.0382	34.0636	32.4895	26.3277	31.3797	32.7381	38.333	41.1584	32.9374	28.9735	33.1463	33.9474	29.4088	39.4329	30.4592	32.8155	25.7772	31.6719	34.7995	36.421
	22451	22500	-	CDS	CCNA_00021	putative aerobic-type carbon monoxide dehydrogenase, large subunit CoxL	30.874	29.6448	26.2196	24.8119	30.1516	28.6676	35.4991	36.2319	33.6339	27.8174	30.0216	35.1701	27.8413	33.3005	31.7448	29.5968	30.1545	30.9152	33.2512	31.9393
	22501	22550	-	CDS	CCNA_00021	putative aerobic-type carbon monoxide dehydrogenase, large subunit CoxL	30.9852	28.1003	28.6896	29.3594	26.9583	27.272	31.9193	31.7981	29.2555	23.6267	26.8357	29.8478	24.6317	26.5263	28.6791	26.1425	27.2363	26.8076	33.5461	28.5355
	22551	22600	-	CDS	CCNA_00021	putative aerobic-type carbon monoxide dehydrogenase, large subunit CoxL	26.6462	27.7571	29.5446	26.8064	23.8879	24.8879	28.9362	26.5133	26.8673	14.2338	22.4856	19.1314	21.4968	19.4669	24.7233	17.4283	17.509	21.2948	26.0996	22.9759
	22601	22650	-	CDS	CCNA_00021	putative aerobic-type carbon monoxide dehydrogenase, large subunit CoxL	23.4753	26.4272	32.6795	32.7102	21.8614	23.1434	28.3396	27.5882	25.2752	12.4998	22.118	16.6141	21.5714	13.4771	24.7233	13.5815	20.9136	21.5109	23.7403	21.3874
	22651	22700	-	CDS	CCNA_00021	putative aerobic-type carbon monoxide dehydrogenase, large subunit CoxL	24.3098	26.4272	31.1595	32.3113	21.6158	22.6201	29.2345	30.5889	30.2506	19.7251	25.4878	22.0802	22.3178	22.6757	26.5034	19.4695	23.3454	21.2948	28.0902	24.0537
	22701	22750	-	CDS	CCNA_00021	putative aerobic-type carbon monoxide dehydrogenase, large subunit CoxL	26.7574	26.3843	32.3945	31.0348	24.6862	24.8879	31.4718	30.0514	30.3501	23.8435	28.3674	26.3956	25.3035	29.8064	27.789	26.2995	24.8045	23.1324	28.9012	26.2095
	22751	22800	-	CDS	CCNA_00021	putative aerobic-type carbon monoxide dehydrogenase, large subunit CoxL	26.4793	25.3118	35.8145	36.9386	26.2214	30.1213	33.4109	30.9024	27.6634	23.0487	28.6737	32.0774	25.9753	32.4448	25.02	28.8117	24.3181	26.6995	32.5876	26.7768
	22801	22850	-	CDS	CCNA_00021	putative aerobic-type carbon monoxide dehydrogenase, large subunit CoxL	27.87	28.4865	38.9494	37.3375	28.3093	32.3892	36.5431	32.1564	32.8379	28.6845	28.7963	38.3347	28.4385	37.7215	28.3824	29.5968	29.6681	30.5909	36.8638	31.4854
	22851	22900	-	CDS	CCNA_00021	putative aerobic-type carbon monoxide dehydrogenase, large subunit CoxL	29.5389	32.6908	40.4694	39.0129	29.1076	30.6447	35.3996	33.0073	31.8428	26.7336	28.061	34.3789	27.916	33.5144	26.9979	30.6958	28.6954	31.0233	35.0206	31.8258
	22901	22950	-	CDS	CCNA_00021	putative aerobic-type carbon monoxide dehydrogenase, large subunit CoxL	26.3124	28.3149	39.9944	39.4916	24.7476	24.8298	30.2289	32.0668	27.5639	21.5314	22.9757	22.9433	24.3332	25.3854	23.8333	23.9443	20.9136	23.5648	29.1224	28.1951
	22951	23000	-	CDS	CCNA_00021	putative aerobic-type carbon monoxide dehydrogenase, large subunit CoxL	26.2568	28.6152	39.0444	32.7102	23.0896	24.8879	29.334	29.5588	27.2654	19.8696	19.0545	20.3541	26.1246	24.2445	23.4377	21.9032	19.4545	22.0514	27.2055	28.3085
	23001	23050	-	CDS	CCNA_00021	putative aerobic-type carbon monoxide dehydrogenase, large subunit CoxL	27.6475	34.0207	39.9944	35.1834	24.5634	25.2368	32.6154	29.7827	27.8624	19.9418	19.851	21.361	28.1399	23.4601	25.2178	24.9649	22.859	25.5105	28.8275	29.046
	23051	23100	-	CDS	CCNA_00022	putative aerobic-type carbon monoxide dehydrogenase, small subunit CoxS	27.5919	33.3772	42.2744	36.9386	24.9319	24.7716	34.4052	30.4993	27.7629	20.5921	23.4046	23.8783	27.3935	26.0984	26.6023	27.4771	22.3727	24.6457	29.786	27.6278
	23101	23150	-	CDS	CCNA_00022	putative aerobic-type carbon monoxide dehydrogenase, small subunit CoxS	27.4806	31.3608	43.6043	35.5823	26.4671	26.1672	32.4662	32.9625	29.9521	23.6267	26.8357	25.1729	30.0059	30.3056	25.1189	28.1837	19.9409	24.8619	30.0809	29.6701
	23151	23200	-	CDS	CCNA_00022	putative aerobic-type carbon monoxide dehydrogenase, small subunit CoxS	27.87	29.6448	36.4794	33.2687	27.9409	27.7954	31.8696	32.022	30.4496	28.6845	30.6343	27.6182	32.6184	33.4431	27.5912	29.4398	23.3454	29.1857	32.7351	32.3931
	23201	23250	-	CDS	CCNA_00022	putative aerobic-type carbon monoxide dehydrogenase, small subunit CoxS	30.0395	30.4599	32.8695	34.0665	30.213	29.5399	35.3002	33.4552	28.8575	29.696	33.2689	32.2213	31.7973	36.438	31.6459	32.423	28.209	32.4286	36.1266	34.2652
	23251	23300	-	CDS	CCNA_00022	putative aerobic-type carbon monoxide dehydrogenase, small subunit CoxS	27.9813	30.7602	34.4845	37.4173	30.2744	30.4121	32.4165	30.2754	28.758	28.54	32.166	35.3139	28.8863	33.8709	29.1735	32.737	26.2636	32.8609	32.0715	32.847
	23301	23350	-	CDS	CCNA_00022	putative aerobic-type carbon monoxide dehydrogenase, small subunit CoxS	25.8118	28.9155	35.3395	39.4916	27.6952	26.3416	30.4775	30.141	27.8624	29.1902	27.5096	32.7247	26.7963	28.5229	28.8769	30.6173	23.8318	30.8071	29.3436	28.0816
	23351	23400	-	CDS	CCNA_00022	putative aerobic-type carbon monoxide dehydrogenase, small subunit CoxS	24.3098	26.4272	34.5795	36.6993	23.8879	23.0271	27.5441	26.6925	26.3698	25.8666	24.63	27.9778	24.4078	25.7419	32.0414	26.9276	26.2636	24.97	28.0902	27.4576
	23401	23450	-	CDS	CCNA_00022	putative aerobic-type carbon monoxide dehydrogenase, small subunit CoxS	27.1468	28.1432	34.2945	34.1463	23.458	25.6438	31.7204	29.0661	26.4693	24.9996	26.8969	27.4744	27.2442	27.0254	33.2282	25.6715	27.2363	23.1324	28.3851	30.8047
	23451	23500	-	CDS	CCNA_00022	putative aerobic-type carbon monoxide dehydrogenase, small subunit CoxS	29.9283	32.4334	34.9595	34.4654	29.8445	32.8544	35.2505	35.4706	30.6487	32.1526	31.6759	32.2932	33.4394	34.0135	37.085	32.58	37.4499	31.5638	31.7029	35.6268
	23501	23550	-	CDS	CCNA_00022	putative aerobic-type carbon monoxide dehydrogenase, small subunit CoxS	28.9826	30.9318	27.3596	27.5245	35.2485	34.7733	33.56	33.6343	33.5344	46.0974	32.4724	34.7386	37.0969	38.9337	35.9972	36.3483	37.4499	34.05	34.8732	35.5133
	23551	23600	-	CDS	CCNA_00022	putative aerobic-type carbon monoxide dehydrogenase, small subunit CoxS	31.319	32.2618	27.3596	24.2534	43.8457	35.3548	38.0347	36.6798	36.2211	65.4613	36.6999	38.5505	38.2165	42.1426	38.4695	42.3932	44.259	40.3195	39.4443	36.7614
	23601	23650					33.9336	37.7531	36.6694	30.0774	44.7668	38.146	37.2392	38.0681	38.2113	69.4352	39.5795	43.585	40.9782	43.2122	42.8208	41.0586	56.9044	44.7514	41.7299	38.9171
	23651	23700					34.2117	37.0238	41.7044	35.5026	39.7313	34.1336	36.0957	36.5454	36.6192	54.1175	37.7415	37.6874	38.2165	36.8658	39.2607	34.0716	44.7453	39.6709	37.3062	34.946
	23701	23750	+	CDS	CCNA_00023	putative periplasmic protein	30.2064	31.2321	29.6395	27.4447	36.9065	28.6095	33.0131	32.6042	34.43	43.3518	32.1048	29.1286	34.2605	29.8064	37.6784	31.5594	36.9635	37.8333	33.9885	33.471
	23751	23800	+	CDS	CCNA_00023	putative periplasmic protein	24.7548	26.2127	26.6946	21.2218	30.3358	24.0738	26.152	26.5581	31.6437	36.1265	24.0173	22.0802	28.1399	19.966	28.9757	25.5145	31.6136	29.0776	27.0581	28.0816
	23801	23850	+	CDS	CCNA_00023	putative periplasmic protein	23.6422	24.7111	33.6295	29.6785	23.7037	22.0386	26.9972	23.6022	29.6536	21.2424	20.8313	15.6072	22.1686	13.9762	18.8886	16.7218	20.9136	21.9433	24.1827	23.4864
	23851	23900	+	CDS	CCNA_00023	putative periplasmic protein	26.4793	26.6846	36.3844	34.5452	24.0721	24.132	29.2842	26.1551	30.6487	14.7396	20.7088	14.7441	20.6757	15.1884	17.8997	15.3087	17.9954	23.7809	25.2149	25.3586
	23901	23950	+	CDS	CCNA_00023	putative periplasmic protein	26.9243	26.7704	36.9544	36.5397	22.2913	23.7831	27.1961	25.3937	28.1609	17.3407	22.118	18.8437	22.6164	20.7504	17.9986	19.4695	21.3999	22.1595	25.436	24.7345
	23951	24000	+	CDS	CCNA_00023	putative periplasmic protein	24.7548	25.7408	29.2596	32.79	22.2913	23.0271	24.7101	23.9158	25.6732	18.7858	23.5272	23.4467	20.7504	24.3158	18.6908	18.9985	22.859	21.7271	23.7403	22.522
	24001	24050	+	CDS	CCNA_00023	putative periplasmic protein	28.2594	29.6448	22.4197	25.3704	24.9319	22.7364	27.8424	25.8416	28.1609	19.6528	23.7722	25.5325	21.9446	26.0271	18.8886	21.3536	26.7499	25.0781	25.3623	24.9047
	24051	24100	+	CDS	CCNA_00023	putative periplasmic protein	28.6488	29.6019	19.4747	17.7114	24.1335	22.8527	27.0966	26.7821	28.1609	21.1701	23.1595	22.9433	22.5418	25.1715	18.7897	22.8452	27.2363	24.4295	26.247	23.4864
	24101	24150	+	CDS	CCNA_00024	uroporphyrin-III C-methyltransferase/Precorrin-2 dehydrogenase/Sirohydrochlorin ferrochelatase	26.2012	25.3118	26.1246	24.6523	21.6158	20.9919	21.727	22.6617	23.1855	16.6182	20.1574	18.1245	22.3925	18.5399	20.4709	17.4283	24.3181	20.3219	22.3395	20.0826
	24151	24200	+	CDS	CCNA_00024	uroporphyrin-III C-methyltransferase/Precorrin-2 dehydrogenase/Sirohydrochlorin ferrochelatase	25.5892	25.0544	30.0195	34.7845	20.142	21.3408	19.5394	21.4973	23.086	12.283	20.1574	14.4564	23.1389	14.0475	20.7676	13.9741	25.2908	17.8357	19.3904	19.2884
	24201	24250	+	CDS	CCNA_00024	uroporphyrin-III C-methyltransferase/Precorrin-2 dehydrogenase/Sirohydrochlorin ferrochelatase	23.976	21.4935	26.2196	33.1091	18.5454	20.4104	18.7936	17.3322	24.6781	9.5374	16.7876	12.083	19.4068	12.5501	14.834	13.1105	21.3999	14.2686	17.1048	14.9769
	24251	24300	+	CDS	CCNA_00024	uroporphyrin-III C-methyltransferase/Precorrin-2 dehydrogenase/Sirohydrochlorin ferrochelatase	19.5813	18.705	26.3146	33.9867	12.9572	15.3514	14.1201	12.0922	21.9914	6.21376	8.14873	6.47302	12.1666	7.34464	11.6694	7.06554	13.1318	7.89095	11.1329	9.13362
	24301	24350	+	CDS	CCNA_00024	uroporphyrin-III C-methyltransferase/Precorrin-2 dehydrogenase/Sirohydrochlorin ferrochelatase	17.9125	16.9031	27.0746	29.0403	11.1763	13.6651	11.2861	10.883	18.0111	4.04617	6.80082	5.53803	10.5245	4.77758	11.4716	4.94588	14.1045	6.37762	8.33123	7.88554
	24351	24400	+	CDS	CCNA_00024	uroporphyrin-III C-methyltransferase/Precorrin-2 dehydrogenase/Sirohydrochlorin ferrochelatase	19.5257	16.8602	26.1246	27.6042	14.7995	16.0492	12.0319	11.7339	15.2248	7.00854	11.5798	10.0691	12.9876	8.69948	12.4606	10.0488	16.5363	9.51238	11.7964	11.5163
	24401	24450	+	CDS	CCNA_00024	uroporphyrin-III C-methyltransferase/Precorrin-2 dehydrogenase/Sirohydrochlorin ferrochelatase	17.8012	17.6324	27.4546	29.7583	16.3347	16.2818	11.6341	11.4204	16.0209	7.36981	14.0918	10.9322	14.779	9.62648	10.9772	11.4619	18.4818	12.539	14.3769	12.5942
	24451	24500	+	CDS	CCNA_00024	uroporphyrin-III C-methyltransferase/Precorrin-2 dehydrogenase/Sirohydrochlorin ferrochelatase	17.9681	18.7908	33.9145	33.0293	15.3521	16.6307	8.40244	10.8382	18.9066	10.2599	15.746	11.5076	16.0479	11.6231	10.3838	13.032	17.509	14.9171	14.3032	11.6298
	24501	24550	+	CDS	CCNA_00024	uroporphyrin-III C-methyltransferase/Precorrin-2 dehydrogenase/Sirohydrochlorin ferrochelatase	19.9151	18.6621	36.5744	39.8107	14.7995	14.1884	7.40807	9.98729	17.215	10.1877	15.0108	12.7303	15.824	13.0492	10.6805	14.6806	15.5636	13.2957	13.6396	11.0057
	24551	24600	+	CDS	CCNA_00024	uroporphyrin-III C-methyltransferase/Precorrin-2 dehydrogenase/Sirohydrochlorin ferrochelatase	18.58	15.3587	34.9595	42.2042	10.8079	11.4554	7.30863	6.98662	11.2445	5.63574	8.94522	7.91147	11.3455	7.77249	7.02143	7.92911	9.24089	8.21524	9.43714	7.54516
	24601	24650	+	CDS	CCNA_00024	uroporphyrin-III C-methyltransferase/Precorrin-2 dehydrogenase/Sirohydrochlorin ferrochelatase	18.135	14.2432	34.2945	41.9648	7.43043	8.78055	4.07692	3.67246	7.46315	3.17913	5.82052	4.1715	6.94167	3.77928	4.54909	4.39634	7.7818	3.02667	5.75076	4.87883
	24651	24700	+	CDS	CCNA_00024	uroporphyrin-III C-methyltransferase/Precorrin-2 dehydrogenase/Sirohydrochlorin ferrochelatase	19.5257	15.1442	33.5345	43.72	6.93916	7.09422	2.63508	3.94117	6.36855	4.26293	6.86209	4.09958	7.61344	3.9932	5.43913	4.94588	6.32271	4.21571	7.15158	5.16248
	24701	24750	+	CDS	CCNA_00024	uroporphyrin-III C-methyltransferase/Precorrin-2 dehydrogenase/Sirohydrochlorin ferrochelatase	16.8555	16.1309	32.9645	39.8107	8.04451	8.6061	4.8227	4.56818	8.55774	4.26293	7.35224	4.24343	9.47949	3.06621	6.82364	5.33841	7.29544	5.83714	8.99477	5.84325
	24751	24800	+	CDS	CCNA_00024	uroporphyrin-III C-methyltransferase/Precorrin-2 dehydrogenase/Sirohydrochlorin ferrochelatase	15.6873	17.4608	30.8745	31.1944	11.729	12.3858	8.45216	10.6143	12.3391	5.997	10.5995	7.26417	13.3608	7.20203	10.0871	8.00761	10.2136	10.8095	10.838	10.0413
	24801	24850	+	CDS	CCNA_00024	uroporphyrin-III C-methyltransferase/Precorrin-2 dehydrogenase/Sirohydrochlorin ferrochelatase	17.9125	19.3056	33.2495	33.6676	16.0276	16.5726	14.4681	16.9291	15.9214	8.09234	13.6016	10.213	16.4212	13.6197	14.9329	12.1684	12.6454	12.539	15.7777	14.2961
	24851	24900	+	CDS	CCNA_00024	uroporphyrin-III C-methyltransferase/Precorrin-2 dehydrogenase/Sirohydrochlorin ferrochelatase	21.9177	23.7244	33.5345	35.9015	20.5104	21.2826	20.484	23.02	18.6081	13.6558	18.2581	16.1826	21.0489	20.4652	18.2953	18.1349	16.05	17.2952	23.814	19.9692
	24901	24950	+	CDS	CCNA_00024	uroporphyrin-III C-methyltransferase/Precorrin-2 dehydrogenase/Sirohydrochlorin ferrochelatase	25.0886	26.942	36.2894	37.6566	25.4845	25.3531	24.3621	28.7526	24.4791	20.3754	21.9954	25.029	25.1542	23.8166	23.6355	23.0023	20.9136	21.8352	30.5233	27.1739
	24951	25000	+	CDS	CCNA_00024	uroporphyrin-III C-methyltransferase/Precorrin-2 dehydrogenase/Sirohydrochlorin ferrochelatase	26.368	28.6581	34.9595	36.6993	27.3268	25.5275	26.5497	31.2159	26.3698	20.8811	24.2011	29.7759	26.1992	26.8828	21.8554	26.7705	22.3727	21.1867	30.9656	29.6133
	25001	25050	-	CDS	CCNA_00025	major facilitator superfamily transporter	28.7044	30.6315	27.9296	29.1999	29.7831	28.0861	31.3724	33.4104	27.8624	23.41	30.4505	34.0193	28.8863	34.7979	22.3499	31.4024	20.9136	27.4562	32.4402	33.0172
	25051	25100	-	CDS	CCNA_00025	major facilitator superfamily transporter	30.0952	30.3741	27.7396	26.6469	30.6428	28.1443	32.8143	32.0668	28.1609	27.2394	31.8597	35.6736	30.827	37.2224	27.0968	33.1295	22.859	29.0776	32.5876	34.1518
	25101	25150	-	CDS	CCNA_00025	major facilitator superfamily transporter	29.9839	30.8031	36.0044	34.3058	31.5026	28.6095	32.9137	32.8282	30.1511	26.2279	31.0632	35.5297	32.8423	32.6587	28.8769	33.3651	25.2908	28.1048	33.9885	33.9816
	25151	25200	-	CDS	CCNA_00025	major facilitator superfamily transporter	26.2012	27.9716	32.1095	34.625	30.8271	30.005	30.2289	31.4846	26.4693	26.3724	28.9188	32.437	29.8566	30.5908	28.6791	29.0472	30.6408	28.8614	33.2512	31.2585
	25201	25250	-	CDS	CCNA_00025	major facilitator superfamily transporter	25.4224	28.9155	34.1045	34.1463	28.4935	28.1443	30.3283	29.9171	26.1708	29.3347	29.9604	30.2794	26.7217	32.0883	29.7669	31.1669	28.209	29.6181	31.1131	30.1806
	25251	25300	-	CDS	CCNA_00025	major facilitator superfamily transporter	26.5906	29.3874	36.0994	32.9496	25.6688	26.1672	28.1407	29.2901	29.4546	28.6122	30.2054	28.6252	26.7217	30.4482	26.9979	30.3818	24.3181	29.6181	30.2283	30.1806
	25301	25350	-	CDS	CCNA_00025	major facilitator superfamily transporter	25.6449	24.6682	34.8645	32.6304	22.2299	21.9804	22.8208	24.0053	28.957	21.0979	22.3018	24.9571	22.6911	24.7436	18.6908	21.6677	18.9681	22.4838	27.6479	25.9826
	25351	25400	-	CDS	CCNA_00025	major facilitator superfamily transporter	25.4224	25.5692	35.7195	33.9069	23.151	21.0501	25.9034	24.3636	27.1659	13.8003	18.1968	18.9875	21.5714	19.6095	18.8886	18.2134	19.4545	17.8357	24.625	22.8057
	25401	25450	-	CDS	CCNA_00025	major facilitator superfamily transporter	26.0899	29.1729	38.0944	36.3801	20.449	21.1082	26.848	23.02	26.5688	9.46515	16.1749	12.946	20.3772	12.3362	20.2731	14.1311	21.8863	15.2414	22.4132	20.1393
	25451	25500	-	CDS	CCNA_00025	major facilitator superfamily transporter	25.478	27.371	33.4395	35.8217	18.791	18.6659	23.0694	19.6611	24.6781	10.7657	15.4397	14.9599	18.5858	12.6214	21.6576	12.1684	14.5909	15.89	19.0955	18.2105
	25501	25550	-	CDS	CCNA_00025	major facilitator superfamily transporter	29.0938	29.1729	25.5546	26.0086	23.7651	26.6324	28.2401	24.4532	28.957	17.4852	23.7722	24.0221	22.915	26.0984	25.9101	23.4733	23.3454	25.2943	24.0352	24.3374
	25551	25600	-	CDS	CCNA_00025	major facilitator superfamily transporter	29.372	30.2025	26.4096	23.1365	26.2214	31.7495	32.1182	29.9171	32.1413	24.2048	26.4681	30.9986	26.2738	31.8743	32.3381	29.2042	26.2636	27.24	26.9843	28.8191
	25601	25650	-	CDS	CCNA_00025	major facilitator superfamily transporter	25.9786	26.6846	26.3146	24.0141	28.4321	30.5865	30.4278	31.395	33.5344	26.0111	22.6081	29.704	26.4978	29.022	34.7116	29.3612	18.9681	24.8619	28.8275	29.7268
	25651	25700	-	CDS	CCNA_00025	major facilitator superfamily transporter	27.0912	26.4272	20.9947	21.0622	33.4062	31.7495	32.4662	33.903	36.7187	29.7683	26.9582	31.7178	31.2748	31.5891	36.4916	30.3818	23.8318	28.1048	29.786	33.9816
	25701	25750	-	CDS	CCNA_00025	major facilitator superfamily transporter	30.0952	28.0145	18.7147	18.4294	39.1786	33.9011	38.2833	40.5762	38.5098	33.8144	32.84	39.1258	38.1419	38.0781	43.3153	38.625	39.3954	31.4557	33.2512	36.4777
	25751	25800	-	CDS	CCNA_00025	major facilitator superfamily transporter	32.5428	30.1167	13.7748	10.8502	44.2141	37.4482	46.7852	45.1443	40.0025	42.6293	41.8465	46.7496	43.2921	44.9949	44.0075	47.2606	42.7999	43.2381	35.1681	41.8671
	25801	25850	-	CDS	CCNA_00025	major facilitator superfamily transporter	33.0991	32.2618	10.8298	8.37701	44.4598	38.9019	44.7467	46.7118	43.9828	47.7593	47.6057	49.4827	45.5314	54.1222	42.8208	50.0083	38.909	51.6695	34.7995	45.6114
	25851	25900	-	CDS	CCNA_00025	major facilitator superfamily transporter	33.3773	33.1627	17.0047	14.2808	40.4068	38.6693	43.7026	47.2941	41.0971	43.3518	44.9099	48.26	46.9496	52.8387	44.7987	48.6737	25.7772	47.0214	40.6239	44.3633
	25901	25950	-	CDS	CCNA_00025	major facilitator superfamily transporter	35.3243	35.3936	21.3747	20.6633	40.0383	37.2737	43.7523	46.4879	35.8231	38.1496	40.5598	46.1023	41.65	49.8438	43.2164	47.4176	26.2636	39.5629	40.9926	43.1719
	25951	26000	-	CDS	CCNA_00025	major facilitator superfamily transporter	38.6064	37.1525	23.8446	22.578	38.0733	37.7389	43.4043	46.8014	36.1216	34.8982	38.2316	42.8658	37.5447	49.3446	37.975	44.3559	28.6954	38.4819	41.3612	40.846
	26001	26050	-	CDS	CCNA_00025	major facilitator superfamily transporter	36.6037	35.6939	22.1347	21.142	34.8186	33.7848	41.6642	43.2633	33.3354	34.2479	37.3739	40.6362	35.5294	44.7096	31.3492	36.7408	32.0999	35.8876	39.2968	39.8816
	26051	26100	-	CDS	CCNA_00025	major facilitator superfamily transporter	30.3177	34.321	20.4247	19.2272	33.2834	30.9354	37.2392	41.2927	32.1413	32.2249	37.5577	38.1189	35.6787	42.6417	31.4481	35.1707	33.0726	35.3471	35.3155	38.9739
	26101	26150	-	CDS	CCNA_00025	major facilitator superfamily transporter	27.7031	32.3476	30.0195	25.131	29.9674	30.0632	33.56	36.2319	29.156	27.6007	30.6343	34.6666	30.827	35.7962	29.8658	34.1501	31.6136	30.0505	34.2834	34.946
	26151	26200	-	CDS	CCNA_00025	major facilitator superfamily transporter	27.87	28.7868	38.4744	33.5878	27.3268	26.109	30.5769	32.3803	29.156	24.7828	26.1004	31.2144	28.2145	31.8743	29.9647	30.7744	24.8045	29.9424	32.4402	30.6345
	26201	26250	-	CDS	CCNA_00025	major facilitator superfamily transporter	30.874	31.747	37.9044	35.7419	28.9234	27.8535	33.7092	33.1865	32.6388	27.6007	31.3695	33.372	28.4385	32.6587	33.3271	32.266	24.3181	31.2395	34.2834	34.8326
	26251	26300	-	CDS	CCNA_00025	major facilitator superfamily transporter	31.4303	35.0075	33.8195	29.0403	29.169	32.4473	33.9081	35.7841	37.0172	30.1295	33.2076	39.3416	31.1256	36.438	33.6237	32.9725	24.3181	31.6719	35.9791	35.4566
	26301	26350	-	CDS	CCNA_00025	major facilitator superfamily transporter	26.98	29.8593	30.7795	26.8862	25.7916	27.4465	31.6707	34.2613	30.8477	26.3724	31.247	33.8755	31.2002	33.8709	31.2503	30.5388	25.2908	28.5371	33.5461	31.3153
	26351	26400	-	CDS	CCNA_00025	major facilitator superfamily transporter	24.5323	27.0278	34.1045	35.6621	25.9144	24.5972	31.621	30.9024	25.6732	24.277	27.2645	29.4163	25.826	28.8081	30.6569	27.0061	22.3727	24.7538	29.7122	30.521
	26401	26450	-	CDS	CCNA_00025	major facilitator superfamily transporter	27.87	30.7173	32.2995	34.9441	28.4935	29.4236	32.4165	33.4552	28.559	25.5053	28.7963	32.7247	26.3485	31.3039	29.7669	27.0061	22.859	27.0238	31.8503	29.7268
	26451	26500	-	CDS	CCNA_00025	major facilitator superfamily transporter	31.8753	35.5223	26.2196	27.8436	30.8271	31.5169	36.046	37.4859	33.5344	31.2133	36.5774	36.1051	32.2452	37.7215	30.7558	36.5838	28.209	32.969	35.2418	33.4143
	26501	26550	-	CDS	CCNA_00025	major facilitator superfamily transporter	30.2621	35.8655	16.5297	13.2436	29.9674	32.2729	37.5375	38.6056	32.2408	33.6699	37.0063	35.6736	34.4844	39.219	28.6791	38.8605	26.7499	36.1038	35.5367	35.3431
	26551	26600	-	CDS	CCNA_00025	major facilitator superfamily transporter	31.7084	37.4528	25.0796	21.3813	33.7133	34.3081	38.7308	39.3222	33.0369	44.5801	39.5183	39.7731	33.9619	39.5755	34.9094	36.6623	31.1272	35.7795	36.7901	36.7047
	26601	26650	-	CDS	CCNA_00025	major facilitator superfamily transporter	33.9336	37.796	23.9396	22.6578	36.1696	34.4244	38.4822	38.9639	33.7334	61.3428	41.2951	40.7801	30.7523	39.5042	35.7005	35.9557	38.4226	34.1581	36.7164	36.5345
	26651	26700					29.4276	31.9615	22.6097	21.6207	30.4586	31.9821	31.5216	32.4699	28.957	57.3689	34.6781	36.6805	30.3045	34.2275	30.6569	33.8361	30.6408	31.1314	31.8503	31.8258
	26701	26750	-	CDS	CCNA_00026	PAS-family sensor histidine kinase	25.5892	27.8858	30.9695	30.1572	24.9933	25.7601	25.7045	26.6029	22.5885	34.4647	26.223	29.2725	25.5274	25.8132	27.9868	25.1219	25.2908	23.1324	26.0259	24.848
	26751	26800	-	CDS	CCNA_00026	PAS-family sensor histidine kinase	22.3071	24.754	31.6345	31.1944	21.7386	22.1549	23.2683	25.0802	22.688	17.7742	17.8904	18.2683	18.2872	16.472	21.7565	17.6639	20.9136	17.2952	22.7081	18.8913
	26801	26850	-	CDS	CCNA_00026	PAS-family sensor histidine kinase	21.584	24.8399	30.6845	37.0184	21.0631	22.5619	23.0694	25.5728	24.7777	11.705	16.2975	13.018	19.4815	12.4788	17.1085	15.0732	21.3999	16.8629	23.8878	18.4942
	26851	26900	-	CDS	CCNA_00026	PAS-family sensor histidine kinase	21.0833	24.1963	35.6245	36.1408	20.449	21.7478	20.6332	22.617	27.2654	11.127	16.1137	9.99723	20.3772	11.2665	17.603	13.032	18.9681	17.8357	23.5191	17.6999
	26901	26950	-	CDS	CCNA_00026	PAS-family sensor histidine kinase	24.1985	25.8695	32.2995	29.7583	18.9752	22.5038	23.7158	24.3188	31.1462	10.1877	16.2975	11.0041	19.5561	12.9066	19.1853	10.9908	22.859	16.1062	23.2979	18.6643
	26951	27000	-	CDS	CCNA_00026	PAS-family sensor histidine kinase	25.0329	27.0707	32.3945	34.8643	18.6068	21.806	24.6604	25.3937	27.6634	9.68191	16.7263	12.7303	19.4068	12.764	18.8886	12.4825	22.859	18.3762	23.6666	19.9124
	27001	27050	-	CDS	CCNA_00026	PAS-family sensor histidine kinase	26.5906	30.7173	35.6245	35.9015	22.7826	25.1787	27.1961	28.1256	27.9619	15.3899	23.7722	20.0664	24.781	19.8947	23.2399	19.705	25.7772	25.2943	27.5004	25.1316
	27051	27100	-	CDS	CCNA_00026	PAS-family sensor histidine kinase	32.3759	34.8788	30.8745	27.3649	27.511	25.0042	32.6651	32.4699	33.2359	21.7482	28.8575	25.8202	28.737	25.8132	24.6244	27.3986	29.6681	29.1857	29.8597	30.1239
	27101	27150	-	CDS	CCNA_00026	PAS-family sensor histidine kinase	38.7176	38.2251	36.7644	34.7845	28.0023	23.0271	32.9137	31.7085	29.9521	21.8204	25.1814	24.3098	26.3485	24.4584	23.3388	26.6135	26.2636	26.6995	31.1131	29.3864
	27151	27200	-	CDS	CCNA_00026	PAS-family sensor histidine kinase	39.4964	41.9575	38.9494	38.2949	28.4321	25.5857	32.9634	31.1263	29.7531	20.3031	25.9779	22.5117	26.5724	23.0322	27.5912	23.3948	21.3999	29.4019	30.4495	30.6912
	27201	27250	-	CDS	CCNA_00026	PAS-family sensor histidine kinase	37.4938	41.0994	42.7493	40.2894	28.3707	27.5046	31.7204	33.6791	31.1462	22.1817	29.2251	24.3817	28.5877	23.1748	28.5802	26.064	17.9954	31.4557	31.9241	32.4499
	27251	27300	-	CDS	CCNA_00026	PAS-family sensor histidine kinase	36.0474	38.9115	44.3643	39.1725	26.2828	28.6676	32.5657	34.8883	34.7285	22.4707	30.7569	26.0359	28.9609	24.9575	29.0746	27.7126	20.4272	30.2667	32.3664	30.8047
	27301	27350	-	CDS	CCNA_00026	PAS-family sensor histidine kinase	32.9879	35.8655	36.0044	30.7955	26.0986	29.7724	33.5103	33.8583	35.7236	24.4215	31.9822	30.4951	29.2595	33.0152	29.9647	30.5388	28.209	33.6176	35.2418	30.5778
	27351	27400	-	CDS	CCNA_00026	PAS-family sensor histidine kinase	32.821	34.2781	37.0494	33.9867	28.555	30.1213	35.3996	32.3803	29.6536	28.3232	30.6956	32.3651	29.1849	33.8709	30.9536	32.1875	30.6408	32.6448	36.5689	30.3508
	27401	27450	-	CDS	CCNA_00026	PAS-family sensor histidine kinase	32.7097	33.8062	34.1045	30.7157	28.7392	29.4817	36.8912	34.8435	29.0565	26.5169	30.1442	31.574	28.5131	31.09	26.1078	30.0678	27.2363	32.2124	34.2096	31.9393
	27451	27500	-	CDS	CCNA_00026	PAS-family sensor histidine kinase	31.5971	34.321	29.0696	28.0031	29.1076	30.3539	36.1951	36.635	30.7482	21.9649	28.2448	30.639	29.3342	32.9439	26.0089	29.8323	25.7772	28.7533	33.2512	31.0316
	27501	27550	-	CDS	CCNA_00026	PAS-family sensor histidine kinase	29.4276	32.3047	31.2545	34.2261	26.4671	27.3302	34.7036	32.4251	31.7433	14.8841	21.3828	19.9945	25.9006	23.1035	28.3824	19.9405	26.2636	20.43	28.3851	27.0605
	27551	27600	-	CDS	CCNA_00026	PAS-family sensor histidine kinase	29.0382	30.2883	33.0595	36.6195	24.195	22.9108	31.5216	29.514	30.7482	11.4882	18.932	14.6722	21.7207	15.4024	26.6023	13.5815	24.3181	16.5386	25.731	24.1105
	27601	27650	-	CDS	CCNA_00026	PAS-family sensor histidine kinase	29.4833	29.6877	27.6446	28.4818	25.5459	25.1787	32.1182	31.8877	33.4349	17.7742	25.4265	23.3748	24.781	24.0305	26.1078	21.2751	17.9954	23.6729	28.7538	25.6989
	27651	27700	-	CDS	CCNA_00026	PAS-family sensor histidine kinase	32.5428	32.9482	29.8295	25.6895	31.2569	29.3073	37.4381	32.7834	34.828	22.6875	29.9604	28.9848	28.5877	31.5178	29.0746	30.0678	19.9409	30.3748	32.3664	31.3153
	27701	27750	-	CDS	CCNA_00026	PAS-family sensor histidine kinase	31.764	34.6213	30.3045	28.6414	29.8445	31.6914	35.0516	34.6644	31.3452	25.7943	33.3301	35.6736	32.693	38.8624	29.8658	33.5221	28.6954	31.3476	36.0528	33.471
	27751	27800	-	CDS	CCNA_00026	PAS-family sensor histidine kinase	31.2077	34.6642	22.4197	20.8228	28.0023	31.168	32.3668	34.2165	34.43	28.6122	33.8203	33.7316	32.1705	37.365	29.7669	36.5053	23.8318	34.5905	35.9791	32.3931
	27801	27850	-	CDS	CCNA_00026	PAS-family sensor histidine kinase	29.9839	32.8624	29.2596	28.0031	29.1076	31.2262	32.0188	33.3656	32.1413	26.0833	29.8378	29.4163	26.7217	32.3022	26.8001	31.7164	18.9681	30.8071	32.2927	30.5778
	27851	27900	-	CDS	CCNA_00026	PAS-family sensor histidine kinase	27.3694	30.417	28.9746	26.7266	24.9933	28.9002	32.5657	31.7533	30.3501	22.1817	24.9363	29.1286	25.3035	27.0967	25.1189	27.6341	20.9136	27.5643	26.9106	28.4787
	27901	27950	-	CDS	CCNA_00026	PAS-family sensor histidine kinase	25.0886	28.0145	28.9746	27.2851	21.2473	22.2712	28.8368	29.3349	28.8575	12.6443	18.6257	20.2102	23.5868	18.0407	22.3499	18.5274	22.859	22.0514	21.7497	23.4864
	27951	28000	-	CDS	CCNA_00026	PAS-family sensor histidine kinase	25.478	26.7704	32.4895	34.3058	20.3262	20.2941	29.6323	28.1704	24.4791	11.4882	19.4834	14.0968	20.6011	14.5467	22.7455	12.2469	19.4545	20.3219	24.8462	22.1816
	28001	28050	-	CDS	CCNA_00026	PAS-family sensor histidine kinase	26.7574	25.1402	29.4495	29.0403	22.9054	25.0624	26.7486	25.7968	27.1659	17.702	20.4025	17.9087	19.7054	19.3243	19.482	16.5648	13.6181	20.43	25.436	22.4086
	28051	28100	-	CDS	CCNA_00026	PAS-family sensor histidine kinase	26.0899	21.6223	18.5247	15.7169	23.9493	24.0738	23.318	22.393	28.0614	21.7482	23.6497	25.3886	22.0193	26.9541	17.8008	23.1593	19.9409	22.0514	24.4039	22.8624
	28101	28150	-	CDS	CCNA_00026	PAS-family sensor histidine kinase	26.368	21.4077	9.11986	8.13766	21.1245	20.7593	21.3293	22.7513	25.5737	19.5806	24.9363	27.7621	23.4375	32.8013	16.8119	26.378	18.4818	24.4295	24.9937	24.5076
	28151	28200	-	CDS	CCNA_00026	PAS-family sensor histidine kinase	23.976	20.85	12.9198	15.6371	17.5014	18.4333	16.606	19.6163	20.7973	14.2338	19.2384	18.6998	17.914	23.5314	17.4052	20.6471	12.1591	17.9438	19.759	18.8345
	28201	28250	-	CDS	CCNA_00026	PAS-family sensor histidine kinase	21.6396	18.6192	24.0346	31.3539	11.9747	13.7814	13.6726	14.242	17.016	7.87558	11.396	10.8603	14.8537	10.3395	16.3174	11.8544	14.1045	11.0257	12.6812	10.5519
	28251	28300	-	CDS	CCNA_00026	PAS-family sensor histidine kinase	21.7508	15.7448	22.2297	26.3277	11.9747	11.9206	12.7777	13.7941	18.3096	9.60965	13.5404	11.7953	14.1073	10.6248	11.9661	12.4039	11.1863	12.7552	13.8608	11.1759
	28301	28350	-	CDS	CCNA_00026	PAS-family sensor histidine kinase	22.9747	17.0747	24.8896	27.1255	15.1679	16.8633	15.7608	17.0635	20.0012	12.3553	18.3193	13.5934	15.4508	16.3294	11.7683	14.2096	15.0772	16.5386	17.4735	14.2394
	28351	28400	-	CDS	CCNA_00026	PAS-family sensor histidine kinase	23.5866	22.9522	33.7245	32.9496	19.9578	22.1549	21.727	23.02	22.688	14.0171	20.4637	14.3845	17.7647	17.6842	16.0207	15.0732	15.5636	22.3757	22.1183	19.2317
	28401	28450	-	CDS	CCNA_00026	PAS-family sensor histidine kinase	26.0343	26.4701	36.0994	34.7047	20.9403	22.6782	25.7542	23.1544	26.1708	15.6067	21.1377	18.2683	21.7954	16.4007	17.1085	18.6844	15.5636	23.889	24.5513	23.7134
	28451	28500	-	CDS	CCNA_00026	PAS-family sensor histidine kinase	26.9243	26.5988	26.6946	29.1201	20.8175	23.0853	25.4062	22.3482	26.9668	15.1731	21.6278	19.3471	23.2135	21.82	14.9329	21.1181	18.9681	25.1862	23.814	25.8124
	28501	28550	-	CDS	CCNA_00026	PAS-family sensor histidine kinase	25.1442	24.9686	20.7097	19.7059	22.7211	23.4342	26.1022	24.4084	27.5639	15.4622	21.3828	18.8437	22.1686	23.3175	16.713	20.176	20.4272	24.1052	25.731	25.4153
	28551	28600	-	CDS	CCNA_00026	PAS-family sensor histidine kinase	21.4727	23.6386	30.5895	28.6414	22.7211	21.5152	26.6989	24.1845	27.4644	14.3784	20.1574	16.2545	21.7954	16.3294	18.9875	15.2302	17.509	20.43	26.6157	23.5432
	28601	28650	-	CDS	CCNA_00026	PAS-family sensor histidine kinase	21.4171	23.8102	30.2095	32.072	17.8085	19.1311	25.3067	21.766	26.7678	13.0778	20.2799	14.6722	21.4968	14.2614	18.0975	12.0114	13.1318	20.1057	25.0674	22.2951
	28651	28700	-	CDS	CCNA_00026	PAS-family sensor histidine kinase	24.4767	26.7275	34.7695	34.2261	18.4226	21.9223	23.1688	22.3035	27.7629	15.7512	20.8313	16.686	25.9006	17.0424	17.1085	13.66	18.9681	19.4571	23.2979	21.6143
	28701	28750	-	CDS	CCNA_00026	PAS-family sensor histidine kinase	25.4224	26.2556	40.8494	38.614	18.1155	20.8756	22.4728	21.99	27.7629	15.2454	19.4222	17.7649	23.96	17.5416	17.5041	15.6227	16.5363	18.16	22.8556	19.7422
	28751	28800	-	CDS	CCNA_00026	PAS-family sensor histidine kinase	23.1416	25.3118	37.9994	36.5397	20.3876	18.4333	26.6491	23.4231	27.5639	15.7512	18.3806	17.4772	21.5714	16.258	18.7897	16.7218	14.1045	19.0248	22.0446	19.9124
	28801	28850	-	CDS	CCNA_00026	PAS-family sensor histidine kinase	27.2025	26.4701	37.9994	34.5452	21.6158	20.1197	27.9916	25.9759	27.3649	16.4737	21.0764	19.5629	23.5868	17.399	18.3942	18.5274	17.509	18.5924	23.003	22.4653
	28851	28900	-	CDS	CCNA_00026	PAS-family sensor histidine kinase	28.2594	26.5559	36.2894	33.1889	20.9403	22.5038	24.4118	24.8115	25.3747	18.9303	21.3828	22.0083	24.4078	21.9626	21.5587	19.705	25.2908	20.5381	24.625	25.7557
	28901	28950	-	CDS	CCNA_00026	PAS-family sensor histidine kinase	25.5336	26.513	32.0145	29.4392	20.2034	23.2597	27.2458	25.0802	25.7727	19.5806	24.5687	20.0664	23.736	24.3871	23.141	22.9238	30.1545	25.6186	24.9937	26.6634
	28951	29000	-	CDS	CCNA_00026	PAS-family sensor histidine kinase	24.1985	26.6846	30.2095	32.79	21.6772	23.8412	29.2345	25.7968	27.6634	19.5083	24.9363	20.9294	23.736	23.8166	23.6355	22.2957	27.7227	26.2671	25.5835	26.4932
	29001	29050	-	CDS	CCNA_00026	PAS-family sensor histidine kinase	24.3654	25.6121	32.4895	32.6304	25.0547	26.9231	30.9747	28.8422	26.9668	22.6875	24.0173	24.5975	26.2738	25.0288	25.6134	22.9238	22.3727	26.3752	28.7538	27.9682
	29051	29100	-	CDS	CCNA_00026	PAS-family sensor histidine kinase	26.5906	29.4303	29.0696	27.3649	27.5724	28.3769	34.455	33.1417	27.8624	25.2886	27.2033	27.6182	29.5581	30.5908	24.4267	25.3574	27.2363	27.4562	31.5554	32.1095
	29101	29150	-	CDS	CCNA_00026	PAS-family sensor histidine kinase	32.2647	33.7204	29.1646	25.6097	33.4062	31.9821	39.2777	39.4565	34.828	31.2133	34.4942	32.3651	35.5294	40.5738	27.6901	31.7949	35.9908	31.78	39.6655	37.5556
	29151	29200	-	CDS	CCNA_00026	PAS-family sensor histidine kinase	31.0409	31.1034	31.0645	27.5245	33.4062	32.331	41.2167	42.905	35.2261	36.271	36.0872	38.5505	36.4997	44.2105	30.4592	34.3071	33.0726	35.9957	40.329	38.6335
	29201	29250	-	CDS	CCNA_00026	PAS-family sensor histidine kinase	31.9865	29.5161	32.7745	33.4282	32.1166	33.3196	38.8302	41.248	29.8526	34.826	32.5949	39.1978	34.6337	38.3633	27.5912	36.0343	25.7772	34.5905	36.3477	39.4277
	29251	29300	-	CDS	CCNA_00026	PAS-family sensor histidine kinase	36.3256	33.4201	33.5345	33.4282	34.4502	35.7618	37.5872	39.8148	30.2506	33.0196	31.921	37.4716	31.2748	38.5772	28.6791	39.8025	22.859	37.1848	38.8545	37.6691
	29301	29350	-	CDS	CCNA_00026	PAS-family sensor histidine kinase	36.3256	32.7337	31.1595	28.3223	35.6783	37.4482	34.4052	37.1724	32.9374	32.6584	32.84	33.8036	28.2145	34.3701	30.6569	38.7035	31.6136	38.1576	38.3384	32.9037
	29351	29400	-	CDS	CCNA_00026	PAS-family sensor histidine kinase	38.5507	30.6315	34.2945	29.9977	33.6519	34.4825	33.4109	34.7988	30.3501	33.2364	35.6583	30.0636	28.737	31.2326	32.2392	32.6585	37.4499	37.0767	35.7579	32.2797
	29401	29450	-	CDS	CCNA_00026	PAS-family sensor histidine kinase	47.3401	31.0176	27.3596	18.6688	37.7048	35.4711	42.1613	40.4866	35.7236	37.6438	39.8859	32.0774	33.738	35.6536	32.437	39.881	34.0454	43.5624	38.8545	38.9739
	29451	29500					55.74	32.0473	20.5197	13.0841	40.591	40.123	45.2439	42.7259	38.8084	39.5224	39.2732	42.0027	37.6194	41.7147	33.1293	47.6531	35.0181	42.8057	39.8129	38.6335
	29501	29550	-	CDS	CCNA_00027	2OG-Fe(II) oxygenase	46.5613	29.8164	15.2948	14.5201	34.1431	37.0993	37.9353	37.1724	33.9324	33.8144	34.6781	41.1397	32.2452	40.7164	32.6348	41.1371	30.6408	35.8876	38.1172	36.3075
	29551	29600	-	CDS	CCNA_00027	2OG-Fe(II) oxygenase	36.4368	29.3874	19.5697	17.8709	33.4062	34.0755	37.4878	37.4411	36.8182	28.6845	31.1857	35.7455	28.3638	35.3684	33.0304	34.2286	27.2363	31.6719	34.5045	37.896
	29601	29650	-	CDS	CCNA_00027	2OG-Fe(II) oxygenase	31.2634	27.4139	25.9346	24.8917	32.7307	32.0403	36.5929	35.6497	35.4251	30.7075	29.4702	33.5159	25.4528	32.6587	31.2503	29.7538	32.0999	31.9962	29.8597	33.471
	29651	29700	-	CDS	CCNA_00027	2OG-Fe(II) oxygenase	31.5415	33.2914	29.0696	28.402	36.1082	34.657	37.5872	37.3516	33.6339	35.5485	30.0216	32.8686	30.3045	37.365	34.2171	29.8323	33.0726	33.5095	33.2512	32.6768
	29701	29750	-	CDS	CCNA_00027	2OG-Fe(II) oxygenase	31.4303	34.1065	26.9796	28.0031	32.9764	33.2614	36.394	35.9184	32.9374	35.8375	31.3083	34.9543	30.6031	36.3667	34.4149	34.1501	31.1272	32.1043	32.6614	34.322
	29751	29800	-	CDS	CCNA_00027	2OG-Fe(II) oxygenase	32.821	33.9349	23.1796	23.7747	31.8096	34.3081	36.742	34.7092	32.5393	35.693	36.8225	37.9032	30.9016	36.7945	32.8326	38.4679	35.9908	37.8333	35.9791	36.2508
	29801	29850	-	CDS	CCNA_00027	2OG-Fe(II) oxygenase	33.0991	36.2087	23.6546	26.1682	33.7747	35.1803	36.5431	37.1276	32.7383	34.7537	36.8225	36.6805	30.9763	36.2241	30.7558	40.6661	36.9635	32.2124	36.4952	38.1797
	29851	29900	-	CDS	CCNA_00027	2OG-Fe(II) oxygenase	30.5958	34.6642	26.9796	27.9234	32.6693	32.4473	34.1069	39.0087	31.2457	31.7913	33.0238	35.5297	32.4691	35.2971	29.1735	40.4306	27.7227	29.8343	34.3571	36.5345
	29901	29950	-	CDS	CCNA_00027	2OG-Fe(II) oxygenase	31.0409	33.3772	28.9746	25.6895	31.7482	30.8191	34.0572	36.5454	31.7433	33.2364	31.4308	37.0401	30.0806	34.2275	31.4481	38.3109	32.5863	33.1852	34.652	34.6056
	29951	30000	-	CDS	CCNA_00027	2OG-Fe(II) oxygenase	31.6528	33.1198	31.4445	30.0774	29.8445	29.7724	31.0244	35.0227	30.8477	30.0573	33.5139	31.3582	25.9753	33.8709	34.316	33.2865	30.6408	29.2938	34.0622	30.2374
	30001	30050	-	CDS	CCNA_00027	2OG-Fe(II) oxygenase	31.7084	34.5355	30.3045	29.4392	28.862	28.8421	32.2673	37.262	33.2359	31.8636	39.3345	32.5809	31.648	36.2954	34.4149	37.2118	28.209	31.9962	32.9563	34.8893
	30051	30100	-	CDS	CCNA_00027	2OG-Fe(II) oxygenase	30.7627	32.6908	25.4596	23.5354	31.2569	29.8887	31.1238	36.0976	37.4152	47.398	37.8028	36.9682	31.1256	36.9371	31.9426	37.9184	26.7499	35.9957	33.03	37.9527
	30101	30150	-	CDS	CCNA_00027	2OG-Fe(II) oxygenase	30.2621	31.3608	19.3797	18.5092	33.8361	32.8544	35.2505	37.1724	36.3207	69.6519	33.3301	35.6016	30.1552	34.4414	33.2282	38.0754	30.6408	36.1038	33.2512	34.6624
	30151	30200	-	CDS	CCNA_00027	2OG-Fe(II) oxygenase	30.1508	32.0473	13.4898	10.5311	38.4417	40.2975	42.0619	41.4271	39.7039	95.8075	42.3366	45.3831	37.8433	44.4244	38.4695	51.6569	37.9363	47.1295	37.4537	38.6902
	30201	30250					29.9283	32.4763	7.97988	6.62182	38.8716	40.7627	42.5094	41.3823	42.7887	85.0418	45.4613	49.0511	37.6194	49.5585	37.2828	53.9336	34.0454	55.4529	33.3986	39.6546
	30251	30300					32.3759	34.5784	20.1397	16.3551	41.942	40.2393	46.5863	41.3823	39.5049	53.684	43.9296	44.7358	36.7983	49.8438	35.9972	49.1448	36.9635	52.1019	31.9978	40.4489
	30301	30350	-	CDS	CCNA_00028	TonB-dependent receptor	32.7097	33.8491	20.8047	17.6316	38.4417	34.8896	43.2054	42.0989	36.2211	41.2565	39.8246	42.7939	36.649	45.7792	36.2939	46.1615	39.3954	50.6967	34.1359	39.5979
	30351	30400	-	CDS	CCNA_00028	TonB-dependent receptor	28.8713	30.1596	23.6546	22.8972	33.4062	32.1566	36.5929	37.5307	36.6192	34.0312	34.3717	36.1051	33.0662	35.7249	37.1839	38.8605	27.2363	40.86	33.6198	36.5912
	30401	30450	-	CDS	CCNA_00028	TonB-dependent receptor	28.8157	29.559	28.3096	24.8917	31.1341	32.0984	35.4493	35.1571	39.3059	30.7798	32.1048	34.3789	32.0959	35.9388	36.2939	32.5015	17.9954	38.0495	35.6842	37.6691
	30451	30500	-	CDS	CCNA_00028	TonB-dependent receptor	27.0912	27.0278	25.0796	22.8972	24.6862	29.1328	31.969	33.2313	34.5295	24.4215	28.1223	25.8202	29.7074	30.8047	32.9315	25.4359	21.8863	32.2124	31.4817	32.7903
	30501	30550	-	CDS	CCNA_00028	TonB-dependent receptor	26.5349	26.4272	32.8695	31.9124	22.6597	28.7258	30.4775	29.514	33.7334	22.2539	26.5906	21.9364	28.2145	20.9643	37.4806	23.5518	25.2908	24.7538	27.6479	29.273
	30551	30600	-	CDS	CCNA_00028	TonB-dependent receptor	27.1468	29.3445	35.8145	34.2261	30.8885	30.2376	30.4278	29.514	38.7089	26.5169	28.6737	24.5975	31.7973	23.1035	43.4142	26.9276	32.5863	24.1052	29.2699	29.6701
	30601	30650	-	CDS	CCNA_00028	TonB-dependent receptor	30.5402	32.605	31.2545	30.955	43.6614	41.5186	32.3171	32.6042	42.3907	35.404	36.271	35.6736	44.6357	35.0118	53.3035	36.9763	42.7999	31.5638	33.6198	32.6768
	30651	30700	-	CDS	CCNA_00028	TonB-dependent receptor	31.4859	29.8593	27.0746	28.3223	51.0305	48.7291	31.9193	30.9919	46.0725	47.3257	44.7874	45.9585	56.9516	41.5721	58.446	47.1821	53.9862	38.8062	34.652	32.9604
	30701	30750	-	CDS	CCNA_00028	TonB-dependent receptor	33.266	31.8328	23.8446	20.4239	59.4434	53.0322	34.4052	33.0073	47.4656	56.2851	46.748	55.9557	66.8789	48.275	59.6327	57.0739	67.118	44.4271	35.3155	39.2008
	30751	30800	-	CDS	CCNA_00028	TonB-dependent receptor	36.6594	36.938	27.9296	23.7747	58.8293	53.2066	40.0732	39.6357	42.5897	52.9615	49.0149	54.5172	63.3707	49.7011	59.4349	58.0944	75.8725	45.1838	37.6748	43.5691
	30801	30850	-	CDS	CCNA_00028	TonB-dependent receptor	34.2117	33.892	32.4895	31.3539	48.3285	43.6701	39.4268	40.9345	37.3157	42.7015	43.8071	42.0747	50.9056	42.713	60.3249	50.4009	56.9044	39.0224	38.1909	39.4277
	30851	30900	-	CDS	CCNA_00028	TonB-dependent receptor	31.7084	31.1463	33.4395	33.8272	35.3713	32.2147	35.9465	37.889	35.9226	30.9966	34.8006	36.3928	38.8136	37.0084	53.5013	37.5259	34.0454	35.9957	36.0528	35.2864
	30901	30950	-	CDS	CCNA_00028	TonB-dependent receptor	32.2091	32.5192	35.3395	35.343	29.5375	29.3654	37.09	40.2179	35.6241	29.9128	31.9822	35.6736	32.693	34.584	40.6452	32.8155	31.1272	32.6448	37.5274	35.2864
	30951	31000	-	CDS	CCNA_00028	TonB-dependent receptor	29.5389	32.5621	35.8145	34.5452	29.5375	31.2843	36.4437	37.4411	33.0369	30.274	28.7963	34.8824	31.7973	35.8675	39.3596	30.6958	29.1817	34.3743	35.9791	35.797
	31001	31050	-	CDS	CCNA_00028	TonB-dependent receptor	28.5932	30.417	30.7795	28.8009	32.0552	31.8658	35.9962	33.9478	32.4398	28.9735	28.9801	37.112	30.6777	37.5076	37.6784	33.2865	24.3181	31.5638	34.5783	36.7047
	31051	31100	-	CDS	CCNA_00028	TonB-dependent receptor	28.5932	30.8031	23.0846	22.1791	31.1341	30.1213	35.3996	35.2914	32.0418	29.5515	30.5731	36.1051	28.737	33.2292	35.7005	35.4847	27.7227	29.7262	33.3249	37.1018
	31101	31150	-	CDS	CCNA_00028	TonB-dependent receptor	27.8144	32.3905	22.0397	23.2961	27.4496	29.8306	35.6979	34.7092	32.7383	26.0833	30.8794	34.0913	27.9906	27.5959	32.7337	33.051	32.5863	31.6719	34.2096	33.8114
	31151	31200	-	CDS	CCNA_00028	TonB-dependent receptor	28.3707	34.2352	21.4697	22.4982	29.5989	31.0517	38.0844	35.2018	29.5541	22.6152	33.0238	36.1051	29.3342	30.0917	29.9647	30.6173	27.7227	30.0505	35.0944	31.7124
	31201	31250	-	CDS	CCNA_00028	TonB-dependent receptor	30.8183	33.6346	21.2797	23.3758	33.0992	30.0632	38.5816	36.8141	28.36	27.3839	34.8619	38.4066	31.648	36.7232	28.0857	32.58	30.6408	30.3748	37.3799	32.0528
	31251	31300	-	CDS	CCNA_00028	TonB-dependent receptor	31.2634	32.8624	28.1196	31.4337	33.0378	29.0165	40.0732	36.3215	29.6536	28.829	35.352	37.2558	30.3045	36.2954	30.2614	34.2286	37.9363	30.9152	38.8545	32.9604
	31301	31350	-	CDS	CCNA_00028	TonB-dependent receptor	29.2607	30.3312	31.3495	32.7102	30.5814	30.1213	37.3884	34.127	31.1462	23.7712	29.9604	32.8686	26.9456	33.2292	33.7226	31.0099	31.6136	29.7262	33.6935	34.0383
	31351	31400	-	CDS	CCNA_00028	TonB-dependent receptor	26.7574	28.1862	32.9645	33.3485	27.511	29.0747	36.4437	35.4258	32.6388	23.0487	24.9363	30.7828	27.5428	28.8081	29.3713	25.75	23.3454	24.8619	32.1453	31.2585
	31401	31450	-	CDS	CCNA_00028	TonB-dependent receptor	26.4237	25.7408	26.3146	27.6042	27.2654	24.8298	34.4052	35.381	30.6487	25.0718	27.6322	30.2794	29.9313	29.7351	28.5802	26.692	26.7499	24.4295	34.2096	32.847
	31451	31500	-	CDS	CCNA_00028	TonB-dependent receptor	29.9839	28.4007	19.2847	19.9453	32.7307	29.0165	35.6482	35.6945	31.1462	28.1064	31.7372	34.9543	33.3648	35.2258	33.2282	31.4809	38.909	32.4286	36.4952	36.3075
	31501	31550	-	CDS	CCNA_00028	TonB-dependent receptor	27.5919	27.2852	18.1447	20.3442	30.1516	30.761	34.7036	36.6798	29.9521	26.2279	26.2842	33.3001	30.0806	32.2309	33.0304	30.2248	32.0999	30.8071	31.0393	34.7758
	31551	31600	-	CDS	CCNA_00028	TonB-dependent receptor	26.7574	28.0574	22.3247	23.1365	30.4586	30.761	35.0019	34.9331	27.9619	26.3724	25.9166	31.9336	27.0203	29.6638	33.5248	28.1837	33.0726	28.8614	29.9334	32.0528
	31601	31650	-	CDS	CCNA_00028	TonB-dependent receptor	28.8157	31.4896	22.9897	20.4239	33.1606	31.3425	38.1839	39.0534	34.231	30.4185	33.6365	35.7455	31.4988	36.0102	35.0082	33.8361	33.0726	32.3205	35.3893	33.3576
	31651	31700	-	CDS	CCNA_00028	TonB-dependent receptor	32.2647	35.7797	20.9947	15.9562	36.9065	33.1451	42.2608	45.3235	37.1167	36.4878	39.0894	42.5062	35.6787	47.348	35.9972	38.625	32.0999	37.0767	40.1078	40.2787
	31701	31750	-	CDS	CCNA_00028	TonB-dependent receptor	32.9879	34.7501	22.2297	18.5092	36.7223	33.2614	41.3658	43.0394	36.1216	38.8721	39.0281	42.4343	35.1562	50.2716	34.8105	36.5838	28.6954	37.2929	38.9282	40.5623
	31751	31800	-	CDS	CCNA_00028	TonB-dependent receptor	31.4303	31.4037	22.2297	22.7376	33.9589	29.5399	38.5816	40.8897	33.4349	35.693	35.4745	37.4716	32.693	41.7147	32.5359	35.4847	29.6681	34.3743	35.7579	35.0027
	31801	31850	-	CDS	CCNA_00028	TonB-dependent receptor	30.0952	31.6183	20.8047	22.4982	29.4761	27.6791	36.7917	37.6203	29.156	31.5023	30.6343	33.8036	32.6184	36.5806	32.1403	34.2286	35.5045	32.5367	35.3155	36.6479
	31851	31900	-	CDS	CCNA_00028	TonB-dependent receptor	26.2012	27.8429	21.3747	22.2589	26.7127	26.5161	31.8199	32.2907	26.7678	25.0718	27.4484	31.574	28.2892	32.6587	26.5034	28.4977	29.6681	27.8886	30.1546	31.1451
	31901	31950	-	CDS	CCNA_00028	TonB-dependent receptor	27.6475	29.2587	31.4445	32.6304	27.0812	28.028	31.621	34.127	26.0713	25.7943	25.4878	28.769	27.7667	29.5212	24.0311	27.0061	19.9409	23.7809	26.6157	29.2162
	31951	32000	-	CDS	CCNA_00028	TonB-dependent receptor	30.874	33.1198	36.5744	38.7736	28.3707	27.7372	35.4991	35.4706	29.0565	26.6614	26.7744	27.4744	26.5724	30.2343	28.6791	25.5145	24.3181	24.7538	30.8182	30.2941
	32001	32050	-	CDS	CCNA_00028	TonB-dependent receptor	28.8157	32.6908	36.2894	38.9331	25.6688	26.9231	32.8143	32.4699	27.6634	24.7105	26.8969	26.2517	24.9303	30.7334	28.8769	24.8079	28.209	25.9429	28.8275	29.4431
	32051	32100	-	CDS	CCNA_00028	TonB-dependent receptor	30.0952	32.0902	39.2344	42.3637	26.5899	29.3073	32.5657	35.3362	30.8477	24.855	25.7941	28.6971	27.0949	30.2343	28.2835	28.7332	24.3181	30.699	32.9563	30.4643
	32101	32150	-	CDS	CCNA_00028	TonB-dependent receptor	32.3203	32.176	34.9595	38.3747	30.2744	30.8191	34.6041	38.3816	33.2359	27.8174	27.6934	31.2144	29.3342	29.3073	31.3492	33.208	25.7772	33.5095	33.7673	32.2797
	32151	32200	-	CDS	CCNA_00028	TonB-dependent receptor	31.5971	32.8195	30.2095	32.4709	29.0462	28.0861	33.6097	36.4558	26.5688	28.829	30.9407	31.7897	29.2595	31.9456	29.0746	31.9519	29.6681	33.4014	32.219	31.6556
	32201	32250	-	CDS	CCNA_00028	TonB-dependent receptor	31.7084	32.4763	30.7795	33.1889	27.8795	26.8068	36.4437	34.754	24.6781	26.3001	30.1442	29.6321	30.4538	29.7351	27.2946	27.9481	32.5863	29.7262	31.9241	31.9393
	32251	32300	-	CDS	CCNA_00028	TonB-dependent receptor	28.8713	31.7899	36.7644	36.2206	26.4057	27.0976	35.3996	31.619	26.6683	21.0979	27.0807	28.6971	28.2892	25.9558	26.7012	24.8864	28.209	23.2405	30.9656	31.7691
	32301	32350	-	CDS	CCNA_00028	TonB-dependent receptor	27.2025	28.6581	39.1394	39.4916	25.853	27.1557	34.6538	31.0367	24.1806	20.8089	25.9166	25.6763	26.2738	25.2428	23.3388	25.9855	26.2636	27.3481	28.4589	29.046
	32351	32400	-	CDS	CCNA_00028	TonB-dependent receptor	27.1468	25.7408	32.1095	34.2261	27.0197	25.4112	32.7148	31.4846	25.8722	21.6037	28.1836	28.8409	25.6767	26.8828	21.361	25.6715	29.6681	31.0233	30.8182	29.4431
	32401	32450	-	CDS	CCNA_00028	TonB-dependent receptor	22.8634	21.9226	28.5946	28.4818	24.3792	23.0271	25.257	26.8268	22.7875	17.8465	24.5075	26.0359	21.7954	24.1731	16.713	20.4116	22.859	23.889	25.436	24.7345
	32451	32500	-	CDS	CCNA_00028	TonB-dependent receptor	18.3575	16.7744	25.2696	24.413	19.4665	20.2941	20.7326	19.5715	16.7175	14.6674	17.8292	18.1245	17.4661	17.399	13.3506	17.2713	18.4818	16.3224	17.9895	17.4163
	32501	32550	-	CDS	CCNA_00028	TonB-dependent receptor	11.7933	10.6395	14.1548	15.318	9.14987	11.281	12.8274	10.5247	10.7469	7.0808	8.21	8.77454	8.88235	5.84719	9.69155	8.32164	10.2136	7.67476	11.1329	8.22593
	32551	32600	-	CDS	CCNA_00028	TonB-dependent receptor	11.5152	9.8673	10.4498	11.8076	7.36902	6.86162	8.10413	8.82285	9.2543	4.98546	4.90149	5.25034	6.49382	3.9219	9.88933	3.53277	6.80907	4.10762	7.07786	6.92113
	32601	32650	-	CDS	CCNA_00028	TonB-dependent receptor	18.1906	16.6886	13.9648	12.3661	17.5014	14.421	15.6116	17.1531	17.7125	21.0979	16.6038	15.3195	16.869	18.5399	22.0532	14.8376	18.9681	15.1333	14.1557	18.097
	32651	32700	-	CDS	CCNA_00028	TonB-dependent receptor	24.8104	23.896	17.0047	15.1584	25.3617	23.6668	22.5722	22.1691	24.4791	38.7276	29.5928	27.4025	26.1246	30.5908	30.2614	28.4977	33.0726	29.6181	22.9293	26.2662
	32701	32750					27.4806	28.4436	16.4348	13.8021	42.6789	33.8429	27.4944	26.1998	28.4595	61.2706	40.6211	35.9612	34.8576	36.3667	42.2275	39.724	51.5544	40.9681	28.6063	30.9181
	32751	32800					32.8766	33.2914	25.5546	20.1048	73.1375	50.4736	29.7814	32.0668	34.629	102.816	51.0368	39.5574	49.4128	42.1426	53.1057	56.3673	86.5725	46.1567	34.2096	32.7903
	32801	32850					36.4925	37.1525	27.8346	23.9343	83.884	54.1952	32.5657	34.1718	32.1413	117.267	55.9383	41.9308	53.9659	45.8505	57.7537	60.7636	99.7043	49.3995	39.2968	34.7758
	32851	32900					37.7163	37.6673	23.7496	24.0141	65.9527	43.612	37.5375	35.4706	31.8428	95.4463	49.9339	43.657	46.2778	44.9236	49.9411	51.4214	69.5498	49.0752	39.5918	37.896
	32901	32950	+	CDS	CCNA_00029	lysine exporter protein	36.0474	39.5979	26.3146	24.9715	46.2406	40.8208	39.8246	38.3369	32.8379	67.0508	45.4613	44.7358	41.5007	41.786	45.392	46.4756	50.0953	38.3738	38.8545	40.0518
	32951	33000	+	CDS	CCNA_00029	lysine exporter protein	29.3164	36.8951	23.6546	22.2589	38.0119	34.5988	36.742	37.5755	28.2605	46.6755	38.9669	41.4993	34.8576	39.4329	40.0518	38.782	35.5045	33.4014	35.9791	38.3498
	33001	33050	+	CDS	CCNA_00029	lysine exporter protein	30.4846	31.747	29.8295	31.9922	33.0378	29.6561	35.1013	37.0381	26.8673	33.0919	29.2251	36.6805	31.4988	34.2275	32.7337	30.9314	32.5863	30.3748	33.1037	31.8258
	33051	33100	+	CDS	CCNA_00029	lysine exporter protein	27.3694	26.5559	32.6795	31.8326	24.8704	23.4342	29.9803	31.395	26.4693	22.6875	23.2821	28.5532	26.7217	25.0288	28.1846	24.0228	27.2363	23.1324	30.3021	26.6066
	33101	33150	+	CDS	CCNA_00029	lysine exporter protein	24.5323	26.8991	34.3895	30.7955	23.151	21.6315	27.9916	29.0661	27.5639	18.4968	24.1398	25.6763	23.5121	20.3226	25.5145	21.9032	18.9681	22.9162	30.5233	28.5922
	33151	33200	+	CDS	CCNA_00029	lysine exporter protein	24.6992	26.8562	32.7745	33.1091	21.493	22.6201	27.2458	26.3342	27.2654	17.702	24.2011	23.5187	24.0346	19.253	24.2289	20.5686	16.05	23.7809	27.7953	28.1951
	33201	33250	+	CDS	CCNA_00029	lysine exporter protein	26.368	27.6713	28.4046	28.402	21.7386	25.1787	28.2899	26.4238	27.4644	21.3869	25.7328	25.3886	24.3332	27.0967	24.9211	22.7667	24.8045	24.3214	29.8597	27.2307
	33251	33300	+	CDS	CCNA_00029	lysine exporter protein	29.4833	31.3608	23.4646	20.5037	27.9409	30.8773	33.1623	31.619	26.6683	28.9012	32.3498	33.444	28.2145	35.2258	28.0857	29.9108	34.5317	32.1043	34.2834	32.3364
	33301	33350	+	CDS	CCNA_00029	lysine exporter protein	31.0409	34.0636	23.9396	21.7802	29.5375	31.2262	31.2233	30.9024	25.6732	31.7191	34.433	34.8824	32.0213	35.2258	25.5145	33.051	28.209	35.6714	33.1774	34.4922
	33351	33400	+	CDS	CCNA_00029	lysine exporter protein	33.5998	36.0371	31.4445	30.1572	24.9933	28.2606	26.7486	28.4839	23.8821	28.829	30.0216	31.1424	27.8413	30.8047	22.1521	25.9855	25.7772	29.7262	31.5554	27.8547
	33401	33450	+	CDS	CCNA_00029	lysine exporter protein	31.1521	33.5488	36.2894	35.343	21.493	21.6897	21.4287	22.0347	19.7027	21.5314	22.9757	23.6625	20.6757	22.9609	19.482	21.9032	21.8863	21.5109	26.3208	20.8768
	33451	33500	+	CDS	CCNA_00029	lysine exporter protein	24.4767	26.3414	36.1945	37.3375	19.0366	17.2122	16.954	15.8543	17.414	13.5113	16.9101	15.6072	15.1522	13.5484	17.3063	14.2881	15.0772	13.8362	19.6116	17.0759
	33501	33550	+	CDS	CCNA_00029	lysine exporter protein	21.3058	18.9624	31.2545	36.3004	13.1414	12.9673	10.1426	9.49464	14.8268	6.93629	10.8446	8.84647	11.6441	6.27504	11.1749	6.90853	9.72725	8.86381	12.9761	9.64419
	33551	33600	+	CDS	CCNA_00030	ribonuclease T2	18.0237	13.8142	25.0796	31.9124	9.82536	9.24574	4.2758	4.56818	10.6474	4.91321	7.90366	6.4011	9.18092	6.20373	6.92253	7.14405	7.7818	5.94524	7.22531	6.01344
	33601	33650	+	CDS	CCNA_00030	ribonuclease T2	16.633	11.6692	22.9897	28.2425	8.59719	9.01314	3.82833	3.89639	8.65725	4.62419	8.3938	5.7538	7.61344	5.70458	5.43913	7.14405	9.24089	3.78333	7.07786	6.24036
	33651	33700	+	CDS	CCNA_00030	ribonuclease T2	15.7429	12.9562	21.9447	29.1999	8.16733	10.8739	8.99906	9.85293	11.6425	5.8525	8.94522	5.1065	8.80771	5.06281	10.3838	6.43749	8.26816	5.72905	9.80578	8.28266
	33701	33750	+	CDS	CCNA_00030	ribonuclease T2	20.6939	17.7182	20.8047	23.2163	15.2293	15.9911	18.2964	20.5568	16.2199	14.8119	14.2756	15.8229	14.5551	14.4754	16.8119	16.5648	9.72725	12.6471	17.5472	16.622
	33751	33800	+	CDS	CCNA_00030	ribonuclease T2	24.6435	23.5528	22.7997	22.4185	23.2124	22.1549	24.6604	26.0655	20.7973	21.0256	21.8116	24.9571	22.0193	26.3837	21.2621	24.6509	17.509	20.43	26.9843	24.7912
	33801	33850	+	CDS	CCNA_00030	ribonuclease T2	27.7588	28.3149	26.2196	28.8807	27.1426	27.7954	31.3227	31.8429	26.3698	25.0718	26.4068	33.0124	25.6021	33.2292	29.8658	29.5968	28.6954	26.0509	32.9563	29.4431
	33851	33900	+	CDS	CCNA_00030	ribonuclease T2	31.7084	33.1627	28.7846	30.6359	31.6868	32.7962	36.1454	37.6651	29.2555	28.1064	30.4505	38.4785	29.7074	39.3616	30.1625	34.6211	39.3954	32.969	34.7995	36.3643
	33901	33950	+	CDS	CCNA_00030	ribonuclease T2	31.1521	37.4528	30.7795	32.072	34.9414	34.7733	38.4324	37.5755	31.7433	31.5023	33.6978	37.8312	35.0069	42.4278	30.2614	34.4641	32.5863	32.8609	36.5689	38.3498
	33951	34000	+	CDS	CCNA_00030	ribonuclease T2	30.7627	36.8093	31.4445	31.1146	35.8012	37.2156	39.7748	41.4271	32.4398	34.7537	31.8597	38.9101	34.783	46.1358	35.3049	38.625	23.8318	35.0229	39.518	37.1585
	34001	34050	+	CDS	CCNA_00030	ribonuclease T2	30.7071	33.1198	24.2246	25.2108	32.8536	34.657	39.2777	39.3222	34.5295	31.5746	32.5336	35.4578	33.1409	43.7113	35.7005	40.1166	25.7772	32.2124	38.0435	37.3854
	34051	34100	+	CDS	CCNA_00030	ribonuclease T2	29.817	29.9022	24.3196	25.2906	33.3448	29.8887	37.4878	36.8589	35.3256	30.6353	30.7569	34.5947	32.0959	38.8624	32.7337	38.3109	24.8045	29.7262	33.6935	35.2864
	34101	34150	+	CDS	CCNA_00030	ribonuclease T2	29.9839	29.3016	33.3445	34.1463	31.6868	29.5399	36.2946	36.8589	32.9374	31.5746	28.4899	32.0774	29.0356	32.2309	31.2503	35.6417	24.8045	27.7805	32.9563	34.6624
	34151	34200	+	CDS	CCNA_00030	ribonuclease T2	32.6541	31.9186	34.5795	34.3058	30.8271	30.2958	38.0844	36.3215	35.4251	30.2018	31.4921	34.8824	29.3342	34.9405	34.1182	33.9931	29.6681	31.78	33.4724	35.8537
	34201	34250	+	CDS	CCNA_00030	ribonuclease T2	31.9865	32.1331	35.2445	30.4763	32.8536	31.2262	35.5985	36.3215	33.7334	30.0573	33.2689	38.1908	31.2002	35.0832	34.9094	31.0099	28.209	31.3476	34.5783	36.5912
	34251	34300	+	CDS	CCNA_00030	ribonuclease T2	29.9283	29.8593	38.0944	32.6304	31.6254	31.4006	31.273	35.6497	31.8428	30.4185	31.6759	33.444	31.0509	31.4465	34.9094	32.3445	19.4545	31.4557	34.9469	35.2297
	34301	34350	+	CDS	CCNA_00030	ribonuclease T2	28.9826	30.417	29.5446	21.5409	29.5375	30.9936	33.4606	34.53	33.8329	32.1526	33.9428	30.9267	34.6337	34.5127	33.3271	34.0716	18.4818	32.3205	32.8088	37.7258
	34351	34400	-	CDS	vapC	toxin protein VapC	33.2104	35.222	27.1696	23.2961	33.8361	35.064	38.333	36.6798	33.6339	35.5485	35.0457	32.437	37.694	37.2224	38.3706	34.7782	27.2363	32.5367	33.3249	35.57
	34401	34450	-	CDS	vapC	toxin protein VapC	34.1004	35.5652	31.0645	25.0512	34.6344	34.9477	35.3996	36.8589	32.0418	38.3664	35.352	34.6666	33.2902	37.0798	40.3485	36.3483	32.5863	33.6176	34.0622	34.0383
	34451	34500	-	CDS	vapC	toxin protein VapC	32.0978	35.1362	27.2646	18.2699	33.9589	33.6103	35.6482	36.3215	35.2261	39.8837	36.8225	39.0539	33.9619	39.2903	38.2717	38.7035	35.5045	36.32	31.9241	37.2152
	34501	34550	-	CDS	vapC	toxin protein VapC	34.8792	37.3241	28.5946	22.4185	36.5995	36.0526	36.9409	36.4111	35.4251	34.9705	35.9034	36.6805	32.5437	39.5042	36.7883	37.6829	26.7499	36.8605	33.3249	36.6479
	34551	34600	-	CDS	vapC	toxin protein VapC	35.213	38.1822	26.9796	24.7321	39.6085	35.1222	38.1341	40.1283	32.8379	31.1411	37.0675	34.6666	33.2902	39.8607	38.0739	36.1913	28.6954	34.05	35.9791	35.1729
	34601	34650	-	CDS	vapC	toxin protein VapC	34.8236	36.7235	24.0346	22.2589	41.1437	35.8781	41.2664	45.2787	35.027	34.3924	38.6605	38.2628	35.7533	46.1358	39.6562	38.625	29.1817	35.0229	41.5824	38.0662
	34651	34700	-	CDS	vapC	toxin protein VapC	37.9945	38.3109	22.4197	18.2699	40.1612	38.4948	43.4043	47.6076	37.8133	37.8606	37.8028	45.9585	40.605	53.9796	40.0518	42.8643	29.6681	38.0495	44.3103	41.9806
	34701	34750	-	CDS	vapB	antitoxin protein VapB	37.6051	39.984	21.8497	14.4404	39.1172	40.9371	46.3377	49.0407	38.8084	40.3172	43.6233	47.5408	42.1725	52.6247	43.1175	40.4306	38.909	39.8871	43.868	44.4767
	34751	34800	-	CDS	vapB	antitoxin protein VapB	37.3825	38.9115	23.6546	17.0731	39.0558	37.3319	44.8461	45.9505	37.1167	40.534	42.1528	44.8796	35.7533	48.275	37.1839	42.3147	36.4772	40.2114	42.0248	43.5691
	34801	34850	-	CDS	vapB	antitoxin protein VapB	33.5442	34.2352	20.1397	18.5092	34.6958	34.0173	37.6867	43.9351	35.027	37.2826	35.7809	40.6362	31.1256	42.2139	38.2717	40.2736	29.6681	37.1848	36.6426	39.7114
	34851	34900	-	CDS	vapB	antitoxin protein VapB	33.4329	32.4334	23.5596	19.3868	33.8361	32.331	36.742	41.7406	35.6241	42.268	36.6999	39.0539	33.4394	40.146	42.8208	39.9596	27.7227	39.1305	34.0622	37.3287
	34901	34950	-	CDS	vapB	antitoxin protein VapB	31.4859	31.1892	19.2847	13.9617	34.0817	30.8191	36.1454	36.4111	38.6094	50.5771	38.1704	40.852	32.9916	43.5687	37.4806	42.4717	34.0454	37.9414	36.274	40.5623
	34951	35000					28.9826	29.4732	21.4697	18.6688	34.0203	32.1566	35.7974	37.4859	41.2961	46.4587	35.1069	42.2904	33.0662	41.8573	41.0407	40.1951	30.6408	38.2657	35.6842	40.0518
	35001	35050	-	CDS	CCNA_03912	hypothetical protein	30.1508	32.5192	24.6996	20.9026	38.1961	33.7848	36.2448	38.0234	38.8084	37.8606	37.6802	39.0539	34.2605	39.0764	43.5131	39.3315	29.1817	38.9143	33.3986	36.9316
	35051	35100	-	CDS	CCNA_03912	hypothetical protein	30.9296	33.5488	18.3347	14.7595	40.6524	41.2279	37.4381	41.024	43.4853	45.9529	44.9712	49.4108	41.1275	48.4889	49.5456	47.6531	42.7999	45.9405	36.7164	39.7681
	35101	35150	-	CDS	CCNA_03912	hypothetical protein	33.0435	36.5948	11.8748	8.21744	52.1972	48.0895	44.5975	48.145	58.113	61.1983	58.0827	64.8741	60.6836	62.1799	58.446	62.4123	70.0362	64.4248	40.1816	47.1998
	35151	35200	-	CDS	CCNA_03912	hypothetical protein	34.0448	36.2087	5.88991	4.46774	61.1015	51.2295	47.879	48.1002	59.7052	71.3138	65.1286	72.6417	75.8359	69.7385	61.0172	72.304	92.4089	75.0181	43.4256	50.8873
	35201	35250	-	CDS	CCNA_03912	hypothetical protein	35.8249	36.08	10.4498	6.22292	58.5223	52.974	44.6473	47.2045	52.9386	73.2646	63.9645	65.7372	73.2234	66.387	62.4017	68.2217	91.9225	72.7481	42.3934	46.746
	35251	35300	-	CDS	CCNA_03912	hypothetical protein	35.2686	32.8624	15.9598	10.6109	54.8992	49.1943	43.2054	44.1143	52.5406	61.4873	54.0389	57.538	64.2664	58.3293	59.7316	58.1729	71.9816	60.8576	39.7392	42.4912
	35301	35350	-	CDS	CCNA_03912	hypothetical protein	34.768	32.0473	14.6298	11.7278	47.1617	42.042	40.9184	41.9645	48.6597	50.3604	47.0543	52.863	53.5927	52.2682	56.8637	53.5411	59.3362	50.1562	40.1816	41.4133
	35351	35400	-	CDS	CCNA_03912	hypothetical protein	34.6011	32.8195	15.8648	13.4032	41.2665	38.6111	37.3884	41.4271	46.0725	52.6002	45.2775	52.0719	48.0692	50.2003	55.7758	49.4588	52.0408	44.6433	40.0341	41.2431
	35401	35450	-	CDS	CCNA_03912	hypothetical protein	33.1547	34.3639	21.7547	17.2327	40.7138	40.4719	35.7974	40.8897	44.0823	51.0106	43.2557	49.7704	46.9496	53.0526	55.4792	48.6737	41.3408	40.9681	39.8129	39.7681
	35451	35500	-	CDS	CCNA_03912	hypothetical protein	36.3812	37.4957	24.0346	18.6688	43.8457	42.5071	38.333	41.651	43.0872	50.1436	46.3804	46.3181	52.5477	51.9117	60.8194	51.814	50.0953	46.0486	38.1172	43.796
	35501	35550	-	CDS	CCNA_03912	hypothetical protein	36.4368	36.938	22.7047	20.4239	49.5567	46.4032	41.4156	41.1136	43.1868	54.551	50.3016	49.7704	59.1908	47.4193	62.4017	54.5617	59.3362	51.3452	38.4121	44.7037
	35551	35600	-	CDS	CCNA_03912	hypothetical protein	36.2143	33.5917	17.0997	17.472	51.1533	46.2287	41.9625	40.5314	44.3809	58.236	48.0959	50.6334	55.4587	45.9932	61.9072	53.4626	60.7953	51.4533	37.6748	42.2075
	35601	35650	-	CDS	CCNA_03912	hypothetical protein	35.7137	36.2087	19.7597	19.307	47.346	41.4023	42.3602	42.2332	42.6892	56.3574	48.4022	50.7773	48.4424	50.7707	63.5884	51.3429	57.3908	49.6157	40.5502	42.7748
	35651	35700	-	CDS	CCNA_03912	hypothetical protein	35.5468	40.0698	27.2646	25.2108	43.6	41.7512	42.2111	42.9498	41.7936	47.109	47.4219	47.325	43.8146	51.3412	53.0068	46.1615	45.2317	46.0486	43.868	45.6114
	35701	35750					33.9336	38.3109	27.3596	27.2851	37.5206	35.82	38.2833	40.5762	39.4054	35.2595	43.9296	40.3485	36.7983	42.927	47.1721	42.4717	37.9363	42.2652	40.1816	39.8248
	35751	35800					36.3256	36.9809	30.2095	29.6785	35.5555	32.9707	40.272	40.7553	37.8133	37.2103	40.3148	41.2116	36.4997	41.3582	46.6777	41.8437	33.0726	44.2109	37.8223	38.9739
	35801	35850	-	CDS	pnp	polyribonucleotide nucleotidyltransferase	38.4395	38.8257	27.5496	25.3704	39.9769	39.1345	44.697	43.9351	40.9976	38.5109	42.3366	46.5339	38.5897	47.0628	44.0075	42.3932	35.9908	43.4543	40.2553	42.4344
	35851	35900	-	CDS	pnp	polyribonucleotide nucleotidyltransferase	37.16	37.8818	22.7997	21.0622	41.942	40.8208	46.1885	45.0548	48.6597	36.7768	42.4592	48.0442	38.8883	49.3446	42.1286	47.4176	36.9635	43.8867	41.951	42.8316
	35901	35950	-	CDS	pnp	polyribonucleotide nucleotidyltransferase	37.7163	38.1392	23.2746	22.4185	43.1088	41.3442	47.7795	46.1744	48.1622	39.6669	40.1922	47.5408	37.7687	47.2767	41.4363	47.9672	38.909	43.4543	41.14	43.5123
	35951	36000	-	CDS	pnp	polyribonucleotide nucleotidyltransferase	39.8858	38.7399	21.3747	21.3813	42.0034	39.3089	48.4259	45.9953	39.903	41.401	39.9472	45.5269	38.5151	46.1358	42.2275	48.4382	38.4226	41.4005	41.2138	43.6825
	36001	36050	-	CDS	pnp	polyribonucleotide nucleotidyltransferase	38.662	39.0402	24.7946	23.7747	44.2755	39.2508	46.4869	45.8161	40.699	38.7276	41.4789	48.8354	42.2472	49.4872	45.392	48.6737	30.1545	45.5081	43.4256	45.6114
	36051	36100	-	CDS	pnp	polyribonucleotide nucleotidyltransferase	39.8858	40.7991	19.6647	18.1103	43.2316	43.9609	52.0553	50.3395	43.0872	43.7853	46.2578	52.6473	43.6653	53.3378	47.0732	46.4756	31.6136	52.21	43.868	46.3489
	36101	36150	-	CDS	pnp	polyribonucleotide nucleotidyltransferase	36.6594	35.9942	20.1397	16.9934	35.9854	40.9371	45.94	46.7566	38.4103	40.3895	41.4789	49.9142	40.1572	49.1307	41.6341	42.9428	35.5045	43.4543	42.3197	39.995
	36151	36200	-	CDS	pnp	polyribonucleotide nucleotidyltransferase	32.1534	29.9022	27.1696	22.9769	35.3099	38.4367	36.7917	42.5467	35.5246	33.6699	36.5161	43.5131	36.873	41.8573	37.975	39.253	30.1545	35.5633	38.707	36.1374
	36201	36250	-	CDS	pnp	polyribonucleotide nucleotidyltransferase	31.4303	30.2454	27.2646	24.0141	39.6085	37.6808	38.4324	44.7861	38.3108	33.3809	34.3717	40.852	33.3648	41.2156	42.2275	40.6661	29.6681	38.9143	38.1172	40.7893
	36251	36300	-	CDS	pnp	polyribonucleotide nucleotidyltransferase	31.5415	31.3608	28.0246	26.248	37.889	34.5988	40.3218	44.383	38.8084	34.2479	33.0238	37.8312	33.2155	42.713	40.9418	39.253	28.6954	38.4819	37.6011	41.4133
	36301	36350	-	CDS	pnp	polyribonucleotide nucleotidyltransferase	28.0369	30.0309	33.4395	29.5988	33.2834	34.2499	35.6979	37.6203	38.6094	31.4301	34.0041	36.9682	33.8873	40.146	38.4695	36.2698	24.8045	35.4552	32.3664	37.4422
	36351	36400	-	CDS	pnp	polyribonucleotide nucleotidyltransferase	27.8144	30.3312	30.8745	28.9605	34.9414	37.4482	35.3002	34.2165	34.032	32.7306	32.7787	38.4785	31.7973	36.2241	40.1507	38.7035	31.6136	34.05	34.5783	35.6268
	36401	36450	-	CDS	pnp	polyribonucleotide nucleotidyltransferase	29.4833	31.747	28.4996	25.3704	36.7837	36.1107	38.2833	34.53	33.0369	32.8029	33.1463	38.1908	35.3055	35.4397	37.1839	40.1951	37.9363	34.1581	36.5689	38.2364
	36451	36500	-	CDS	pnp	polyribonucleotide nucleotidyltransferase	28.8157	30.9747	21.3747	16.9136	34.3888	34.4244	39.8743	35.6945	32.1413	30.9966	35.7809	38.5505	34.9323	38.292	32.3381	37.1333	39.8817	31.3476	38.2647	38.4066
	36501	36550	-	CDS	pnp	polyribonucleotide nucleotidyltransferase	30.5402	30.3741	17.9547	16.4349	33.2834	36.1689	38.7805	37.889	35.5246	29.8405	35.4133	38.982	29.1102	39.0051	34.316	37.6829	35.9908	32.5367	37.9697	36.9883
	36551	36600	-	CDS	pnp	polyribonucleotide nucleotidyltransferase	31.1521	29.0442	25.2696	25.2906	33.8361	34.5988	36.7917	38.5608	33.6339	28.4677	31.6146	34.6666	28.9609	34.1562	33.6237	35.7987	33.0726	31.1314	32.8088	31.7691
	36601	36650	-	CDS	pnp	polyribonucleotide nucleotidyltransferase	30.0952	29.559	24.7946	23.9343	32.5465	32.1566	36.2946	35.9184	31.3452	27.4562	32.2273	32.2213	31.648	34.4414	32.5359	30.7744	31.1272	27.1319	33.1774	30.2374
	36651	36700	-	CDS	pnp	polyribonucleotide nucleotidyltransferase	28.0369	28.9584	18.7147	18.9081	29.8445	30.0632	35.0516	31.7981	33.1364	21.8927	30.9407	26.6113	29.4834	30.0917	30.7558	25.907	27.7227	25.0781	28.4589	29.5566
	36701	36750	-	CDS	pnp	polyribonucleotide nucleotidyltransferase	25.0886	27.371	23.4646	26.5671	25.6688	25.3531	30.4775	27.8569	26.1708	15.2454	21.444	17.5491	24.2585	18.6112	24.13	18.1349	20.9136	19.8895	22.9293	22.2384
	36751	36800	-	CDS	pnp	polyribonucleotide nucleotidyltransferase	26.8131	28.701	26.1246	27.1255	23.2124	29.3073	32.0685	29.6932	26.9668	15.6067	21.6278	19.5629	22.6911	16.1867	23.7344	18.1349	25.7772	21.5109	21.8234	19.8557
	36801	36850	-	CDS	pnp	polyribonucleotide nucleotidyltransferase	29.7058	29.9022	17.8597	18.589	24.1335	28.9002	32.8143	30.1858	32.4398	19.4361	24.5075	21.9364	23.3628	22.2479	22.5477	21.2751	30.6408	23.5648	23.6666	23.2595
	36851	36900	-	CDS	pnp	polyribonucleotide nucleotidyltransferase	26.7574	27.2852	22.2297	20.2644	26.0986	28.7839	31.4718	30.6337	28.957	17.124	22.5469	20.1383	25.3035	21.5348	20.0753	18.6844	22.3727	23.0243	26.3945	23.4297
	36901	36950	-	CDS	pnp	polyribonucleotide nucleotidyltransferase	26.7574	26.084	28.6896	29.1999	28.7392	29.4817	34.0075	30.2754	24.6781	16.6905	21.0764	21.5048	24.3332	23.0322	20.9654	21.5106	24.3181	22.8081	26.9106	25.8124
	36951	37000	-	CDS	pnp	polyribonucleotide nucleotidyltransferase	27.9256	25.7837	26.6946	29.9977	27.9409	26.5161	35.1013	32.7834	25.0762	23.2655	24.8138	25.3886	25.0796	24.8149	25.1189	25.0434	27.2363	25.1862	30.2283	31.9393
	37001	37050	-	CDS	pnp	polyribonucleotide nucleotidyltransferase	27.4806	25.5263	29.3546	30.955	29.2304	29.4236	36.3443	35.3362	26.8673	26.5169	29.7766	27.6902	26.4231	25.8845	27.3935	27.3201	28.209	28.429	30.597	34.6056
	37051	37100	-	CDS	pnp	polyribonucleotide nucleotidyltransferase	28.1482	28.5294	32.5845	31.4337	31.5026	31.0517	36.4437	38.8295	32.6388	29.696	34.3717	34.0193	28.5131	32.9439	28.5802	33.9931	29.6681	29.9424	32.8088	38.0095
	37101	37150	-	CDS	pnp	polyribonucleotide nucleotidyltransferase	29.5945	31.7041	32.8695	33.1889	32.4851	34.3662	38.0844	40.0387	34.828	29.4792	35.5971	38.3347	31.3495	36.3667	28.9757	35.0922	25.7772	33.7257	35.0206	33.471
	37151	37200	-	CDS	pnp	polyribonucleotide nucleotidyltransferase	28.2038	31.5754	27.9296	26.0884	34.4502	33.1451	37.09	34.9331	34.3305	27.8897	31.6146	39.0539	30.6777	37.2224	30.558	34.1501	29.1817	39.4548	35.6105	31.4854
	37201	37250	-	CDS	pnp	polyribonucleotide nucleotidyltransferase	28.315	29.8164	24.8896	18.8283	33.1606	32.7962	38.0844	37.889	32.4398	30.2018	33.6978	39.0539	33.1409	39.6468	35.7005	38.3894	34.0454	39.4548	35.9791	35.2297
	37251	37300	-	CDS	pnp	polyribonucleotide nucleotidyltransferase	29.4276	30.1596	28.4046	25.2906	32.0552	34.3662	37.3386	39.5909	31.6437	29.1902	33.2689	35.1701	31.872	39.6468	35.3049	35.0137	38.4226	35.1309	36.0528	36.421
	37301	37350	-	CDS	pnp	polyribonucleotide nucleotidyltransferase	30.7071	29.6877	25.5546	26.6469	32.915	35.6455	40.3218	39.9044	34.5295	30.9966	33.9428	35.4578	32.2452	42.1426	32.8326	37.5259	34.5317	34.5905	37.1587	38.9171
	37351	37400	-	CDS	pnp	polyribonucleotide nucleotidyltransferase	32.4316	29.4732	21.9447	21.3015	31.0113	33.5522	36.6923	36.3215	32.8379	31.4301	34.1879	33.5878	31.872	38.5772	28.9757	36.1128	33.0726	34.4824	32.8825	34.4354
	37401	37450	-	CDS	pnp	polyribonucleotide nucleotidyltransferase	30.5958	30.8889	19.3797	17.9507	25.853	27.1557	27.8921	27.5434	29.5541	26.1556	28.6125	27.7621	26.6471	31.803	28.8769	27.0061	30.6408	30.0505	28.2377	28.8758
	37451	37500	-	CDS	pnp	polyribonucleotide nucleotidyltransferase	26.5349	29.1729	17.4797	20.1846	20.9403	23.3179	23.7158	23.02	28.8575	15.6789	20.7088	19.7068	20.9743	21.1782	24.9211	19.548	19.4545	23.0243	22.6344	21.7278
	37501	37550	-	CDS	pnp	polyribonucleotide nucleotidyltransferase	24.8104	28.2291	21.9447	24.7321	20.3876	21.5734	23.2683	22.7961	28.0614	11.994	18.8707	17.1176	20.3025	15.3311	22.4488	17.5853	20.4272	16.6467	20.4963	20.8201
	37551	37600	-	CDS	pnp	polyribonucleotide nucleotidyltransferase	27.2581	30.4599	18.8097	15.4775	24.502	26.4579	25.4062	25.4385	31.1462	19.0026	24.5075	21.1452	23.0643	24.2445	23.3388	23.7873	26.2636	22.7	25.0674	24.7345
	37601	37650	-	CDS	pnp	polyribonucleotide nucleotidyltransferase	30.2621	30.9318	14.8198	11.4885	31.3797	32.2729	32.864	30.768	34.9275	26.0833	31.5534	30.0636	27.692	37.1511	26.5034	33.051	30.6408	32.5367	30.0072	29.3297
	37651	37700	-	CDS	pnp	polyribonucleotide nucleotidyltransferase	29.2607	30.4599	15.1048	15.8764	33.3448	32.5055	34.9521	34.53	34.3305	28.1064	34.7393	38.047	30.9016	38.7198	28.9757	37.4474	33.0726	33.0771	34.8732	30.1806
	37701	37750	-	CDS	pnp	polyribonucleotide nucleotidyltransferase	31.3746	31.4896	23.8446	25.7693	35.1871	36.3433	41.1173	38.3369	36.8182	29.2625	39.7633	40.2047	32.1705	37.7928	34.0193	36.3483	27.7227	35.7795	33.6198	34.6624
	37751	37800	-	CDS	pnp	polyribonucleotide nucleotidyltransferase	33.5442	32.7337	23.2746	26.0086	37.5206	36.5759	43.3546	40.1731	33.8329	32.1526	38.4767	39.917	33.2902	41.2869	37.7773	36.7408	38.4226	36.8605	34.5045	37.4989
	37801	37850	-	CDS	pnp	polyribonucleotide nucleotidyltransferase	31.2634	30.6315	24.0346	25.131	35.7398	33.1451	38.4822	36.3663	32.8379	34.1757	33.0851	34.6666	31.7227	38.292	36.8872	33.2865	34.0454	31.1314	36.5689	37.8393
	37851	37900	-	CDS	pnp	polyribonucleotide nucleotidyltransferase	28.7044	28.7868	30.3045	27.6042	32.8536	31.0517	37.3386	34.7092	36.6192	30.2018	31.6759	33.0124	30.4538	33.3005	34.4149	30.4603	26.7499	31.4557	34.1359	34.0383
	37901	37950	-	CDS	pnp	polyribonucleotide nucleotidyltransferase	28.3707	31.6183	22.2297	18.9879	35.1871	30.2958	40.9681	39.143	42.3907	33.8144	35.9647	37.5435	30.3045	37.1511	35.7005	37.6044	31.1272	35.0229	35.3155	35.9104
	37951	38000	-	CDS	pnp	polyribonucleotide nucleotidyltransferase	33.3773	35.6081	20.3297	20.9026	42.1876	38.2622	42.0619	40.2179	42.8882	38.6554	40.4986	44.9516	34.1859	46.4923	37.7773	45.0624	37.4499	36.2119	36.6426	40.9594
	38001	38050					35.9362	35.9942	22.7997	22.578	41.6964	40.9953	36.742	38.3369	36.2211	39.4502	39.9472	42.5062	36.9476	46.2784	36.7883	45.3765	35.9908	38.1576	42.0248	39.0873
	38051	38100					34.4342	35.0933	15.5798	11.9672	36.1082	35.0059	36.6923	37.2172	32.9374	35.6208	38.2929	36.177	34.7084	39.7894	36.2939	40.5876	30.6408	38.59	36.2003	37.2152
	38101	38150					31.2077	34.2781	25.3646	22.2589	33.8975	31.8658	36.2448	36.3215	31.3452	31.2133	33.2689	34.0193	31.7973	32.8726	37.8762	33.2865	23.8318	35.7795	28.5326	34.0383
	38151	38200					29.8727	35.9084	36.9544	32.2315	35.1871	32.6218	34.4052	36.1423	32.7383	28.829	32.2273	31.8617	33.2155	30.7334	38.0739	29.0472	24.3181	38.3738	32.0715	35.0595
	38201	38250	-	CDS	CCNA_00034	SSU ribosomal protein S15P	31.3746	36.4232	30.9695	29.0403	37.0293	36.5178	36.3443	37.1724	32.9374	30.9243	35.4745	34.5947	35.3801	34.9405	40.9418	32.894	38.4226	41.8329	38.6333	37.7258
	38251	38300	-	CDS	CCNA_00034	SSU ribosomal protein S15P	31.0409	35.4794	30.1145	31.1944	39.0558	37.6226	37.5872	36.8141	32.2408	36.271	36.7612	38.7662	33.2155	38.8624	43.1175	38.4679	38.4226	40.7519	38.8545	37.2152
	38301	38350	-	CDS	CCNA_00034	SSU ribosomal protein S15P	34.5455	35.6939	25.7446	25.5299	40.7752	37.5063	39.6257	40.6209	36.2211	47.9038	42.0916	40.3485	40.1572	42.2852	42.1286	43.3353	37.4499	36.9686	37.1587	38.6335
	38351	38400	-	CDS	CCNA_00034	SSU ribosomal protein S15P	34.8236	35.3507	23.1796	22.1791	44.7668	42.449	41.863	43.0842	35.9226	61.3428	42.0916	42.65	47.0242	45.1375	44.502	46.397	39.8817	38.59	36.274	40.5056
	38401	38450	-	CDS	CCNA_00034	SSU ribosomal protein S15P	30.5402	34.2781	26.2196	25.3704	44.951	42.9142	41.3161	40.3074	33.3354	59.3197	38.1091	41.6431	42.9936	43.3548	46.381	46.4756	41.3408	39.4548	35.9054	37.6123
	38451	38500	-	CDS	CCNA_00034	SSU ribosomal protein S15P	33.4885	33.9778	18.8097	19.7059	42.8631	44.019	41.6642	40.6209	36.6192	55.4181	42.3366	40.7081	37.3955	43.2835	48.8533	46.6326	40.3681	41.9409	37.6011	38.0662
	38501	38550	-	CDS	CCNA_00035	tRNA pseudouridine synthase B	37.0488	32.0902	22.6097	23.0567	45.995	41.8675	38.2833	41.1584	36.0221	54.262	45.4613	40.2047	37.7687	44.0679	50.1389	46.6326	47.6635	39.779	38.8545	38.1797
	38551	38600	-	CDS	CCNA_00035	tRNA pseudouridine synthase B	36.7706	35.4794	32.4895	30.955	53.1184	45.938	38.0844	41.6062	38.2113	58.3082	46.3191	45.7427	40.9036	43.4974	55.3803	47.7316	52.0408	42.4814	40.6977	39.371
	38601	38650	-	CDS	CCNA_00035	tRNA pseudouridine synthase B	36.2143	36.8093	28.6896	30.1572	52.9955	52.6833	39.6754	38.7847	38.5098	60.548	46.4416	45.3831	45.606	41.3582	52.5124	48.7522	53.0135	45.4	39.1494	42.0373
	38651	38700	-	CDS	CCNA_00035	tRNA pseudouridine synthase B	39.4964	38.3538	26.4096	29.9179	56.066	58.6727	37.7364	35.7393	34.629	66.1115	44.6648	42.1466	50.8309	39.5755	51.029	51.5784	62.2544	38.6981	34.9469	38.9739
	38701	38750	-	CDS	CCNA_00035	tRNA pseudouridine synthase B	37.9388	37.8389	24.6996	22.2589	56.6801	63.0339	36.0957	35.0675	34.3305	67.5566	42.7042	42.5781	46.2032	39.7181	50.4356	48.2027	55.9317	41.2924	35.1681	33.8681
	38751	38800	-	CDS	CCNA_00035	tRNA pseudouridine synthase B	32.5428	34.0636	24.5096	20.2644	46.2406	54.0789	34.0572	35.2466	36.6192	49.2043	38.1704	34.7386	38.4404	31.2326	41.5352	38.5464	38.4226	38.0495	34.7257	30.5778
	38801	38850	-	CDS	CCNA_00035	tRNA pseudouridine synthase B	32.2091	33.6775	32.8695	32.7102	35.8012	41.5768	33.5103	33.5448	34.1315	33.6699	30.9407	28.3375	33.3648	22.747	36.9861	27.3986	29.1817	26.159	30.3758	30.4643
	38851	38900	-	CDS	CCNA_00035	tRNA pseudouridine synthase B	29.372	28.0574	29.9245	29.7583	31.7482	34.0173	31.7702	32.246	32.4398	29.5515	28.8575	29.1286	28.9609	23.8166	33.3271	25.4359	28.209	26.6995	30.8182	32.4499
	38901	38950	-	CDS	CCNA_00035	tRNA pseudouridine synthase B	28.8713	29.3445	25.6496	25.6097	31.3797	33.5522	35.0516	34.0822	33.6339	27.7452	29.8991	32.437	31.7973	31.6604	29.0746	29.5968	19.9409	29.4019	34.0622	31.372
	38951	39000	-	CDS	CCNA_00035	tRNA pseudouridine synthase B	28.8157	32.2618	27.9296	31.1944	28.1865	31.5751	36.6923	33.5	33.2359	25.2886	30.4505	29.4163	32.3945	33.7283	26.5034	28.1051	23.8318	28.1048	31.3343	31.8258
	39001	39050	-	CDS	CCNA_00035	tRNA pseudouridine synthase B	28.5932	30.9747	29.6395	29.1999	28.3093	29.7724	34.3058	31.1711	33.7334	24.7105	27.5709	26.8271	29.6327	30.163	26.4045	27.8696	25.2908	28.3209	27.8691	30.748
	39051	39100	-	CDS	CCNA_00035	tRNA pseudouridine synthase B	29.7614	30.417	31.2545	30.237	28.9234	30.1795	32.3171	30.9472	31.6437	23.3377	24.9976	27.6902	28.8863	29.3073	25.2178	27.1631	19.9409	31.8881	29.1962	31.1451
	39101	39150	-	CDS	CCNA_00035	tRNA pseudouridine synthase B	29.0382	30.5457	34.5795	38.1353	27.0812	28.3187	35.2505	32.1116	31.3452	23.8435	25.0589	28.769	28.2892	26.9541	23.2399	26.692	20.4272	31.0233	28.4589	28.6489
	39151	39200	-	CDS	CCNA_00035	tRNA pseudouridine synthase B	28.3707	31.8757	32.2995	32.4709	26.0372	28.9584	34.5047	32.6042	33.2359	25.7943	27.4484	31.1424	28.2145	30.3769	25.1189	29.4398	23.8318	32.7529	29.4173	30.9749
	39201	39250	-	CDS	CCNA_00035	tRNA pseudouridine synthase B	30.874	32.8624	32.0145	28.402	27.6952	28.8421	35.5488	33.2313	32.8379	24.1325	30.3892	32.0774	29.8566	32.0883	28.5802	29.5968	29.6681	31.5638	31.4817	31.7124
	39251	39300	-	CDS	CCNA_00035	tRNA pseudouridine synthase B	29.7058	32.3905	39.4244	34.7845	29.169	27.2139	35.8968	31.1711	29.7531	22.3262	30.6343	26.5394	26.4231	26.3124	26.1078	26.7705	24.3181	27.5643	29.3436	26.2662
	39301	39350	-	CDS	CCNA_00035	tRNA pseudouridine synthase B	26.2012	30.6744	36.3844	33.9069	26.4057	26.0509	30.2289	27.9913	25.8722	18.9303	21.9954	21.2891	23.2135	19.7521	24.2289	21.1181	13.6181	24.8619	25.5098	25.0749
	39351	39400	-	CDS	CCNA_00035	tRNA pseudouridine synthase B	25.478	29.3016	33.2495	35.9015	26.4057	29.2491	32.7645	30.8576	26.7678	23.4822	23.4046	25.3886	27.4681	23.1035	26.0089	25.0434	18.9681	26.9157	28.164	30.0105
	39401	39450	-	CDS	CCNA_00035	tRNA pseudouridine synthase B	27.6475	30.846	33.4395	32.6304	30.0902	33.3777	36.1454	32.4699	31.2457	28.54	30.6956	32.509	30.827	32.0883	31.1514	32.737	21.3999	31.2395	31.1131	34.2085
	39451	39500	-	CDS	CCNA_00036	ribosome-binding factor A	31.4859	34.6213	29.9245	25.131	29.8445	31.168	36.394	33.6343	35.2261	30.4185	34.6168	37.5435	30.3791	37.0084	30.558	36.9763	24.8045	36.1038	34.0622	35.2864
	39501	39550	-	CDS	CCNA_00036	ribosome-binding factor A	33.8779	37.0667	21.1847	16.1955	32.3009	30.2958	39.4765	37.2172	36.9177	34.826	40.6211	39.3416	33.0662	44.2105	33.8215	40.9801	28.209	43.13	39.8129	36.9316
	39551	39600	-	CDS	CCNA_00036	ribosome-binding factor A	35.0461	40.4988	30.0195	24.7321	35.4941	33.9011	41.3161	37.9338	37.2162	34.0312	40.6824	42.0747	36.2012	47.2054	35.8983	40.9801	33.0726	44.6433	40.2553	39.3143
	39601	39650	-	CDS	CCNA_00036	ribosome-binding factor A	34.768	37.7102	31.8245	29.0403	33.1606	33.3196	39.5263	36.3663	34.231	32.5139	36.2098	41.2835	33.8127	45.494	35.0082	37.6044	28.6954	39.8871	38.9282	38.0095
	39651	39700	-	CDS	CCNA_00036	ribosome-binding factor A	35.0461	34.2781	26.0296	24.1736	33.529	33.3777	40.0234	37.7994	32.2408	30.7075	35.5971	35.5297	32.9916	44.3531	36.6894	34.9352	31.6136	38.0495	40.1078	36.5345
	39701	39750	-	CDS	CCNA_00036	ribosome-binding factor A	31.5415	32.9053	19.0947	16.4349	31.9938	31.4588	39.8246	38.3369	28.8575	30.1295	37.4351	31.574	32.9916	41.2869	32.0414	31.4809	28.209	36.6443	38.7808	34.7191
	39751	39800	-	CDS	CCNA_00036	ribosome-binding factor A	29.0382	33.3772	27.7396	23.3758	32.8536	32.4473	37.8358	35.4258	27.5639	30.9966	34.6781	33.0843	31.9466	37.4363	33.4259	30.0678	27.7227	34.05	35.9791	33.2441
	39801	39850	-	CDS	CCNA_00036	ribosome-binding factor A	28.927	32.176	39.5194	34.8643	30.3972	29.7143	35.5488	32.3355	28.36	25.7221	28.735	29.0567	28.8117	30.5908	30.4592	30.9314	27.7227	27.6724	33.3986	31.1451
	39851	39900	-	CDS	CCNA_00036	ribosome-binding factor A	28.0369	32.0473	39.7094	36.6993	27.9409	30.4702	31.8696	30.6337	31.7433	24.566	24.9363	26.2517	30.0059	26.3837	29.1735	28.3407	27.2363	26.5914	31.8503	30.6345
	39901	39950					25.2555	29.6448	38.1894	37.5769	25.7302	29.9469	29.1351	29.0661	30.1511	24.0603	22.5469	25.3886	30.0059	24.8862	27.8879	24.5724	27.7227	26.4833	29.4911	26.4364
	39951	40000	-	CDS	CCNA_00037	esterase lipase family protein	25.4224	26.3414	28.5946	27.684	22.5369	28.2606	29.1848	27.7226	29.7531	24.4215	26.4681	25.029	29.3342	29.236	23.2399	24.2584	29.1817	24.2133	29.3436	24.6778
	40001	40050	-	CDS	CCNA_00037	esterase lipase family protein	28.6488	28.5723	31.0645	27.2851	24.3792	30.1213	31.3227	32.873	32.3403	24.9996	28.6737	27.3305	27.9906	31.8743	25.8112	28.1051	29.6681	25.9429	33.3986	28.1383
	40051	40100	-	CDS	CCNA_00037	esterase lipase family protein	24.5879	28.8297	33.4395	33.0293	23.0282	27.8535	29.334	30.9472	27.3649	18.4245	23.5272	22.8714	22.8403	19.8947	25.3167	20.9611	21.3999	24.7538	31.7029	29.3864
	40101	40150	-	CDS	CCNA_00037	esterase lipase family protein	28.2038	29.2587	31.7295	36.3004	21.8614	24.4809	29.8311	28.3496	27.3649	17.3407	21.0764	21.0014	22.3925	16.0441	23.5366	19.391	21.8863	23.9971	25.8784	28.9326
	40151	40200	-	CDS	CCNA_00037	esterase lipase family protein	31.5971	30.9747	31.4445	31.3539	23.3966	24.7135	31.4718	30.3649	28.1609	19.0748	24.3849	23.7344	25.1542	24.3871	23.141	22.5312	23.8318	23.2405	28.164	28.5922
	40201	40250	-	CDS	CCNA_00037	esterase lipase family protein	27.9256	32.9053	23.3696	26.1682	25.6073	23.8412	29.2842	30.768	29.5541	21.4592	27.816	26.1798	24.781	27.7385	24.0311	25.2004	23.3454	24.8619	31.7766	25.8691
	40251	40300	-	CDS	CCNA_00037	esterase lipase family protein	28.0369	30.4599	27.0746	31.1944	25.0547	23.6086	26.5	29.1109	28.1609	20.8089	26.223	24.8852	23.1389	25.8132	21.0643	24.0228	18.4818	24.5376	28.0902	24.0537
	40301	40350	-	CDS	CCNA_00037	esterase lipase family protein	26.8131	27.8	36.1945	34.7047	24.195	23.4923	25.9034	28.26	26.8673	16.9795	21.5053	22.0083	21.1982	22.1052	17.2074	21.8247	18.4818	22.8081	23.7403	23.997
	40351	40400	-	CDS	CCNA_00037	esterase lipase family protein	27.5919	31.1034	43.3193	40.6085	25.9758	26.4579	32.3668	30.9024	27.6634	14.0893	19.9123	19.7068	23.8853	19.8947	22.3499	18.1349	18.4818	21.7271	25.436	26.0393
	40401	40450	-	CDS	CCNA_00037	esterase lipase family protein	31.8753	32.9482	44.6493	45.1561	27.0812	26.3416	31.3724	30.141	28.4595	15.6067	21.8116	20.6418	29.782	17.7555	23.8333	18.2134	18.9681	22.3757	28.9012	26.4364
	40451	40500	-	CDS	CCNA_00037	esterase lipase family protein	33.4329	35.3936	40.5644	37.4971	30.0288	29.4236	31.1238	31.395	27.2654	18.6413	28.5512	25.4606	30.1552	24.0305	23.2399	25.2789	23.8318	26.0509	29.4911	28.7624
	40501	40550	-	CDS	CCNA_00037	esterase lipase family protein	33.9336	36.7664	30.5895	28.402	31.9324	31.168	38.7308	36.5902	31.8428	25.5776	32.4724	32.3651	31.5734	35.1545	29.7669	29.8323	28.6954	32.1043	33.9147	33.8681
	40551	40600	-	CDS	CCNA_00037	esterase lipase family protein	30.8183	33.7204	28.1196	32.79	29.9059	31.4006	39.7748	37.7546	31.8428	26.3001	30.6956	31.8617	30.6031	36.2954	33.0304	32.266	29.1817	33.2933	33.3986	33.5277
	40601	40650	-	CDS	CCNA_00037	esterase lipase family protein	31.7084	30.7173	30.0195	31.7528	30.2744	30.2958	33.8086	35.6945	31.1462	26.7336	30.5731	32.7247	29.1102	34.3701	30.3603	32.737	29.6681	28.1048	32.8825	33.9249
	40651	40700	-	CDS	CCNA_00037	esterase lipase family protein	29.0382	30.2025	26.5996	24.8917	32.5465	26.5742	32.4662	35.9632	31.4447	28.9012	34.0041	35.3139	31.872	34.3701	32.2392	32.423	30.6408	28.429	32.8825	36.3075
	40701	40750	-	CDS	CCNA_00037	esterase lipase family protein	26.5906	28.9584	27.5496	27.0458	33.5905	29.8306	36.8415	35.381	28.4595	29.7683	35.7809	33.8755	30.7523	35.0832	32.1403	34.7782	34.0454	30.4829	31.5554	35.1162
	40751	40800	-	CDS	CCNA_00037	esterase lipase family protein	30.2621	29.988	27.9296	26.4075	38.0119	33.7848	38.5319	38.5608	29.4546	41.7623	38.9056	36.7524	29.7074	38.0068	34.1182	37.4474	45.2317	34.3743	33.3986	37.4422
	40801	40850	-	CDS	CCNA_00038	hypothetical protein	32.2091	31.7041	27.5496	22.4185	39.5471	35.82	37.1895	40.1283	34.43	40.2449	37.2513	39.1258	30.3791	40.3599	34.1182	37.9184	37.9363	33.9419	38.1172	37.8393
	40851	40900	-	CDS	CCNA_00038	hypothetical protein	31.3746	32.0473	26.9796	23.9343	31.8096	34.0173	37.9353	36.3663	32.2408	32.5139	32.3498	37.0401	30.0806	36.7232	26.7012	33.8361	26.7499	32.6448	35.6842	33.6412
	40901	40950	-	CDS	CCNA_00038	hypothetical protein	30.874	31.6183	37.6194	36.8588	28.555	32.4473	36.394	33.4104	30.0516	32.0803	30.3892	37.0401	30.6031	33.2292	27.9868	31.0884	22.859	31.1314	32.8825	33.5845
	40951	41000	-	CDS	CCNA_00038	hypothetical protein	29.0938	30.5886	35.0545	36.3004	26.8969	27.7372	31.9193	30.8576	28.758	25.2886	26.1004	31.2863	25.3035	32.4448	27.6901	28.1051	13.1318	26.6995	29.5648	31.5989
	41001	41050	-	CDS	CCNA_00038	hypothetical protein	26.368	29.5161	31.6345	34.3856	24.6248	26.5742	29.3837	28.887	26.9668	20.3031	23.711	27.5463	23.5121	30.2343	25.4156	25.3574	17.9954	24.2133	27.7216	28.5355
	41051	41100	-	CDS	CCNA_00038	hypothetical protein	25.2555	26.942	37.9044	37.3375	20.7561	22.3293	23.7655	24.9458	26.8673	18.858	20.4025	22.8714	22.7657	22.747	24.9211	20.2545	25.7772	24.6457	24.9199	23.2028
	41101	41150	-	CDS	CCNA_00038	hypothetical protein	26.0343	25.8695	46.2643	41.8053	21.1245	19.8871	22.8208	22.7065	25.0762	13.7281	19.1771	17.3333	23.6614	14.4754	21.1632	15.1517	25.7772	23.889	23.2242	22.2951
	41151	41200	-	CDS	CCNA_00038	hypothetical protein	24.421	25.6979	46.7393	41.0872	21.2473	22.1549	24.4118	23.871	25.7727	10.7657	18.9933	15.1037	24.0346	12.9779	18.0975	15.2302	25.2908	19.9976	21.5285	22.6355
	41201	41250	-	CDS	CCNA_00038	hypothetical protein	25.3667	26.3843	43.7943	40.3692	20.449	21.3989	20.4343	21.9452	25.7727	13.2946	19.851	18.4841	23.96	15.4737	18.0975	17.5068	24.3181	19.5652	21.0124	22.7489
	41251	41300	-	CDS	CCNA_00038	hypothetical protein	24.9217	27.0278	40.1844	35.4228	21.8614	21.5734	20.9315	23.4231	26.5688	18.858	23.7722	23.8063	22.915	21.6061	17.1085	22.0602	18.4818	21.619	25.8784	26.947
	41301	41350	-	CDS	CCNA_00038	hypothetical protein	24.1985	28.2291	38.3794	30.8753	22.844	23.5505	21.727	23.244	25.2752	20.1586	24.8138	25.2448	20.825	24.5297	18.1964	23.4733	23.8318	23.5648	25.6572	26.3797
	41351	41400	-	CDS	CCNA_00038	hypothetical protein	22.9191	25.1402	30.6845	29.5988	24.4406	22.5038	23.7158	22.2587	21.7924	20.4476	23.1595	21.8644	19.4815	24.3871	19.482	22.6882	24.3181	20.9705	23.7403	23.8836
	41401	41450	-	CDS	CCNA_00038	hypothetical protein	20.6383	21.1074	27.7396	30.3966	21.1859	21.3408	21.8762	19.0789	20.3993	18.4245	22.7919	19.0595	17.9886	20.2513	17.2074	18.6059	16.05	19.6733	21.6759	20.7634
	41451	41500	-	CDS	CCNA_00039	hypothetical protein	20.3601	16.2167	26.5046	30.237	12.5887	14.6536	16.0094	14.8242	14.6278	11.0547	15.6235	12.1549	14.5551	12.1935	12.065	10.8338	15.0772	13.5119	13.3447	14.0124
	41501	41550	-	CDS	CCNA_00039	hypothetical protein	18.6356	12.0553	23.2746	32.072	6.87775	7.96646	7.70638	7.12098	8.45823	4.11842	6.86209	4.74688	7.76273	4.99151	5.83471	4.78887	7.29544	5.72905	6.48803	5.55959
	41551	41600	-	CDS	CCNA_00039	hypothetical protein	16.4105	12.5701	22.5147	31.5135	7.79888	8.31535	4.92214	4.38903	6.36855	4.62419	8.76142	5.96957	6.19525	6.34634	4.84577	6.12347	5.34999	4.97238	7.59395	5.55959
	41601	41650	-	CDS	CCNA_00039	hypothetical protein	17.2449	15.23	27.1696	33.508	10.2552	9.47834	5.56848	6.58355	9.15479	4.26293	9.61918	6.83264	10.3005	6.63157	5.73581	7.61508	7.7818	5.29667	9.65832	7.4317
	41651	41700	-	CDS	CCNA_00039	hypothetical protein	19.2476	16.5599	33.7245	37.0982	10.5623	12.7347	8.65103	9.49464	15.3243	5.12997	9.49664	5.53803	12.3905	6.48896	8.70261	7.69359	7.7818	7.67476	12.0913	9.36054
	41701	41750	-	CDS	CCNA_00039	hypothetical protein	20.1376	19.563	32.5845	33.6676	15.1065	16.9214	12.8274	12.0027	21.6929	8.3091	12.8664	9.278	16.0479	10.7674	11.8672	10.2843	8.75452	10.9176	15.5565	13.7855
	41751	41800	-	CDS	CCNA_00039	hypothetical protein	20.6383	22.6948	30.9695	32.6304	20.3876	20.2941	17.2523	17.0635	23.285	9.32064	13.8467	12.0111	18.0633	13.4058	14.3395	12.7965	13.6181	13.62	18.2845	16.2817
	41801	41850	-	CDS	CCNA_00039	hypothetical protein	22.0846	23.038	32.1095	32.072	23.9493	24.4227	22.1248	22.2139	23.6831	12.0663	16.2975	12.083	16.7197	12.9066	20.6687	14.3666	17.509	18.16	21.9708	18.324
	41851	41900	-	CDS	CCNA_00039	hypothetical protein	25.5336	27.0707	30.8745	30.3966	32.7921	32.7962	25.1079	25.4385	25.2752	30.0573	26.2842	18.8437	22.7657	19.1816	29.2724	21.5106	30.1545	23.3486	23.5191	20.6499
	41901	41950	-	CDS	CCNA_00039	hypothetical protein	29.4276	29.0442	18.5247	17.1529	42.7403	40.6464	28.8865	31.395	30.8477	50.8661	38.5992	33.444	34.6337	35.2971	39.0629	34.3856	47.1772	35.8876	29.9334	28.5355
	41951	42000	-	CDS	CCNA_00040	YcxB-like membrane protein	29.372	30.7602	12.0648	12.1267	44.5826	44.4261	36.9409	38.2921	35.5246	49.9269	44.1747	43.5131	40.7543	44.567	41.6341	43.4138	44.7453	45.6162	35.8316	36.9883
	42001	42050	-	CDS	CCNA_00040	YcxB-like membrane protein	27.6475	33.034	17.4797	14.3606	41.8192	38.2041	39.4765	39.5909	37.9128	45.7362	44.9712	45.1673	40.7543	44.9236	38.6673	45.3765	42.3135	43.4543	34.652	37.7825
	42051	42100	-	CDS	CCNA_00040	YcxB-like membrane protein	29.0938	33.7633	17.6697	11.7278	38.626	33.7848	40.0234	40.6209	36.3207	45.2304	41.7852	42.65	38.3658	43.2122	39.6562	43.0213	40.3681	36.8605	35.9054	40.1652
	42101	42150	-	CDS	CCNA_00040	YcxB-like membrane protein	32.2091	33.3343	16.1498	11.3289	34.6958	34.7151	40.6698	41.3375	35.7236	43.5686	39.3957	39.7012	35.6787	41.5008	39.5573	42.0792	34.0454	37.6171	39.7392	42.7181
	42151	42200	-	CDS	CCNA_00040	YcxB-like membrane protein	31.0965	32.5621	19.3797	15.6371	34.0203	32.8544	38.8302	39.9044	32.0418	41.9068	39.457	40.6362	34.3351	38.292	36.9861	39.3315	33.0726	37.4009	40.6239	39.1441
	42201	42250	-	CDS	CCNA_00040	YcxB-like membrane protein	32.5985	34.7501	21.5647	16.8338	33.8975	33.2614	36.8912	42.1437	32.5393	35.115	39.2732	38.8381	35.7533	39.0764	39.7551	38.3894	35.5045	32.969	37.3062	38.1797
	42251	42300	-	CDS	CCNA_00040	YcxB-like membrane protein	36.3256	38.6112	19.4747	14.1212	33.4676	32.5055	39.0788	44.1143	36.1216	32.3694	37.6189	41.8589	32.917	44.2818	45.9854	37.9969	29.6681	35.9957	39.5918	40.5623
	42301	42350	-	CDS	CCNA_00040	YcxB-like membrane protein	38.1613	38.9973	18.4297	14.9191	33.222	32.6218	38.3827	41.5167	38.2113	36.271	39.0894	42.9377	34.4098	44.6383	39.5573	40.3521	22.859	39.4548	38.9282	37.9527
	42351	42400	-	CDS	CCNA_00040	YcxB-like membrane protein	40.2196	41.743	16.8147	16.1158	35.9854	38.4948	42.5094	43.3529	38.4103	44.2911	42.3366	43.9446	36.4251	50.9134	37.085	43.4923	32.5863	39.6709	38.1909	42.1508
	42401	42450	-	CDS	CCNA_00040	YcxB-like membrane protein	39.7189	43.2016	17.4797	17.1529	38.3189	40.2393	44.349	47.518	41.0971	47.7593	46.0127	46.6058	38.2165	51.8404	45.4909	46.7111	51.0681	48.3186	39.1494	46.4056
	42451	42500	-	CDS	CCNA_00040	YcxB-like membrane protein	39.6633	41.0565	16.7197	16.8338	41.8192	42.3909	44.3987	48.3242	42.8882	48.0483	44.236	48.9073	41.65	48.2037	46.5788	47.0251	39.3954	52.7505	38.9282	42.6046
	42501	42550	-	CDS	CCNA_00040	YcxB-like membrane protein	31.4303	31.1892	11.7798	11.4087	35.6783	36.1107	36.8415	36.8589	29.6536	33.8144	31.921	37.6155	32.8423	35.3684	34.0193	38.4679	26.2636	42.3733	29.5648	30.0105
	42551	42600	-	CDS	CCNA_00041	protein translation initiation factor 2 IF-2	31.764	34.4068	15.6748	12.6852	37.6434	39.3671	38.2336	39.4565	32.9374	35.982	38.2316	44.3043	37.0222	40.4312	39.9529	45.3765	34.5317	50.0481	32.5139	36.1374
	42601	42650	-	CDS	CCNA_00041	protein translation initiation factor 2 IF-2	36.0474	38.8257	15.8648	12.2065	45.4423	43.8446	43.8518	46.7118	37.4152	47.2535	50.7304	55.9557	44.4118	53.1952	48.1611	55.7393	43.7726	53.8314	40.4765	48.4479
	42651	42700	-	CDS	CCNA_00041	protein translation initiation factor 2 IF-2	34.9349	36.3374	15.1048	12.8447	47.5302	41.4605	47.1332	45.3235	35.5246	47.1812	49.0149	53.2946	43.4414	54.0509	47.8644	54.2476	46.2044	48.1024	43.1307	46.1219
	42701	42750	-	CDS	CCNA_00041	protein translation initiation factor 2 IF-2	35.4355	35.651	14.5348	12.4458	50.8462	40.9371	50.7129	48.2794	38.2113	41.401	44.6036	52.4315	41.7993	50.8421	44.0075	48.0457	50.0953	44.9676	43.6468	44.5335
	42751	42800	-	CDS	CCNA_00041	protein translation initiation factor 2 IF-2	32.9879	32.5621	20.6147	19.0677	48.2671	41.1697	44.0009	47.7419	35.3256	33.1641	39.3345	47.6846	40.9036	45.9932	38.6673	46.6326	45.2317	41.0762	42.6146	41.9806
	42801	42850	-	CDS	CCNA_00041	protein translation initiation factor 2 IF-2	31.2634	30.9318	20.2347	20.9824	40.7138	41.5186	40.1726	43.3977	33.2359	28.3954	35.5358	41.787	37.0969	41.7147	37.7773	43.5708	34.5317	39.3467	39.1494	37.2152
	42851	42900	-	CDS	CCNA_00041	protein translation initiation factor 2 IF-2	29.3164	29.5161	22.5147	22.8174	35.2485	40.0649	36.2946	36.4111	32.5393	29.0457	35.6583	37.3997	33.8127	38.292	33.7226	34.9352	37.9363	37.2929	32.219	32.9037
	42901	42950	-	CDS	CCNA_00041	protein translation initiation factor 2 IF-2	27.0356	26.5988	17.9547	20.2644	29.3533	30.4702	29.4831	28.4391	28.8575	26.4446	30.8181	30.1355	28.5877	31.803	25.7123	27.3986	33.559	33.7257	26.6157	27.6278
	42951	43000	-	CDS	CCNA_00041	protein translation initiation factor 2 IF-2	24.9773	24.5824	22.3247	28.5616	21.0631	22.4456	21.3293	20.8703	24.6781	17.702	22.3631	18.7718	18.959	19.1103	20.4709	20.5686	19.4545	20.7543	20.0539	20.5365
	43001	43050	-	CDS	CCNA_00041	protein translation initiation factor 2 IF-2	24.5323	22.3087	32.2995	38.6938	15.7206	19.48	18.2467	18.0936	23.3845	10.1154	13.4178	11.2199	15.6747	8.69948	18.7897	10.5198	13.1318	11.5662	15.3354	14.5797
	43051	43100	-	CDS	CCNA_00041	protein translation initiation factor 2 IF-2	24.2541	23.0809	29.4495	36.8588	16.8873	18.9567	19.0422	19.7506	22.0909	14.0171	16.5425	15.5353	16.7197	14.4754	18.7897	14.2096	17.0227	15.3495	18.5794	16.9057
	43101	43150	-	CDS	CCNA_00041	protein translation initiation factor 2 IF-2	24.9773	25.2689	27.3596	31.7528	22.9668	22.3875	21.1801	21.6764	22.887	21.8204	25.4878	26.899	21.7954	24.8862	19.6798	25.1219	20.9136	24.4295	24.6988	22.0114
	43151	43200	-	CDS	CCNA_00041	protein translation initiation factor 2 IF-2	27.1468	29.2158	23.2746	23.2163	30.7043	31.9821	28.2899	26.5581	27.3649	27.8174	32.4724	31.4301	29.7074	33.2292	20.9654	32.58	31.1272	32.4286	32.0715	26.4932
	43201	43250	-	CDS	CCNA_00041	protein translation initiation factor 2 IF-2	30.1508	34.2781	33.0595	30.8753	34.3274	36.3433	30.8255	28.1704	30.0516	27.0226	31.8597	31.0705	31.872	32.3735	23.2399	31.3239	32.5863	34.3743	30.8919	29.7835
	43251	43300	-	CDS	CCNA_00041	protein translation initiation factor 2 IF-2	29.5945	34.1494	41.5144	37.896	33.222	34.1336	26.2514	26.1998	26.6683	20.5199	23.5272	25.3886	26.1992	26.8828	23.0421	23.7088	23.8318	25.1862	28.4589	26.2662
	43301	43350	-	CDS	CCNA_00041	protein translation initiation factor 2 IF-2	26.2568	31.4037	41.0394	37.0184	24.9319	26.6324	21.7767	21.9452	24.8772	12.6443	16.1749	16.1826	20.9743	16.258	19.8776	16.4078	21.3999	15.2414	23.8878	19.4018
	43351	43400	-	CDS	CCNA_00041	protein translation initiation factor 2 IF-2	28.8713	30.6315	41.7994	39.332	16.8873	19.7126	17.3518	17.4218	24.2801	9.68191	14.2143	10.7165	20.1532	10.9813	16.4163	13.189	16.5363	13.7281	19.3166	14.6365
	43401	43450	-	CDS	CCNA_00041	protein translation initiation factor 2 IF-2	27.3694	27.7571	39.1394	39.4916	16.8873	19.3056	14.7664	17.8248	24.9767	10.4767	15.746	11.7953	21.87	12.5501	14.7351	12.1684	15.0772	16.1062	20.1277	15.8278
	43451	43500	-	CDS	CCNA_00041	protein translation initiation factor 2 IF-2	25.7005	24.4537	41.2294	41.8053	18.484	21.9223	19.3405	21.8556	28.36	13.9448	17.7066	15.2476	24.1839	12.5501	16.3174	13.9741	17.509	18.16	23.7403	21.1038
	43501	43550	-	CDS	CCNA_00041	protein translation initiation factor 2 IF-2	25.7005	25.3976	41.3244	44.3582	22.7211	23.6668	23.8649	26.0655	28.559	19.1471	23.0983	20.0664	26.6471	16.6859	19.1853	19.862	14.5909	20.2138	27.5741	24.9614
	43551	43600	-	CDS	CCNA_00041	protein translation initiation factor 2 IF-2	26.7574	28.1432	36.1945	37.896	25.6688	26.5742	25.9034	27.1851	26.5688	20.8811	27.4484	25.6044	26.5724	27.382	24.4267	28.5762	23.8318	25.1862	28.5326	26.6634
	43601	43650	-	CDS	CCNA_00041	protein translation initiation factor 2 IF-2	28.4263	30.2883	36.5744	33.9867	31.8096	31.924	31.4221	32.6042	30.1511	25.6498	31.1245	31.0705	29.782	34.7266	29.4702	32.1875	27.2363	31.1314	31.7029	30.2374
	43651	43700	-	CDS	CCNA_00041	protein translation initiation factor 2 IF-2	28.9826	29.5161	36.9544	31.4337	35.7398	36.6341	34.2561	36.2767	32.6388	29.696	34.1266	37.2558	32.3945	39.0051	30.1625	34.3856	34.0454	35.0229	35.463	34.8893
	43701	43750	-	CDS	CCNA_00041	protein translation initiation factor 2 IF-2	29.8727	29.559	31.2545	25.131	34.1431	34.1918	37.4878	36.9933	32.8379	29.0457	33.9428	35.6016	34.4098	41.1443	27.6901	37.4474	33.0726	33.4014	36.6426	35.0027
	43751	43800	-	CDS	CCNA_00041	protein translation initiation factor 2 IF-2	28.7044	28.701	29.8295	28.3223	35.3713	30.9354	37.5375	38.1129	35.1266	28.1064	31.921	32.2213	31.5734	38.2207	27.1957	35.2492	27.2363	29.7262	37.0113	32.9604
	43801	43850	-	CDS	CCNA_00041	protein translation initiation factor 2 IF-2	30.0952	32.2189	30.3995	32.5507	31.4412	29.2491	32.6154	34.9779	32.3403	21.4592	27.9385	27.1148	27.3935	29.5212	26.3056	28.8902	20.9136	27.0238	32.5139	30.5778
	43851	43900	-	CDS	CCNA_00041	protein translation initiation factor 2 IF-2	31.4859	32.176	35.8145	37.2577	24.9319	27.8535	30.03	30.0067	30.9472	16.6905	23.6497	23.231	26.9456	18.6112	24.5255	21.3536	23.8318	24.7538	27.2055	25.1884
	43901	43950	-	CDS	CCNA_00041	protein translation initiation factor 2 IF-2	31.9309	31.9615	36.3844	37.4971	23.8265	27.1557	31.7702	28.1256	31.2457	14.9564	20.8313	20.0664	25.9753	14.1188	24.6244	16.0152	25.7772	21.2948	26.6894	23.3163
	43951	44000	-	CDS	CCNA_00041	protein translation initiation factor 2 IF-2	32.9879	32.9911	36.5744	36.779	22.9668	28.028	30.03	26.6029	31.4447	14.8119	21.1989	16.9737	24.5571	16.0441	26.0089	17.1143	27.2363	21.2948	25.8047	23.6566
	44001	44050	-	CDS	CCNA_00041	protein translation initiation factor 2 IF-2	29.7614	28.1862	35.2445	34.625	23.0896	27.272	26.7486	26.4686	28.559	17.4852	23.3434	19.9945	24.3332	19.3956	25.6134	19.4695	22.859	20.3219	28.164	22.7489
	44051	44100	-	CDS	CCNA_00041	protein translation initiation factor 2 IF-2	26.7574	26.1698	26.9796	25.7693	27.8795	28.1443	28.5882	30.6337	26.5688	22.0372	26.4068	25.1009	27.916	24.7436	25.02	25.8285	25.2908	26.4833	29.786	25.1316
	44101	44150	-	CDS	CCNA_00041	protein translation initiation factor 2 IF-2	31.2634	32.3905	24.8896	21.142	34.4502	36.1107	35.9962	36.635	34.032	32.0081	35.2295	34.5947	33.8873	36.0102	30.1625	35.4062	34.5317	35.3471	34.1359	34.0951
	44151	44200	-	CDS	CCNA_00041	protein translation initiation factor 2 IF-2	35.5468	32.8624	23.8446	20.2644	40.0383	36.6922	38.8799	39.143	34.43	37.2103	44.0522	44.2323	40.5304	46.1358	33.7226	44.5914	39.3954	40.86	39.3706	38.1229
	44201	44250	-	CDS	CCNA_00041	protein translation initiation factor 2 IF-2	35.1018	32.6479	18.6197	13.5628	39.1172	35.9363	38.3827	36.9037	32.0418	38.4386	46.5642	44.8796	39.9333	46.2071	34.8105	46.397	41.3408	42.049	39.6655	37.3854
	44251	44300	-	CDS	CCNA_00041	protein translation initiation factor 2 IF-2	34.0448	36.8951	23.2746	16.1955	36.1696	37.39	39.7748	37.3964	31.8428	35.4762	40.7436	41.6431	34.8576	44.8522	31.3492	46.9466	39.8817	38.4819	36.0528	36.0239
	44301	44350	-	CDS	CCNA_00041	protein translation initiation factor 2 IF-2	34.2117	35.9513	30.0195	25.7693	29.8445	30.761	32.1679	32.246	32.0418	29.118	32.3498	34.307	30.4538	36.1528	28.778	39.096	33.0726	32.3205	30.3758	33.4143
	44351	44400	-	CDS	CCNA_00041	protein translation initiation factor 2 IF-2	28.6488	32.8624	35.1495	34.1463	24.1335	26.865	25.4062	24.0053	29.8526	21.9649	24.9976	26.7552	23.2135	26.5263	26.5034	27.0061	25.7772	23.889	26.6157	28.5355
	44401	44450	-	CDS	CCNA_00041	protein translation initiation factor 2 IF-2	25.1442	30.2025	36.0044	39.2523	20.2648	25.8183	20.5338	20.1537	24.5786	14.8119	19.606	19.9225	20.7504	18.326	18.8886	18.4489	20.9136	15.0252	22.8556	22.522
	44451	44500	-	CDS	CCNA_00041	protein translation initiation factor 2 IF-2	24.8661	25.4834	39.3294	41.3266	19.5279	22.5619	14.1201	13.4806	22.0909	10.9102	16.6651	14.5283	19.1083	11.4805	15.2296	13.5815	21.8863	12.1067	20.3488	17.5297
	44501	44550	-	CDS	CCNA_00041	protein translation initiation factor 2 IF-2	22.3071	22.4803	33.6295	36.6195	17.44	18.6659	8.8499	8.55414	21.3944	9.5374	15.0108	11.148	18.6604	9.55517	11.8672	12.4825	20.9136	12.6471	14.3769	12.7644
	44551	44600	-	CDS	CCNA_00041	protein translation initiation factor 2 IF-2	17.3005	17.7611	28.4996	33.4282	13.2642	14.8862	8.00469	7.52406	15.8219	7.58657	11.0896	8.19916	14.6298	7.05942	9.69155	7.61508	14.5909	9.08	9.65832	9.30381
	44601	44650	-	CDS	CCNA_00041	protein translation initiation factor 2 IF-2	11.237	10.8111	20.7097	25.9288	6.57071	6.91977	3.13227	3.44853	6.8661	2.09534	5.02403	3.30843	5.7474	2.35314	5.63692	1.80564	6.32271	3.13476	3.90757	3.40383
	44651	44700	-	CDS	CCNA_00041	protein translation initiation factor 2 IF-2	5.39599	4.50464	6.17491	11.8874	2.21071	3.02376	0.795497	0.671791	1.29361	0.72253	1.59298	1.07884	2.01532	0.784379	1.08783	1.02058	3.8909	0.648571	1.40083	0.964419
	44701	44750	-	CDS	CCNA_00041	protein translation initiation factor 2 IF-2	7.7324	6.13489	8.83487	13.483	7.12339	7.67571	2.53565	2.5528	5.47298	3.32364	4.105	3.16459	5.22491	3.35144	2.37344	3.76829	8.75452	2.59429	3.09656	3.51729
	44751	44800	-	CDS	CCNA_00041	protein translation initiation factor 2 IF-2	9.23438	9.30958	15.0098	19.3868	11.3606	12.444	6.1651	6.76269	9.65234	4.47969	7.65858	5.68188	8.88235	5.34804	4.74688	6.516	7.7818	4.54	6.9304	6.35382
	44801	44850	-	CDS	CCNA_00041	protein translation initiation factor 2 IF-2	12.6277	11.5404	24.4146	27.2851	15.1065	14.1303	10.5901	10.3904	9.35381	5.05771	9.74171	8.70262	13.7341	8.48556	7.02143	7.30106	4.86362	7.35047	11.9439	8.7365
	44851	44900	-	CDS	CCNA_00041	protein translation initiation factor 2 IF-2	20.082	18.5334	35.6245	36.6993	16.7031	16.2818	12.3302	12.2714	10.5479	11.5605	13.9693	11.3638	16.7944	13.1205	10.6805	12.718	12.1591	12.8633	15.4828	12.6509
	44901	44950	-	CDS	CCNA_00041	protein translation initiation factor 2 IF-2	20.7495	20.1636	33.4395	35.7419	17.5628	17.3285	12.0816	11.7339	9.65234	11.7772	16.0524	11.9391	18.0633	12.9779	11.4716	12.3254	17.0227	14.4848	14.8193	12.7644
	44951	45000	-	CDS	CCNA_00041	protein translation initiation factor 2 IF-2	16.5774	16.6886	24.6046	28.9605	12.8344	11.9788	8.80019	8.55414	8.55774	7.36981	11.0284	9.49377	15.0776	9.69778	8.30704	6.516	13.1318	8.53952	11.649	8.62304
	45001	45050	-	CDS	CCNA_00041	protein translation initiation factor 2 IF-2	9.95755	9.65279	16.4348	18.589	4.60564	5.69863	3.08255	2.82152	4.97543	2.23984	3.18597	3.16459	6.34454	3.28013	3.85684	3.14024	3.40454	2.48619	4.12875	3.40383
	45051	45100	-	CDS	CCNA_00041	protein translation initiation factor 2 IF-2	3.56024	2.27377	5.60491	6.78139	1.28958	1.57003	0.149156	0.179144	0.398035	0.505771	0.735224	0.503457	0.671775	0.570458	0.494467	0.628048	1.45909	0.324286	0.811004	0.340383
	45101	45150	-	CDS	CCNA_00041	protein translation initiation factor 2 IF-2	0.44503	0.386112	0.379994	0.718029	0.42986	0.232597	0.0497186	0.0447861	0	0.144506	0.122537	0.143845	0.223925	0.0713072	0	0	0.486362	0	0.147455	0.170192
	45151	45200	-	CDS	CCNA_00041	protein translation initiation factor 2 IF-2	2.67018	1.32994	3.03995	3.90927	1.28958	1.45373	0.745778	0.358288	0.696561	0.505771	1.04157	0.934992	0.970341	0.641765	0.692253	0.314024	1.94545	0.756667	0.811004	0.907689
	45201	45250	-	CDS	CCNA_00041	protein translation initiation factor 2 IF-2	7.343	5.53427	10.7348	13.1639	5.34254	4.88454	1.44184	1.20922	1.89066	2.96237	2.94089	2.94882	4.17993	2.21052	2.86791	2.98323	4.37726	2.1619	3.09656	2.6096
	45251	45300	-	CDS	CCNA_00041	protein translation initiation factor 2 IF-2	8.67809	7.29322	15.1998	18.589	6.81634	7.15237	1.69043	2.10494	2.2887	3.03463	4.47261	3.38036	5.44884	3.63667	3.16459	4.39634	5.34999	2.37809	3.53893	3.3471
	45301	45350	-	CDS	CCNA_00041	protein translation initiation factor 2 IF-2	8.1218	6.13489	13.5848	19.6261	4.66705	6.10568	1.59099	2.10494	2.08968	2.4566	4.59515	2.44536	4.32921	3.35144	2.76901	3.61128	4.86362	2.37809	2.50674	2.83653
	45351	45400	-	CDS	CCNA_00041	protein translation initiation factor 2 IF-2	10.6807	6.26359	14.1548	23.6152	4.42141	4.88454	1.44184	2.06016	3.58231	1.58957	3.1247	1.58229	4.25457	1.9253	3.95573	1.64863	4.86362	2.05381	2.43301	1.87211
	45401	45450	-	CDS	CCNA_00041	protein translation initiation factor 2 IF-2	15.7986	13.1278	23.0846	28.402	11.8518	11.2228	8.55159	9.27071	11.543	9.3929	11.3347	7.62378	12.2412	8.55687	15.5263	10.3628	15.5636	9.08	9.95323	9.70092
	45451	45500	-	CDS	CCNA_00041	protein translation initiation factor 2 IF-2	21.9734	22.2229	28.6896	28.2425	21.8	20.8175	18.6942	19.3924	17.613	21.6759	23.3434	17.7649	22.0193	18.8251	25.3167	22.0602	28.209	18.5924	19.2429	19.8557
	45501	45550	-	CDS	CCNA_00041	protein translation initiation factor 2 IF-2	28.0925	28.8726	31.1595	29.6785	29.169	29.0747	24.0638	24.8115	21.4939	27.8897	33.1463	27.3305	25.826	29.022	30.8547	30.5388	30.6408	27.8886	26.0259	27.0605
	45551	45600	-	CDS	CCNA_00041	protein translation initiation factor 2 IF-2	31.4303	30.6744	29.3546	29.1999	35.4327	32.5055	28.091	29.6484	23.9816	32.5861	35.7809	33.6597	31.1256	31.5891	33.2282	35.5632	37.4499	30.5909	30.7444	29.1595
	45601	45650	-	CDS	CCNA_00041	protein translation initiation factor 2 IF-2	35.0461	35.222	22.1347	22.4982	40.8981	38.6693	35.2505	35.5153	33.0369	44.5801	40.0697	39.3416	41.2768	38.5772	39.6562	41.3727	48.1499	35.8876	34.0622	32.7335
	45651	45700					35.1574	36.0371	18.2397	16.1158	48.8198	41.9838	38.0347	37.6203	38.9079	54.551	44.6036	39.6293	39.3361	42.8556	48.0622	44.3559	46.6908	39.8871	34.3571	36.5345
	45701	45750					35.1018	31.1034	17.9547	14.8393	50.662	43.7283	36.4437	37.0829	37.5148	51.8054	45.2775	38.4066	36.649	42.8556	50.4356	47.9672	53.0135	41.0762	34.7257	36.6479
	45751	45800					32.821	32.2618	19.4747	15.8764	49.2496	46.2869	36.6426	40.8001	38.9079	52.9615	45.4001	39.6293	43.1429	48.2037	54.5891	47.4176	59.8226	39.779	34.2096	35.3431
	45801	45850					35.8249	36.938	30.7795	28.3223	54.8378	50.241	37.8855	41.6958	42.2912	54.4788	48.8311	41.2116	45.606	49.7724	59.4349	46.7896	53.9862	41.1843	35.463	40.9027
	45851	45900	-	CDS	CCNA_00042	RNA-binding protein, YlxR family	38.0501	38.0964	34.2945	30.6359	61.0401	51.8692	39.2279	39.7252	42.6892	65.3167	50.7917	44.6639	47.6213	48.5602	59.9294	48.9092	51.0681	45.8324	39.6655	43.5691
	45901	45950	-	CDS	CCNA_00042	RNA-binding protein, YlxR family	34.1561	37.367	30.6845	26.3277	66.9967	55.7652	38.5816	38.9639	38.1118	75.7934	49.9952	43.1535	50.9056	42	56.2703	49.6943	60.7953	44.4271	37.2325	37.896
	45951	46000	-	CDS	CCNA_00042	RNA-binding protein, YlxR family	35.2686	37.4957	28.4046	28.6414	67.6108	61.6383	35.7974	33.7687	35.9226	87.8597	49.6276	42.5781	49.6367	42.2852	51.919	52.599	80.2498	42.8057	36.6426	35.6268
	46001	46050	-	CDS	CCNA_00042	RNA-binding protein, YlxR family	37.6607	41.4427	32.0145	35.5026	63.435	58.9053	37.0403	36.2319	40.2015	89.955	46.748	41.5712	48.4424	43.7113	49.7434	51.971	76.3589	44.7514	37.2325	38.4066
	46051	46100	-	CDS	CCNA_00042	RNA-binding protein, YlxR family	33.266	39.5979	38.2844	42.2839	49.1268	45.8798	35.7974	36.3215	33.9324	59.3197	40.376	33.8755	40.3811	36.2954	44.4031	39.724	49.1226	41.1843	36.2003	31.5989
	46101	46150	-	CDS	CCNA_00042	RNA-binding protein, YlxR family	28.3707	33.1198	38.7594	39.8905	37.582	37.3319	31.9193	31.8877	25.6732	36.7768	29.5928	27.6182	33.5887	29.5212	39.1618	28.6547	38.4226	33.7257	29.8597	26.4932
	46151	46200	-	CDS	CCNA_00042	RNA-binding protein, YlxR family	21.8065	25.1402	30.8745	28.2425	28.4935	30.7028	30.378	29.7379	23.8821	20.6644	19.0545	18.2683	23.5121	20.3939	24.9211	18.9985	31.1272	23.0243	22.5607	20.8768
	46201	46250	-	CDS	CCNA_00042	RNA-binding protein, YlxR family	21.6396	21.4077	28.9746	26.966	25.6688	29.4817	32.864	28.9766	26.3698	12.7165	15.6848	13.7372	20.1532	14.6893	19.1853	17.5068	23.3454	17.1871	23.003	19.572
	46251	46300	-	CDS	CCNA_00042	RNA-binding protein, YlxR family	24.8661	23.5528	38.3794	35.5026	26.0986	25.8764	33.7589	27.3643	26.4693	15.5344	20.3412	17.0456	20.004	16.472	24.2289	19.4695	20.4272	20.7543	25.2149	23.9403
	46301	46350	-	CDS	CCNA_00042	RNA-binding protein, YlxR family	26.6462	28.7868	36.0044	34.3856	23.7037	22.1549	32.8143	29.514	25.7727	18.7135	24.6913	22.1521	22.2432	20.893	23.9322	19.4695	17.9954	20.5381	28.2377	27.6278
	46351	46400	-	CDS	CCNA_00042	RNA-binding protein, YlxR family	26.8687	31.1463	33.4395	32.2315	23.9493	25.2368	34.3555	30.7232	28.758	21.2424	26.5293	25.4606	25.9753	24.4584	23.141	22.3742	17.0227	24.1052	29.1962	29.897
	46401	46450	-	CDS	CCNA_00042	RNA-binding protein, YlxR family	28.9826	30.6315	44.0793	40.3692	29.3533	28.6095	35.7476	32.2907	29.8526	24.7105	26.8357	28.4813	26.4231	27.8098	28.6791	27.5556	19.4545	25.0781	29.8597	32.5633
	46451	46500	-	CDS	CCNA_00042	RNA-binding protein, YlxR family	30.0952	31.7041	44.9343	46.0336	33.4062	32.331	40.1229	37.889	29.4546	27.4562	31.4308	32.0055	28.737	33.2292	33.3271	34.8567	28.6954	30.3748	35.3893	34.946
	46501	46550	-	CDS	CCNA_00042	RNA-binding protein, YlxR family	28.8157	30.8031	36.1945	40.3692	33.4676	33.2614	37.1895	36.7246	27.4644	27.1671	33.0238	35.3859	32.8423	36.9371	32.9315	36.1128	28.209	35.4552	37.3799	33.8114
	46551	46600					30.9296	33.0769	34.5795	36.6993	32.1166	32.5055	35.2505	33.5448	28.957	28.4677	32.166	32.9405	33.1409	34.0135	31.547	32.737	21.3999	34.3743	35.3155	32.7903
	46601	46650	-	CDS	nusA	N utilization substance protein A NusA	32.2647	35.1362	30.3995	29.7583	29.9059	31.4588	37.637	37.3964	34.3305	30.274	32.2886	32.2932	32.9916	33.9422	30.3603	32.737	31.1272	38.4819	33.6935	34.0951
	46651	46700	-	CDS	nusA	N utilization substance protein A NusA	27.2581	28.1862	30.9695	27.1255	26.3442	27.7954	32.1182	31.8877	29.156	23.7712	26.2842	28.4813	27.2442	30.0203	26.4045	28.3407	34.0454	31.3476	27.7953	31.2018
	46701	46750	-	CDS	nusA	N utilization substance protein A NusA	21.6952	25.3547	31.1595	28.2425	24.5634	24.1901	29.9306	26.3342	24.3796	22.3984	24.8138	25.4606	24.1092	26.5976	26.5034	23.9443	24.3181	23.7809	25.731	29.4431
	46751	46800	-	CDS	nusA	N utilization substance protein A NusA	26.0899	33.0769	35.7195	35.2632	28.1251	28.6095	36.4437	34.3061	31.7433	29.118	31.921	31.7897	31.1256	34.2988	30.9536	28.8902	25.2908	29.0776	32.2927	32.6201
	46801	46850	-	CDS	nusA	N utilization substance protein A NusA	30.9296	34.2781	38.6644	38.8534	29.4761	32.7381	41.1173	37.6651	37.8133	30.6353	34.0041	38.6943	35.9026	38.3633	34.0193	35.4847	28.209	32.1043	35.3155	35.0595
	46851	46900	-	CDS	nusA	N utilization substance protein A NusA	32.5985	34.2352	40.8494	39.4118	33.5905	33.6103	42.4099	39.1878	37.8133	31.7913	34.1266	40.9958	35.604	38.7911	33.8215	36.1128	27.7227	33.9419	36.5689	36.3075
	46901	46950	-	CDS	nusA	N utilization substance protein A NusA	32.7097	33.5059	43.8893	39.8107	38.3803	34.5988	42.4597	42.4124	37.9128	30.563	35.1682	37.8312	30.7523	42.3565	34.8105	36.8978	24.8045	38.6981	37.5274	37.7825
	46951	47000	-	CDS	nusA	N utilization substance protein A NusA	33.9892	33.3343	40.7544	39.4916	36.9679	36.8085	44.9456	42.3228	34.7285	29.6237	34.1879	35.7455	31.7227	42	39.6562	37.9969	27.2363	36.7524	38.5596	37.2152
	47001	47050	-	CDS	nusA	N utilization substance protein A NusA	37.7163	33.892	31.9195	32.072	36.4152	39.0763	45.4925	40.7553	35.3256	31.6468	36.5161	38.1189	37.2462	42.5704	35.4038	39.9596	27.7227	36.9686	38.1172	37.5556
	47051	47100	-	CDS	nusA	N utilization substance protein A NusA	35.3799	33.463	24.7946	23.4556	36.1082	37.6226	41.7139	40.8001	35.6241	33.8867	40.0084	43.5131	34.1112	46.0645	33.9204	42.4717	23.3454	41.5086	38.9282	37.9527
	47101	47150	-	CDS	nusA	N utilization substance protein A NusA	30.3733	35.0933	27.6446	25.849	34.1431	32.9125	39.0788	39.6804	30.2506	32.8029	36.8837	40.7801	29.782	42.713	34.1182	38.7035	25.7772	34.2662	36.4215	35.7402
	47151	47200	-	CDS	nusA	N utilization substance protein A NusA	29.7058	34.9217	32.5845	31.4337	34.2659	28.7839	36.7917	38.2921	32.2408	30.1295	34.4942	38.2628	30.1552	35.9388	35.3049	32.423	32.5863	29.4019	35.463	34.4922
	47201	47250	-	CDS	nusA	N utilization substance protein A NusA	31.4859	34.3639	34.0095	28.8807	30.6428	28.4932	34.6538	36.008	34.032	25.6498	34.3104	34.307	29.5581	32.5161	32.8326	32.1875	28.209	31.3476	36.6426	34.1518
	47251	47300	-	CDS	nusA	N utilization substance protein A NusA	29.1495	29.9022	28.8796	26.5671	25.9758	27.8535	33.1623	33.276	29.2555	25.2163	30.5118	28.6971	29.4088	29.5212	26.899	31.9519	25.2908	28.9695	34.7257	33.0172
	47301	47350	-	CDS	nusA	N utilization substance protein A NusA	27.7588	29.8164	23.5596	20.9824	29.169	28.9584	35.2505	34.1718	31.6437	26.9504	32.9625	34.7386	32.0213	34.7266	28.2835	34.9352	33.559	33.6176	35.2418	34.4922
	47351	47400	-	CDS	nusA	N utilization substance protein A NusA	29.7058	31.7041	17.9547	16.036	29.7831	31.5169	37.4381	35.6945	33.2359	30.2018	35.7196	35.7455	33.8127	42.927	31.3492	35.5632	26.7499	38.2657	36.4215	38.5768
	47401	47450	-	CDS	nusA	N utilization substance protein A NusA	27.87	28.7868	20.5197	17.9507	29.5989	29.2491	37.2889	35.5601	33.4349	26.9504	29.9604	30.8547	30.9763	35.0832	27.1957	33.1295	18.9681	33.5095	33.3986	34.8326
	47451	47500	-	CDS	nusA	N utilization substance protein A NusA	26.1455	26.513	28.9746	26.5671	31.4412	28.028	34.0572	32.6042	31.1462	22.6875	24.8751	26.9709	27.0949	25.8845	26.899	30.6173	19.4545	28.1048	32.5139	31.2585
	47501	47550	-	CDS	nusA	N utilization substance protein A NusA	27.0912	26.7704	31.9195	32.9496	28.0637	27.9698	31.8199	30.4097	31.9423	24.9996	22.7307	29.2005	25.9753	28.9507	29.3713	29.0472	18.9681	30.4829	32.1453	32.1095
	47551	47600	-	CDS	nusA	N utilization substance protein A NusA	27.2025	29.4303	30.8745	27.2053	28.862	28.2024	31.7204	29.7379	30.5492	27.8897	24.7525	29.9917	28.5877	32.5161	30.7558	27.8696	19.4545	29.2938	29.6385	29.897
	47601	47650	-	CDS	nusA	N utilization substance protein A NusA	31.4303	34.0207	34.2945	29.6785	36.4767	31.8658	36.8415	32.4699	32.9374	34.9705	33.2076	32.8686	32.4691	34.3701	33.0304	33.7576	23.8318	31.6719	30.2283	30.4643
	47651	47700	-	CDS	nusA	N utilization substance protein A NusA	35.0461	35.651	30.7795	28.1627	38.4417	34.7151	39.3274	37.2172	36.7187	40.6785	37.1901	39.4854	34.5591	38.1494	34.1182	39.096	28.209	36.1038	35.6105	34.4922
	47701	47750	-	CDS	nusA	N utilization substance protein A NusA	35.8249	34.6642	29.4495	24.413	34.7572	36.1107	42.1116	41.875	36.2211	39.0166	38.2316	41.3554	37.2462	41.5008	35.6016	39.4885	29.1817	38.3738	37.8223	37.1018
	47751	47800	-	CDS	nusA	N utilization substance protein A NusA	32.9322	33.7204	31.7295	29.5988	37.3978	34.4244	43.2054	43.2185	34.43	37.5716	35.4745	37.5435	39.1868	41.5008	37.2828	37.5259	30.1545	34.6986	38.4858	36.9883
	47801	47850	-	CDS	nusA	N utilization substance protein A NusA	34.8792	36.7664	29.5446	28.3223	41.6964	36.8085	45.5919	45.637	36.0221	37.5716	35.9034	38.4785	36.9476	44.2818	37.2828	37.2904	33.559	34.05	38.1909	37.896
	47851	47900	-	CDS	nusA	N utilization substance protein A NusA	31.2077	34.0207	26.1246	22.7376	35.4941	36.1689	42.5591	39.0087	37.8133	32.3694	34.9844	38.9101	34.1112	42.4278	33.5248	38.939	38.909	34.05	36.7164	38.8037
	47901	47950	-	CDS	nusA	N utilization substance protein A NusA	31.319	33.5488	23.8446	24.1736	35.6783	32.9125	41.6144	39.0982	35.8231	34.1034	36.026	35.242	32.917	42.2852	34.8105	37.9969	39.8817	34.9148	37.8223	37.045
	47951	48000	-	CDS	nusA	N utilization substance protein A NusA	34.5455	35.0504	28.5946	26.6469	37.3978	32.6799	42.9071	45.3235	34.231	35.8375	36.5161	39.0539	36.3505	41.4295	40.2496	37.5259	37.9363	32.8609	40.329	38.3498
	48001	48050	-	CDS	nusA	N utilization substance protein A NusA	33.5998	35.1791	29.1646	24.4928	38.8716	39.4834	44.2495	44.3382	39.8035	35.7653	36.3323	41.4274	38.3658	43.3548	41.0407	38.3894	35.5045	34.6986	40.6977	40.1652
	48051	48100	-	CDS	nusA	N utilization substance protein A NusA	29.1495	32.5192	27.1696	23.2961	33.6519	36.1689	37.985	40.3074	36.2211	33.0919	34.0041	38.1908	32.9916	42.3565	34.316	36.9763	31.1272	36.2119	36.7164	36.9316
	48101	48150	-	CDS	nusA	N utilization substance protein A NusA	28.2038	30.2025	30.5895	29.9977	33.1606	30.8773	36.5929	37.889	28.758	29.985	32.6562	37.9751	30.827	41.3582	34.0193	34.5426	28.209	34.5905	36.4215	36.7047
	48151	48200	-	CDS	nusA	N utilization substance protein A NusA	30.4289	33.8062	27.7396	24.8119	33.7747	36.4596	37.4381	36.7693	33.2359	28.9012	34.3717	39.7012	31.3495	43.0696	35.206	36.3483	28.6954	33.5095	35.3155	37.2152
	48201	48250	-	CDS	nusA	N utilization substance protein A NusA	32.8766	35.6939	28.0246	25.849	37.2136	38.3204	38.8302	39.2774	36.7187	31.2133	36.8225	40.7081	32.8423	45.494	35.9972	40.6661	30.6408	36.5362	37.7486	39.3143
	48251	48300	-	CDS	nusA	N utilization substance protein A NusA	32.4872	34.0636	24.2246	22.578	36.7837	31.6332	38.1341	39.1878	33.5344	31.8636	38.4154	39.1978	29.2595	43.2122	35.1071	42.3147	28.209	37.7252	39.0757	38.8604
	48301	48350	-	CDS	CCNA_00044	ribosome maturation protein RimP	31.8753	32.1331	24.9846	23.695	30.3972	30.005	35.5985	35.9632	32.8379	30.4185	33.4527	38.047	28.8863	38.5059	35.3049	37.9184	27.7227	34.2662	34.5783	35.0595
	48351	48400	-	CDS	CCNA_00044	ribosome maturation protein RimP	29.9283	32.3905	22.9897	24.0141	29.8445	30.0632	36.5431	37.3964	36.0221	31.3578	30.6956	35.7455	32.7677	35.2258	34.7116	34.0716	28.209	33.4014	31.1868	35.2297
	48401	48450	-	CDS	CCNA_00044	ribosome maturation protein RimP	27.5362	32.3476	25.3646	26.8064	28.4935	28.1443	36.4934	35.4706	35.8231	28.9735	29.2251	32.5809	30.0059	34.0135	30.2614	31.0884	20.4272	30.9152	29.1962	32.847
	48451	48500	-	CDS	CCNA_00044	ribosome maturation protein RimP	29.6501	33.7633	36.0044	33.8272	31.3797	34.8896	37.0403	36.1871	35.4251	28.7567	28.4899	33.2282	29.6327	34.2988	33.4259	32.5015	17.9954	30.0505	30.5233	32.3931
	48501	48550	-	CDS	CCNA_00044	ribosome maturation protein RimP	31.1521	33.7204	31.3495	29.3594	33.5905	34.5407	36.6426	37.1276	34.1315	30.1295	33.4527	35.0982	32.0213	37.7928	37.1839	36.9763	26.7499	32.2124	33.9147	36.7047
	48551	48600	-	CDS	CCNA_00044	ribosome maturation protein RimP	27.87	29.4732	30.0195	29.9179	29.6603	28.6676	35.2007	34.0374	32.0418	31.7191	32.2273	34.1632	30.3791	36.0815	33.1293	34.1501	31.1272	28.5371	33.1774	33.9249
	48601	48650	-	CDS	CCNA_00044	ribosome maturation protein RimP	29.817	30.5886	26.8846	27.4447	32.7307	28.028	34.7533	34.4853	33.9324	30.7798	31.7984	35.4578	29.8566	34.584	32.8326	32.3445	25.2908	31.3476	34.5783	36.5912
	48651	48700	-	CDS	CCNA_00044	ribosome maturation protein RimP	31.319	34.4926	22.7997	21.7802	33.4676	30.9936	35.9465	37.3964	32.3403	30.9243	29.4089	32.7247	30.2299	33.4431	35.9972	29.9893	20.9136	34.1581	35.6842	37.2152
	48701	48750	-	CDS	CCNA_00044	ribosome maturation protein RimP	31.0409	33.8491	24.5096	21.4611	33.9589	32.331	36.1951	38.0681	29.8526	31.6468	27.5709	28.9128	27.6174	28.7368	43.9086	32.1875	22.3727	29.1857	31.7766	30.4643
	48751	48800	-	CDS	CCNA_00044	ribosome maturation protein RimP	31.5971	35.0933	23.4646	21.7004	38.4417	38.3204	39.8743	39.77	31.8428	46.0252	36.026	33.3001	33.5141	32.1596	47.271	36.1913	36.4772	30.8071	34.5783	34.3787
	48801	48850	-	CDS	CCNA_00044	ribosome maturation protein RimP	33.8223	36.2516	21.3747	20.5835	46.9775	45.4146	37.4381	39.3669	35.1266	70.23	41.4176	39.4854	38.6644	42.9983	51.2268	43.8063	36.4772	40.86	37.896	35.3999
	48851	48900					36.8263	39.8982	29.8295	28.8807	66.2598	67.5114	35.5985	38.8295	37.6143	116.616	46.2578	42.1466	44.785	47.5619	61.7094	52.2065	54.4726	46.8052	38.1909	35.9104
	48901	48950					40.2196	44.0596	31.1595	27.5245	93.0953	93.853	36.1951	36.3663	39.3059	166.11	53.365	47.1092	55.3094	52.9813	68.4342	64.3749	115.754	58.8038	42.5409	41.9239
	48951	49000					38.9958	40.7991	21.7547	19.4666	81.0592	84.9561	36.4437	37.889	39.7039	146.674	53.9777	46.6777	52.6223	51.5551	67.2475	62.6478	106.027	57.6148	44.3103	46.8027
	49001	49050					34.9905	35.9084	21.9447	23.9343	56.1888	58.4982	36.4934	37.2172	37.6143	98.6977	43.9909	40.852	38.9629	43.64	57.8526	47.6531	68.0907	43.6705	34.2834	40.0518
	49051	49100					30.9852	32.3905	17.9547	20.5037	42.1262	44.2516	35.3996	35.4706	38.7089	69.4352	42.2141	36.2489	30.9763	40.146	52.2157	39.253	46.2044	35.8876	30.9656	35.2864
	49101	49150	+	CDS	CCNA_00045	inorganic pyrophosphatase	31.4303	33.5488	16.0548	17.6316	44.3369	42.7979	35.8968	36.6798	36.3207	64.0162	42.643	38.9101	35.2308	42.5704	47.4688	43.4138	48.6362	41.7248	34.2096	36.6479
	49151	49200	+	CDS	CCNA_00045	inorganic pyrophosphatase	32.5428	34.7071	22.0397	22.0993	40.2226	40.0067	37.637	39.1878	39.4054	56.6464	38.4767	42.722	35.2308	41.0017	43.5131	45.5335	45.2317	42.8057	36.0528	36.7047
	49201	49250	+	CDS	CCNA_00045	inorganic pyrophosphatase	31.9309	32.9482	20.6147	19.307	33.7133	36.8085	37.3884	39.77	40.2015	44.5079	39.7633	39.7731	34.8576	38.4346	43.4142	39.881	42.3135	42.2652	36.7901	36.3643
	49251	49300	+	CDS	CCNA_00045	inorganic pyrophosphatase	25.1442	27.371	19.4747	18.589	30.52	32.9125	33.9578	35.2466	36.8182	30.2018	30.2667	29.9198	30.5284	30.6621	37.1839	30.3033	39.3954	31.3476	30.6707	30.0105
	49301	49350	+	CDS	CCNA_00045	inorganic pyrophosphatase	21.9177	21.4506	19.9497	20.9026	27.4496	26.6905	28.2899	29.6036	30.5492	20.3754	21.5666	22.6556	21.4968	20.9643	28.5802	26.064	26.2636	21.5109	25.5098	24.2807
	49351	49400	+	CDS	CCNA_00045	inorganic pyrophosphatase	23.7535	22.609	20.1397	21.142	27.0812	29.7143	33.0628	31.9772	31.5442	25.6498	25.8554	27.3305	26.871	25.3141	33.2282	27.3986	26.7499	24.6457	28.975	28.1383
	49401	49450	+	CDS	CCNA_00045	inorganic pyrophosphatase	24.8661	23.6815	21.9447	20.1048	32.4851	33.7848	35.8471	34.6196	34.9275	40.823	30.4505	30.9986	31.872	34.584	35.4038	35.0922	37.4499	31.78	31.6292	36.3075
	49451	49500	+	CDS	CCNA_00045	inorganic pyrophosphatase	26.4793	25.4834	19.5697	15.2382	36.231	36.1689	34.7533	33.7687	39.0074	49.0598	34.433	33.372	33.738	37.6502	34.6127	38.3109	37.4499	33.8338	32.0715	37.2152
	49501	49550	+	CDS	CCNA_00045	inorganic pyrophosphatase	29.372	28.9584	18.1447	12.2065	40.8981	38.96	40.4709	40.0387	41.1966	47.976	38.5992	39.5574	36.3505	42.1426	38.8651	42.2362	39.8817	40.9681	33.1037	36.8749
	49551	49600	+	CDS	CCNA_00045	inorganic pyrophosphatase	28.9826	29.4732	18.5247	14.6797	43.7229	39.0763	42.6088	42.6811	35.3256	43.4963	40.6211	43.585	37.694	47.0628	40.0518	47.4176	37.9363	43.8867	35.3893	38.8037
	49601	49650	+	CDS	CCNA_00045	inorganic pyrophosphatase	31.319	29.6019	19.7597	15.7169	42.0034	41.7512	42.8574	40.8449	34.231	42.1958	38.6605	40.852	37.1715	44.7096	39.9529	44.5914	31.6136	42.2652	35.9054	38.1797
	49651	49700	-	CDS	CCNA_00046	hypothetical protein	30.3177	29.7306	21.6597	19.7857	38.8102	42.2746	39.3274	37.4411	36.5197	38.8721	39.2119	38.7662	36.4251	42.1426	40.5463	42.7073	35.9908	39.6709	35.6105	38.2931
	49701	49750	-	CDS	CCNA_00046	hypothetical protein	32.3759	32.8624	21.9447	21.5409	39.6699	41.4605	39.2777	38.7399	36.2211	37.6438	43.4395	41.715	39.5601	42.6417	44.6009	44.5914	37.9363	44.7514	40.6239	39.5412
	49751	49800	-	CDS	CCNA_00046	hypothetical protein	33.0991	33.2056	23.4646	23.5354	38.933	39.3089	40.9184	42.3228	38.3108	37.5716	37.5577	40.2766	39.1868	39.5755	43.8098	43.7278	41.8272	47.0214	42.8358	39.8248
	49801	49850	-	CDS	CCNA_00046	hypothetical protein	30.7627	30.417	24.5096	24.9715	32.915	35.0059	35.151	39.0534	35.7236	34.9705	31.0019	39.2697	34.783	37.7928	38.964	36.3483	42.7999	35.8876	38.8545	36.6479
	49851	49900	-	CDS	CCNA_00046	hypothetical protein	32.0422	33.1198	25.6496	25.9288	34.9414	36.2852	35.2505	36.3663	31.9423	33.7422	35.4133	39.2697	33.5887	40.146	37.7773	37.8399	37.9363	30.699	35.3155	37.1585
	49901	49950	-	CDS	CCNA_00046	hypothetical protein	34.9349	36.5948	28.1196	28.5616	38.3189	37.7389	38.0844	38.7847	34.43	36.9936	37.3739	38.6224	36.4251	41.7147	43.4142	39.724	35.5045	30.1586	36.274	43.6258
	49951	50000	-	CDS	CCNA_00046	hypothetical protein	34.9905	36.3803	20.7097	17.8709	36.9065	35.6455	38.1341	39.8148	36.7187	39.5947	39.0281	36.9682	37.3208	42.7843	44.2053	41.0586	41.8272	31.4557	36.9376	41.4133
	50001	50050	-	CDS	CCNA_00046	hypothetical protein	31.8197	34.7501	22.3247	17.9507	35.8012	32.2147	36.742	36.7246	33.1364	34.537	36.7612	33.3001	31.4988	37.365	37.4806	34.8567	38.4226	29.9424	33.9885	36.4777
	50051	50100					32.0422	34.7071	25.5546	23.7747	36.3538	33.6685	34.5544	35.5153	31.4447	33.3809	34.3717	32.0774	27.8413	34.6553	30.4592	32.6585	31.1272	30.0505	33.3249	35.3999
	50101	50150	-	CDS	CCNA_00047	tRNA m7-G46 methyltransferase	28.7044	32.4334	23.5596	21.0622	29.169	28.9584	33.2617	34.0822	30.7482	32.1526	31.7372	32.437	28.2892	33.7283	29.5691	30.6958	34.0454	30.1586	32.7351	33.0172
	50151	50200	-	CDS	CCNA_00047	tRNA m7-G46 methyltransferase	30.0395	31.9186	33.2495	28.8807	26.8355	26.4579	34.455	36.4558	28.8575	28.1064	31.6759	33.8755	27.8413	31.3039	33.8215	31.2454	25.7772	29.6181	33.4724	31.6556
	50201	50250	-	CDS	CCNA_00047	tRNA m7-G46 methyltransferase	28.3707	28.9584	38.6644	34.8643	25.4845	26.0509	33.5103	34.53	28.559	27.6007	29.5315	30.1355	23.5868	28.2377	30.6569	26.7705	19.4545	29.9424	31.2605	32.0528
	50251	50300	-	CDS	CCNA_00047	tRNA m7-G46 methyltransferase	26.2568	27.5426	42.3694	36.9386	25.2389	26.3998	31.3724	31.8877	29.6536	26.9504	28.3061	28.4813	25.0049	28.1664	29.7669	22.7667	18.4818	32.969	31.1868	31.7124
	50301	50350	-	CDS	CCNA_00047	tRNA m7-G46 methyltransferase	27.9813	30.2454	45.8843	46.3528	28.1865	28.2024	35.2007	33.0521	30.2506	26.7336	28.5512	31.7178	28.2145	32.6587	27.0968	25.5145	25.2908	30.5909	32.219	33.1874
	50351	50400	-	CDS	CCNA_00047	tRNA m7-G46 methyltransferase	27.8144	31.4896	44.9343	45.7145	26.2828	28.028	35.7974	33.903	31.2457	25.2886	30.1442	29.0567	28.9609	32.3735	24.9211	28.1837	29.1817	31.3476	34.5045	34.322
	50401	50450	-	CDS	CCNA_00047	tRNA m7-G46 methyltransferase	27.3137	31.0176	40.7544	32.8698	25.3003	26.8068	33.3612	32.5595	27.0664	20.8811	27.0195	27.2586	26.4231	29.3786	23.3388	26.9276	21.8863	29.7262	33.1774	31.8258
	50451	50500	-	CDS	CCNA_00047	tRNA m7-G46 methyltransferase	26.8131	30.3312	35.7195	32.2315	25.6688	26.2835	31.3227	29.6932	25.1757	18.9303	22.1792	25.3886	24.6317	27.8811	22.251	23.1593	17.509	22.7	28.2377	29.6133
	50501	50550	-	CDS	CCNA_00047	tRNA m7-G46 methyltransferase	27.9813	28.4865	37.8094	34.9441	23.8265	25.1787	29.334	29.0214	28.1609	20.2309	24.6913	25.6044	24.8557	26.2411	22.5477	23.3948	28.209	22.8081	25.731	29.5566
	50551	50600	-	CDS	CCNA_00047	tRNA m7-G46 methyltransferase	27.9256	28.9584	42.3694	39.9703	23.7651	23.8994	28.787	29.8723	27.7629	19.7973	23.7722	26.3236	24.7064	25.3141	24.13	23.1593	30.1545	23.4567	26.9843	29.6701
	50601	50650	-	CDS	CCNA_00047	tRNA m7-G46 methyltransferase	26.5906	30.846	40.4694	39.9703	27.8795	25.6438	33.1126	32.649	28.957	25.2886	24.2011	31.4301	26.7217	27.5246	25.7123	26.1425	23.3454	27.7805	32.9563	33.0739
	50651	50700	-	CDS	CCNA_00047	tRNA m7-G46 methyltransferase	28.2038	31.7899	38.7594	35.343	30.9499	30.4121	34.7036	35.5601	30.4496	27.6007	28.3061	35.6736	28.737	30.9473	30.4592	30.3818	22.859	30.2667	33.5461	32.3364
	50701	50750	-	CDS	CCNA_00047	tRNA m7-G46 methyltransferase	29.6501	33.8062	41.5144	35.1834	31.5026	30.4702	32.5657	33.3656	29.0565	26.0111	32.1048	34.307	30.0059	31.7317	34.0193	29.6753	30.1545	28.9695	34.3571	33.1306
	50751	50800	-	CDS	CCNA_00047	tRNA m7-G46 methyltransferase	30.7071	36.2945	39.8044	35.1834	32.3623	30.2958	31.0244	33.0969	26.6683	30.0573	34.2492	34.1632	37.3955	34.584	34.2171	33.051	30.1545	34.1581	37.8223	34.4354
	50801	50850	-	CDS	CCNA_00047	tRNA m7-G46 methyltransferase	31.5971	35.8226	28.2146	26.8064	33.4676	30.8773	31.1735	35.1123	28.758	34.4647	34.5555	36.1051	40.7543	36.1528	29.9647	39.567	35.5045	38.2657	33.3986	33.0739
	50851	50900					33.1547	34.1065	17.1947	16.5945	31.6254	32.1566	36.6426	37.889	29.8526	36.6323	34.7393	37.5435	35.604	36.7945	28.1846	37.4474	37.9363	36.2119	35.3155	34.2085
	50901	50950	-	CDS	metK	S-adenosylmethionine synthetase	30.5402	33.463	17.4797	17.5518	32.7921	33.4359	38.3827	36.3215	32.5393	37.5716	33.3301	35.7455	31.1256	35.4397	33.3271	34.3856	32.0999	32.4286	36.274	35.5133
	50951	51000	-	CDS	metK	S-adenosylmethionine synthetase	29.0938	33.3343	28.8796	25.5299	35.3099	31.8077	35.7974	34.8883	32.7383	30.3463	31.3083	36.3209	32.917	34.6553	34.9094	36.5053	29.1817	29.7262	34.0622	33.8681
	51001	51050	-	CDS	metK	S-adenosylmethionine synthetase	26.5349	29.0871	33.2495	31.6731	30.9499	28.028	32.9634	34.754	32.2408	23.0487	27.3871	29.704	31.9466	28.8794	32.0414	31.7949	27.7227	27.4562	29.4911	31.9393
	51051	51100	-	CDS	metK	S-adenosylmethionine synthetase	26.1455	29.3445	35.2445	37.0184	29.6603	28.2606	32.5657	34.0822	33.6339	22.1094	26.9582	27.1867	30.7523	28.095	29.8658	27.9481	26.2636	28.2129	30.8919	30.1239
	51101	51150	-	CDS	metK	S-adenosylmethionine synthetase	29.5945	31.0176	36.1945	32.072	30.3358	30.3539	31.8696	33.1417	29.9521	23.699	27.9385	28.9848	26.2738	30.3769	27.9868	28.1837	30.1545	27.7805	36.2003	30.748
	51151	51200	-	CDS	metK	S-adenosylmethionine synthetase	29.9839	29.988	37.4294	32.7102	30.2744	29.7724	28.8865	28.3944	29.0565	23.6267	26.2842	28.0498	23.96	28.6655	25.7123	26.692	31.1272	25.0781	31.8503	29.1028
	51201	51250	-	CDS	metK	S-adenosylmethionine synthetase	28.7601	26.8133	36.5744	36.8588	25.3003	25.5857	25.8537	23.244	31.2457	19.7251	24.3237	24.2379	20.0786	22.8896	21.361	23.7088	28.6954	23.0243	25.2886	24.6778
	51251	51300	-	CDS	metK	S-adenosylmethionine synthetase	24.5323	23.6815	35.7195	35.5026	17.0716	21.5152	18.3461	19.0789	26.3698	10.5489	15.8686	11.7953	15.6747	10.4822	16.8119	12.3254	18.4818	14.9171	17.6209	17.3028
	51301	51350	-	CDS	metK	S-adenosylmethionine synthetase	20.3045	21.9655	35.2445	34.625	17.3786	22.2712	16.7552	18.5414	24.6781	9.32064	15.2559	10.6445	20.1532	10.8387	17.5041	12.0899	13.1318	13.62	16.2938	15.6009
	51351	51400	-	CDS	metK	S-adenosylmethionine synthetase	23.4197	23.467	31.0645	28.2425	22.2913	24.4809	20.484	22.7513	27.8624	18.6413	24.0786	20.5698	22.2432	22.6757	21.7565	22.2957	20.9136	19.7814	21.3073	22.5788
	51401	51450	-	CDS	metK	S-adenosylmethionine synthetase	26.5349	27.3281	24.7946	24.0939	27.4496	28.7839	26.4006	29.514	25.3747	22.5429	32.7787	28.1936	24.4078	30.0917	28.9757	29.5968	23.8318	27.8886	25.731	30.0105
	51451	51500	-	CDS	metK	S-adenosylmethionine synthetase	26.98	28.1432	25.4596	22.2589	32.2395	30.9936	31.0741	31.8877	28.2605	25.1441	32.84	31.2863	29.1849	34.0849	34.0193	34.3071	20.9136	27.24	30.1546	32.6201
	51501	51550	-	CDS	metK	S-adenosylmethionine synthetase	27.8144	28.0574	29.1646	23.0567	34.0817	32.2147	34.1567	32.4699	33.1364	31.5746	33.5139	32.2932	29.6327	37.0084	34.9094	33.9146	19.4545	28.5371	31.9241	34.8893
	51551	51600	-	CDS	metK	S-adenosylmethionine synthetase	28.5932	28.3149	33.1545	29.3594	33.8975	33.3196	35.7974	33.276	31.9423	33.5977	33.5752	32.2932	31.9466	38.8624	34.5138	34.7782	28.209	33.7257	33.6935	35.8537
	51601	51650	-	CDS	metK	S-adenosylmethionine synthetase	26.5906	29.13	28.4996	27.8436	34.3274	31.2262	36.8415	33.0073	30.6487	27.8174	30.0216	28.0498	30.7523	35.8675	35.1071	35.0922	31.1272	31.2395	33.6935	33.2441
	51651	51700	-	CDS	metK	S-adenosylmethionine synthetase	23.7535	25.4405	23.2746	23.3758	31.7482	28.2606	31.1238	32.8282	27.0664	25.1441	25.4878	27.9778	27.4681	31.9456	32.2392	31.1669	24.3181	22.4838	32.5876	31.0316
	51701	51750	-	CDS	metK	S-adenosylmethionine synthetase	22.474	25.2689	24.8896	22.7376	32.5465	30.7028	32.4662	33.0969	28.758	28.9012	25.0589	29.704	28.6624	30.6621	36.195	29.7538	27.7227	25.1862	32.5876	30.2941
	51751	51800	-	CDS	metK	S-adenosylmethionine synthetase	23.2528	26.4701	21.6597	17.2327	33.5905	31.1099	35.2505	33.9926	32.0418	30.9243	30.5118	30.639	29.4088	33.2292	39.6562	30.8529	25.2908	31.9962	33.4724	32.2229
	51801	51850	-	CDS	metK	S-adenosylmethionine synthetase	28.0925	28.6581	16.7197	12.8447	35.2485	31.168	35.5985	36.0528	38.3108	34.0312	37.6189	35.5297	32.693	36.0815	39.2607	34.5426	25.7772	37.2929	31.7029	36.5912
	51851	51900	-	CDS	metK	S-adenosylmethionine synthetase	30.5402	30.4599	20.7097	19.307	33.8361	32.4473	38.7308	37.3516	38.4103	32.7306	34.7393	40.3485	36.2758	37.0798	36.6894	40.7446	30.1545	34.4824	39.3706	38.8604
	51901	51950	-	CDS	metK	S-adenosylmethionine synthetase	29.7614	29.0871	25.3646	26.6469	32.4237	31.6914	36.8415	36.3215	35.1266	28.6122	31.1857	37.3278	34.1859	34.584	38.964	38.3894	34.5317	31.78	36.4952	37.9527
	51951	52000	-	CDS	metK	S-adenosylmethionine synthetase	29.372	29.559	33.8195	30.3168	34.6344	31.7495	35.2007	35.8736	36.4202	29.9128	30.7569	34.0913	34.8576	35.2258	41.5352	39.41	33.559	38.1576	30.3021	37.1018
	52001	52050	-	CDS	metK	S-adenosylmethionine synthetase	28.8713	31.7899	27.5496	24.8917	37.8276	30.9354	36.8415	36.1871	37.0172	36.7045	27.816	35.3859	34.1859	35.0832	45.5898	39.3315	31.6136	40.9681	30.7444	36.7614
	52051	52100	-	CDS	metK	S-adenosylmethionine synthetase	29.817	34.4926	13.9648	13.8819	48.6969	36.6922	37.2889	36.8589	41.5946	63.0047	37.1288	42.2185	35.0816	39.2903	53.3035	44.1204	43.7726	42.2652	32.5139	40.3354
	52101	52150	-	CDS	metK	S-adenosylmethionine synthetase	31.4859	33.9349	19.3797	16.754	67.3651	54.3115	36.046	36.4558	42.0922	116.616	50.1177	47.6127	47.3974	45.5653	58.9404	57.3879	70.5225	49.2914	35.3893	39.6546
	52151	52200					29.0382	30.8031	18.7147	16.2753	68.5933	58.3819	36.1951	36.2319	43.3858	136.269	48.4635	46.3181	51.0549	46.5636	57.8526	57.6234	76.8453	54.5881	29.6385	34.6056
	52201	52250	-	CDS	hipB	HTH transcriptional regulator	31.319	32.3905	13.5848	11.4885	55.5133	48.5547	40.7195	39.0087	43.5848	97.5416	46.1966	45.0954	43.2921	46.1358	51.6223	52.442	57.8771	52.9667	28.0165	35.0027
	52251	52300	-	CDS	hipB	HTH transcriptional regulator	34.9905	35.7368	23.0846	21.86	47.7758	45.4728	40.4212	39.9939	41.3956	69.7242	44.5423	47.7565	43.6653	46.8488	56.0725	53.0701	49.1226	47.9943	35.3155	39.7681
	52301	52350	-	CDS	hipB	HTH transcriptional regulator	36.3256	36.8951	19.8547	20.9026	39.8541	37.39	39.8246	40.6209	40.5	53.0337	43.7458	47.6127	40.9036	48.4176	53.5013	47.4961	39.8817	43.9948	37.7486	42.4912
	52351	52400	-	CDS	hipB	HTH transcriptional regulator	37.4938	39.2976	23.8446	21.4611	38.3189	37.2156	41.7636	41.1584	39.7039	47.398	41.6014	47.0373	37.0222	45.7792	49.9411	43.0998	34.5317	40.4276	38.4858	39.8248
	52401	52450	-	CDS	hipB	HTH transcriptional regulator	35.7137	34.5784	23.5596	18.4294	34.1431	35.9944	38.333	40.6209	42.6892	44.5079	39.5795	42.3623	31.4241	43.4974	45.5898	45.5335	25.7772	40.7519	36.6426	38.5768
	52451	52500	-	CDS	hipB	HTH transcriptional regulator	35.9918	34.1065	25.3646	20.8228	36.9679	33.3777	37.8855	42.0989	41.5946	37.9328	38.9056	37.9751	34.6337	43.4974	46.7766	42.9428	27.7227	42.6976	40.6977	40.846
	52501	52550	-	CDS	hipB	HTH transcriptional regulator	33.711	36.3803	26.0296	23.5354	37.1521	33.9592	41.5647	40.8897	41.7936	37.9328	39.457	37.8312	37.8433	44.8522	51.029	41.5297	35.9908	41.8329	40.1816	39.4845
	52551	52600	-	CDS	hipB	HTH transcriptional regulator	35.2686	39.7266	25.1746	24.8119	40.1612	38.7274	41.9625	41.9197	44.2813	41.401	42.0916	46.1023	41.65	46.2071	57.0615	45.6905	38.909	47.0214	37.7486	39.1441
	52601	52650	-	CDS	hipB	HTH transcriptional regulator	36.9931	43.8451	28.3096	24.5726	49.0654	47.2754	42.5591	44.2934	49.1573	49.1321	47.1769	49.6984	51.8759	48.275	64.874	52.128	52.5271	51.6695	38.707	40.3354
	52651	52700	-	CDS	hipB	HTH transcriptional regulator	37.8832	40.7562	15.5798	12.6054	67.8564	75.3034	45.6416	44.9652	64.1831	74.3484	61.6363	63.5795	76.8809	58.6145	78.4224	79.0555	87.5452	68.7486	36.5689	45.7248
	52701	52750	-	CDS	CCNA_00050	apolipoprotein N-acyltransferase	37.7719	31.4467	3.98994	3.43058	88.6739	108.158	43.1557	45.0996	81.6966	97.0358	82.4063	85.4439	108.827	69.4532	100.377	106.376	138.613	87.8814	33.9147	43.9094
	52751	52800	-	CDS	CCNA_00050	apolipoprotein N-acyltransferase	34.8236	28.701	5.88991	6.3027	109.737	128.859	39.2279	39.2326	85.1794	103.322	88.2268	89.9031	128.757	71.949	111.255	108.495	187.25	89.1786	34.1359	37.3854
	52801	52850	-	CDS	CCNA_00050	apolipoprotein N-acyltransferase	34.4342	30.2883	8.73987	7.18029	117.045	130.08	37.2889	40.6657	78.9104	96.5301	83.019	84.5089	133.161	61.966	105.816	97.5045	180.44	86.5843	32.4402	35.2864
	52851	52900	-	CDS	CCNA_00050	apolipoprotein N-acyltransferase	33.8223	31.7899	20.8047	18.5092	85.6035	91.0618	36.8912	38.7847	64.0836	61.9931	60.1658	61.9972	95.1681	41.4295	88.3118	64.5319	114.782	64.5328	30.597	31.5989
	52901	52950	-	CDS	CCNA_00050	apolipoprotein N-acyltransferase	29.4833	31.1034	29.7345	31.7528	47.2231	52.3344	32.2673	32.7386	52.5406	32.4416	35.4133	33.6597	52.0252	23.9592	70.8076	33.9146	56.9044	37.4009	29.1224	28.422
	52951	53000	-	CDS	CCNA_00050	apolipoprotein N-acyltransferase	30.3733	30.3741	32.3945	34.7845	34.0817	39.0763	32.5159	30.9472	44.2813	24.566	29.8378	27.3305	38.1419	23.3888	50.9301	25.8285	31.1272	30.4829	29.5648	29.1595
	53001	53050	-	CDS	CCNA_00050	apolipoprotein N-acyltransferase	31.2634	30.2883	28.8796	33.6676	32.7921	35.4129	33.9081	30.5889	38.4103	24.9273	30.6956	32.0055	35.3801	29.7351	36.3927	29.4398	29.1817	29.9424	33.1037	30.2941
	53051	53100	-	CDS	CCNA_00050	apolipoprotein N-acyltransferase	29.6501	31.6183	24.6996	27.4447	33.2834	34.1918	33.0628	31.5742	35.8231	28.6122	31.921	34.3789	30.9016	32.3735	32.8326	30.8529	35.0181	28.6452	33.1774	30.5778
	53101	53150	-	CDS	CCNA_00050	apolipoprotein N-acyltransferase	30.4289	33.3343	26.5996	25.2906	34.88	34.7733	33.6097	36.008	36.2211	32.2249	34.3104	38.8381	30.3045	37.5789	39.4584	31.7949	35.9908	27.6724	34.0622	32.7335
	53151	53200	-	CDS	CCNA_00050	apolipoprotein N-acyltransferase	30.6515	32.8195	23.9396	23.4556	36.231	35.9363	33.1126	37.5755	35.027	33.5977	35.8422	41.4993	36.4251	39.4329	40.843	36.5838	33.559	31.8881	36.3477	34.2085
	53201	53250	-	CDS	CCNA_00050	apolipoprotein N-acyltransferase	30.8183	33.2056	20.3297	19.7059	37.275	34.4244	35.6482	38.3816	40.5995	39.2334	42.0303	40.9958	42.3218	40.2173	39.2607	42.0007	39.8817	35.5633	39.0757	35.6268
	53251	53300	-	CDS	CCNA_00050	apolipoprotein N-acyltransferase	30.2621	32.1331	20.4247	18.589	37.7662	34.1336	38.9296	38.8295	41.2961	40.2449	43.0719	44.0166	41.5007	45.0662	40.5463	42.7858	41.8272	38.59	40.8451	37.6691
	53301	53350	-	CDS	CCNA_00050	apolipoprotein N-acyltransferase	28.315	30.5886	18.4297	14.8393	33.0378	31.5169	37.2889	34.8435	34.5295	32.8751	35.4133	39.917	35.0816	42.927	37.5795	37.9184	29.6681	37.9414	38.4121	35.797
	53351	53400	-	CDS	CCNA_00050	apolipoprotein N-acyltransferase	27.3137	30.2883	24.1296	22.578	29.2919	29.8887	33.7589	33.5448	31.9423	31.0688	29.8378	36.0332	31.9466	37.7215	37.4806	32.3445	22.3727	35.1309	33.9885	35.9104
	53401	53450	-	CDS	CCNA_00050	apolipoprotein N-acyltransferase	27.2581	29.4732	26.0296	27.9234	29.1076	28.7258	30.6764	33.8583	33.5344	31.1411	30.5731	32.2213	31.4988	34.0135	35.3049	30.9314	22.3727	31.0233	33.3249	34.7191
	53451	53500	-	CDS	CCNA_00050	apolipoprotein N-acyltransferase	27.9813	28.3149	24.4146	26.248	27.8181	27.9698	32.2673	33.0521	33.7334	29.2625	31.4308	33.5159	27.4681	35.2971	33.4259	35.4062	26.2636	28.8614	31.1131	31.7691
	53501	53550	-	CDS	CCNA_00050	apolipoprotein N-acyltransferase	28.8713	26.7704	22.3247	21.86	27.3882	28.9002	33.5103	33.2313	30.0516	31.2856	33.759	36.8962	30.6777	39.7894	31.8437	37.7614	29.6681	29.8343	29.2699	32.5066
	53551	53600	-	CDS	CCNA_00050	apolipoprotein N-acyltransferase	26.3124	22.5661	18.7147	18.1103	28.6164	27.5046	26.7983	28.7079	24.0811	30.3463	34.6168	32.8686	28.737	38.5772	24.5255	33.9146	25.2908	28.7533	30.2283	28.5922
	53601	53650	-	CDS	CCNA_00050	apolipoprotein N-acyltransferase	24.1985	20.0349	15.5798	15.9562	26.2214	25.1205	23.2186	25.1698	18.9066	25.0718	28.6737	28.8409	24.9303	34.4414	20.8665	29.5968	21.8863	24.5376	28.3114	24.4509
	53651	53700	-	CDS	CCNA_00050	apolipoprotein N-acyltransferase	20.1932	16.088	17.8597	19.7059	16.5189	15.7585	16.9043	18.4966	15.2248	13.3668	16.7263	16.5422	17.2422	19.039	18.9875	16.5648	9.72725	14.5929	18.5794	17.1894
	53701	53750	-	CDS	CCNA_00050	apolipoprotein N-acyltransferase	15.7986	12.9991	24.2246	26.966	8.72001	10.6413	9.74484	10.6143	11.2445	4.47969	8.27127	6.97648	10.5245	5.63327	12.6583	5.49542	12.1591	7.56667	10.5431	9.24708
	53751	53800	-	CDS	CCNA_00050	apolipoprotein N-acyltransferase	18.2462	16.2596	25.7446	31.5933	11.4834	14.0721	11.5347	11.2861	11.8415	9.32064	11.3347	10.5726	16.4212	11.837	12.955	9.65624	17.0227	11.35	11.5752	11.573
	53801	53850	-	CDS	CCNA_00050	apolipoprotein N-acyltransferase	21.1389	20.5497	22.0397	32.79	14.5538	16.5144	13.3246	13.391	14.8268	14.0171	18.7482	14.816	19.5561	18.4686	15.5263	15.0732	17.0227	15.5657	16.4413	15.5442
	53851	53900	-	CDS	CCNA_00050	apolipoprotein N-acyltransferase	21.7508	24.0676	26.1246	31.1944	16.1504	17.2122	13.3743	13.9732	16.5184	14.5951	20.4637	17.4052	17.7647	17.6129	11.2738	16.7218	20.4272	17.6195	21.0124	16.3384
	53901	53950	-	CDS	CCNA_00050	apolipoprotein N-acyltransferase	21.6396	26.8562	38.8544	41.5659	17.9313	20.2941	16.7054	16.8843	17.812	11.2715	17.4003	15.3914	17.3169	13.5484	12.1639	11.6189	18.9681	16.5386	19.759	17.0759
	53951	54000	-	CDS	CCNA_00050	apolipoprotein N-acyltransferase	21.9734	27.0707	40.5644	44.0391	18.1155	18.9567	18.8931	21.0047	20.1007	10.4767	16.2975	13.5214	18.2872	12.2648	16.8119	9.97026	18.9681	14.2686	21.0124	19.4018
	54001	54050	-	CDS	CCNA_00050	apolipoprotein N-acyltransferase	24.4767	27.2852	41.6094	42.5233	17.9313	18.7241	16.8546	19.6163	21.3944	16.1124	20.0961	18.7718	19.3322	18.7538	16.8119	17.4283	18.9681	15.1333	21.3073	19.6288
	54051	54100	-	CDS	CCNA_00050	apolipoprotein N-acyltransferase	24.0873	24.6682	39.8994	37.896	20.6333	21.2826	16.7552	17.2874	17.7125	17.5575	21.1989	21.1452	20.2279	22.9609	14.0429	21.0396	24.8045	16.9709	21.1598	19.572
	54101	54150	-	CDS	CCNA_00050	apolipoprotein N-acyltransferase	25.0329	22.6948	35.0545	39.332	21.1859	22.8527	17.9981	17.377	16.2199	17.2685	22.3018	20.6418	20.9743	24.2445	16.4163	19.391	24.3181	18.4843	21.7497	21.047
	54151	54200	-	CDS	CCNA_00050	apolipoprotein N-acyltransferase	22.2515	19.7346	30.2095	39.332	16.3347	17.2122	14.5675	16.6156	15.8219	13.1501	17.5228	14.6722	16.1226	15.4024	14.3395	13.503	15.0772	14.1605	16.9574	15.7711
	54201	54250	-	CDS	CCNA_00050	apolipoprotein N-acyltransferase	18.2462	15.8306	32.2045	37.178	9.51832	11.3973	8.70075	9.89772	13.2346	6.43052	9.49664	6.47302	10.6738	5.84719	11.3727	7.53658	6.32271	5.08048	9.87951	9.30381
	54251	54300	-	CDS	CCNA_00050	apolipoprotein N-acyltransferase	17.1337	16.7744	31.3495	33.3485	10.8693	13.7814	10.7392	10.0321	13.3342	7.36981	11.7023	8.05532	14.4805	8.12902	11.3727	10.0488	10.2136	8.64762	12.8286	12.8778
	54301	54350	-	CDS	corC	magnesium and cobalt efflux protein CorC	20.972	19.3056	34.1995	37.3375	16.5803	17.3866	14.8659	15.0929	14.8268	11.994	16.2362	12.8741	18.4365	15.2597	14.834	13.189	12.1591	13.8362	18.3582	18.2672
	54351	54400	-	CDS	corC	magnesium and cobalt efflux protein CorC	21.9177	21.4935	38.0944	38.2151	19.8349	19.5963	17.4015	18.3623	15.8219	14.8841	19.4834	16.686	19.3322	19.3956	18.3942	16.0152	12.1591	19.2409	21.9708	20.8201
	54401	54450	-	CDS	corC	magnesium and cobalt efflux protein CorC	20.6383	22.9522	41.0394	36.779	19.3437	21.3408	18.7439	18.7654	20.8968	14.5951	20.4025	17.1895	18.2126	17.9694	17.8997	17.8209	16.5363	21.0786	22.6344	22.0114
	54451	54500	-	CDS	corC	magnesium and cobalt efflux protein CorC	19.8595	22.18	37.7144	37.5769	17.133	18.8985	19.0422	18.3175	22.887	13.2223	17.0327	14.7441	17.6901	15.545	15.4274	13.2675	13.6181	16.6467	21.0124	19.1749
	54501	54550	-	CDS	corC	magnesium and cobalt efflux protein CorC	21.1946	23.038	31.4445	35.7419	18.791	18.1426	23.1688	20.6464	24.5786	11.1992	15.9298	11.7953	18.0633	12.6927	16.6141	12.875	14.5909	18.16	20.57	18.4942
	54551	54600	-	CDS	corC	magnesium and cobalt efflux protein CorC	21.584	24.3679	35.0545	38.8534	20.6947	19.5382	24.1632	22.8857	27.4644	13.0055	16.6038	15.6791	22.3925	14.7606	17.7019	16.7218	20.4272	19.349	23.3717	20.3095
	54601	54650	-	CDS	corC	magnesium and cobalt efflux protein CorC	22.1959	24.4966	31.5395	31.3539	23.7651	22.7945	27.2955	24.9906	28.6585	18.0633	24.5075	22.7994	24.8557	23.2462	20.4709	21.6677	29.1817	22.2676	26.1733	23.8836
	54651	54700	-	CDS	corC	magnesium and cobalt efflux protein CorC	27.1468	27.3281	25.9346	27.6042	27.5724	26.5742	32.1182	29.4244	29.9521	22.4707	30.8794	30.639	24.5571	34.7266	20.5698	26.7705	24.8045	28.5371	30.0072	29.6133
	54701	54750	-	CDS	corC	magnesium and cobalt efflux protein CorC	31.1521	31.275	32.2045	36.2206	28.2479	29.1328	36.2946	34.6644	30.0516	25.7943	32.6562	37.9751	27.0949	37.2937	24.3278	33.4436	17.0227	35.239	34.2834	34.322
	54751	54800	-	CDS	corC	magnesium and cobalt efflux protein CorC	30.2621	33.7204	37.9994	39.8107	29.4761	28.7839	37.09	35.1571	30.6487	28.7567	29.5315	35.242	28.1399	36.438	27.8879	34.8567	17.509	34.3743	36.2003	35.7402
	54801	54850	-	CDS	corC	magnesium and cobalt efflux protein CorC	30.5402	35.0075	38.7594	39.332	31.1955	31.3425	36.4437	35.381	29.355	27.1671	30.328	35.5297	32.3945	38.5772	29.9647	37.6829	19.9409	31.9962	35.3155	36.1941
	54851	54900	-	CDS	corC	magnesium and cobalt efflux protein CorC	33.1547	31.3179	27.8346	29.2796	32.9764	30.6447	35.8968	36.5006	28.1609	27.3116	33.2076	35.8893	34.4098	38.2207	32.1403	36.0343	21.3999	29.51	33.7673	30.3508
	54901	54950	-	CDS	corC	magnesium and cobalt efflux protein CorC	29.8727	25.226	23.6546	24.6523	32.915	29.0165	32.8143	33.8135	23.7826	23.6267	26.5906	32.6528	28.8117	34.4414	25.02	31.6379	27.2363	26.6995	30.8182	27.1739
	54951	55000	-	CDS	corC	magnesium and cobalt efflux protein CorC	25.3667	22.609	24.8896	25.3704	27.9409	27.3883	28.091	26.2894	20.5983	20.6644	22.9757	27.9059	23.1389	28.3803	17.4052	26.9276	28.6954	21.7271	25.731	25.472
	55001	55050	-	CDS	corC	magnesium and cobalt efflux protein CorC	21.9734	19.3485	19.3797	22.8972	21.8	23.7249	20.8818	20.0642	17.812	18.569	20.0961	20.9294	18.4365	23.0322	16.5152	20.2545	22.859	16.5386	19.0217	19.2884
	55051	55100	-	CDS	corC	magnesium and cobalt efflux protein CorC	21.6396	16.4312	23.1796	30.5561	14.3696	17.0377	13.2251	13.7493	15.4238	9.32064	10.5995	11.9391	11.1962	12.6214	13.7462	12.0899	13.1318	8.9719	12.6074	10.8355
	55101	55150	-	CDS	corC	magnesium and cobalt efflux protein CorC	21.6396	16.517	26.4096	32.5507	11.0535	12.0369	9.79456	10.9278	14.4288	9.32064	8.02619	8.6307	10.4498	7.70118	12.5595	9.73474	11.6727	8.53952	10.3956	9.30381
	55151	55200	-	CDS	corC	magnesium and cobalt efflux protein CorC	24.0316	22.5232	29.6395	34.5452	17.9927	18.2007	16.2083	18.631	17.7125	18.4968	17.5228	18.6279	17.5408	18.112	19.7787	18.2919	25.2908	17.8357	16.6625	17.5865
	55201	55250	-	CDS	corC	magnesium and cobalt efflux protein CorC	28.315	28.6581	27.5496	31.1146	28.4321	28.2024	24.909	26.2446	22.688	29.3347	25.6103	27.1148	26.2738	29.6638	26.2067	26.378	28.209	29.0776	26.6157	25.8691
	55251	55300	-	CDS	CCNA_00052	metal-dependent hydrolase/metalloproteinase	33.9892	30.2454	25.3646	27.2053	37.4592	36.5178	32.7645	29.4244	29.6536	43.7131	34.3104	36.3209	35.9026	40.2173	28.6791	34.6211	34.5317	37.0767	34.8732	31.0883
	55301	55350	-	CDS	CCNA_00052	metal-dependent hydrolase/metalloproteinase	33.4329	30.3312	20.5197	18.6688	40.7752	35.9944	33.9578	32.4699	36.2211	45.6639	39.0281	41.1397	38.8136	43.1409	32.5359	41.7652	44.259	39.3467	38.3384	33.8681
	55351	55400	-	CDS	CCNA_00052	metal-dependent hydrolase/metalloproteinase	32.3759	31.1463	23.9396	19.7059	38.6874	34.1336	35.8471	35.7393	38.9079	40.3895	39.3345	42.0027	32.917	39.0764	37.2828	43.0998	33.559	41.1843	36.4952	36.3075
	55401	55450	-	CDS	CCNA_00052	metal-dependent hydrolase/metalloproteinase	30.9852	30.2025	23.9396	23.6152	34.3274	30.5284	38.0347	35.3362	34.629	36.8491	35.6583	38.6224	27.5428	37.6502	36.2939	37.1333	23.3454	36.4281	35.2418	36.1374
	55451	55500	-	CDS	CCNA_00052	metal-dependent hydrolase/metalloproteinase	30.4289	31.7899	18.1447	19.307	35.0643	33.9592	41.1173	36.7246	33.3354	36.1988	35.7809	36.3928	28.5877	45.5653	33.1293	33.6791	31.1272	37.0767	37.896	35.7402
	55501	55550	-	CDS	CCNA_00052	metal-dependent hydrolase/metalloproteinase	29.0938	31.1463	15.5798	15.7169	31.4412	35.1803	38.4324	37.4859	34.032	28.6122	31.7984	34.8105	29.5581	40.7877	32.6348	32.737	32.0999	35.4552	34.7257	34.8326
	55551	55600	-	CDS	CCNA_00052	metal-dependent hydrolase/metalloproteinase	27.6475	30.1596	17.0997	16.5945	30.213	34.5988	36.6923	35.9632	31.1462	21.5314	30.0216	27.1867	27.6174	30.3769	32.8326	26.4565	27.2363	30.2667	33.7673	30.1806
	55601	55650	-	CDS	CCNA_00052	metal-dependent hydrolase/metalloproteinase	26.3124	26.8133	22.3247	21.5409	28.2479	31.6914	33.1126	31.0367	27.4644	14.3061	23.037	16.8299	22.6164	18.1833	27.5912	17.8209	19.9409	23.6729	27.9428	24.7345
	55651	55700	-	CDS	CCNA_00052	metal-dependent hydrolase/metalloproteinase	25.1998	26.8133	15.5798	14.3606	31.564	31.4006	38.5816	32.1564	30.0516	16.4737	23.8335	20.9294	25.3035	22.1765	25.6134	26.378	27.2363	26.4833	26.0259	27.6845
	55701	55750	-	CDS	phoH	phosphate starvation-inducible protein PhoH	25.478	28.0574	15.7698	14.9191	32.2395	33.9592	40.5206	35.1571	34.7285	25.7943	29.7153	30.9986	30.1552	33.0866	23.7344	35.9557	32.0999	30.0505	29.3436	30.4643
	55751	55800	-	CDS	phoH	phosphate starvation-inducible protein PhoH	28.4263	26.084	26.3146	27.3649	29.9674	31.6332	36.5431	34.0822	36.2211	27.0949	25.7941	29.0567	27.692	31.6604	22.6466	31.2454	23.8318	28.5371	28.4589	29.2162
	55801	55850	-	CDS	phoH	phosphate starvation-inducible protein PhoH	27.5919	23.7673	30.0195	27.2053	27.204	27.2139	34.455	32.2907	33.0369	24.2048	25.1814	25.1729	27.7667	27.3107	25.3167	24.6509	23.3454	28.3209	28.975	29.5566
	55851	55900	-	CDS	phoH	phosphate starvation-inducible protein PhoH	23.6979	24.7969	30.3995	28.0829	24.4406	25.5857	31.5713	30.141	30.2506	21.8204	22.9757	22.0802	24.0346	26.7402	25.4156	23.9443	21.3999	23.5648	29.4173	27.8547
	55901	55950	-	CDS	phoH	phosphate starvation-inducible protein PhoH	23.3085	26.513	29.0696	26.4075	22.5983	23.4923	30.9747	28.7079	27.8624	22.0372	21.3828	23.5906	21.1982	24.8149	23.4377	24.1798	17.509	23.9971	31.5554	29.1028
	55951	56000	-	CDS	phoH	phosphate starvation-inducible protein PhoH	25.9786	27.3281	30.9695	26.0086	27.0812	26.3416	33.1623	32.8282	31.9423	25.8666	27.2645	31.2863	25.9006	30.5908	26.0089	30.5388	24.8045	29.8343	33.3249	33.3576
	56001	56050	-	CDS	phoH	phosphate starvation-inducible protein PhoH	24.7548	25.8695	28.5946	29.1999	28.4321	27.8535	31.6707	33.3656	31.3452	26.0833	27.816	31.2144	25.0796	33.8709	28.6791	30.4603	21.8863	29.9424	30.8919	31.1451
	56051	56100	-	CDS	phoH	phosphate starvation-inducible protein PhoH	24.7548	27.1994	29.8295	32.4709	24.0721	27.3883	30.5769	30.3649	29.5541	24.1325	29.2864	28.0498	23.3628	32.1596	29.0746	27.7126	15.0772	29.51	31.2605	30.3508
	56101	56150	-	CDS	phoH	phosphate starvation-inducible protein PhoH	27.425	29.0871	28.3096	27.0458	26.2828	28.9584	32.0188	32.5595	34.231	25.9388	33.0851	28.8409	28.5877	30.876	26.5034	31.2454	25.2908	28.8614	32.4402	29.5566
	56151	56200	-	CDS	phoH	phosphate starvation-inducible protein PhoH	26.4237	27.1994	29.7345	30.5561	25.9758	27.5046	31.3724	31.8429	33.3354	25.5776	31.9822	25.4606	28.1399	26.7402	27.3935	26.1425	20.9136	27.24	30.9656	27.4009
	56201	56250	-	CDS	phoH	phosphate starvation-inducible protein PhoH	25.3111	24.9257	38.9494	39.5714	28.0637	27.7954	27.8424	30.4545	28.8575	24.7105	29.1026	25.8202	27.916	24.3871	24.7233	24.2584	16.05	26.6995	29.8597	27.6278
	56251	56300	-	CDS	phoH	phosphate starvation-inducible protein PhoH	25.923	26.0411	39.7094	37.7364	29.2304	27.4465	26.3508	28.6631	28.0614	20.8811	27.7547	25.6763	25.9753	24.1018	20.9654	25.75	19.9409	28.3209	29.4173	28.5355
	56301	56350	-	CDS	phoH	phosphate starvation-inducible protein PhoH	24.8661	25.0544	31.7295	33.2687	26.8355	26.5742	24.3124	25.3489	25.9718	19.0026	24.8751	24.2379	21.2729	26.2411	17.2074	22.8452	26.7499	23.889	29.0487	26.8335
	56351	56400	-	CDS	phoH	phosphate starvation-inducible protein PhoH	22.6409	20.5497	29.7345	30.1572	23.0282	21.1082	19.5394	19.0341	18.7076	17.2685	21.1377	21.2891	17.1676	20.6078	12.955	18.1349	22.859	17.2952	22.8556	20.7066
	56401	56450	-	CDS	phoH	phosphate starvation-inducible protein PhoH	18.4688	15.4445	26.5996	29.2796	16.2733	18.0263	13.5732	12.2266	12.3391	10.4044	13.7854	13.1618	13.5101	13.4771	10.2849	13.4245	15.5636	11.5662	14.0083	13.1615
	56451	56500	-	CDS	phoH	phosphate starvation-inducible protein PhoH	18.3575	16.517	24.3196	34.625	9.21128	13.5488	7.85553	8.33021	12.4386	5.78024	7.10716	6.18533	9.18092	6.56027	8.01036	6.90853	10.7	6.48571	9.5846	7.54516
	56501	56550	-	CDS	phoH	phosphate starvation-inducible protein PhoH	19.5813	17.9327	24.8896	34.8643	10.6851	12.5603	10.9381	11.6892	14.7273	7.15305	9.80298	9.56569	10.7484	6.9168	11.4716	9.34221	9.72725	10.9176	11.5752	11.1192
	56551	56600	-	CDS	phoH	phosphate starvation-inducible protein PhoH	21.1946	21.4935	29.4495	35.9812	19.5893	20.7593	17.7992	19.0789	17.613	13.1501	16.42	17.1895	18.0633	14.5467	16.8119	14.9161	15.0772	17.4033	17.9158	18.4942
	56601	56650	-	CDS	phoH	phosphate starvation-inducible protein PhoH	21.3058	26.0411	35.8145	37.2577	21.493	22.969	23.318	22.9305	20.2998	18.4245	21.1377	20.7856	21.6461	21.1069	20.0753	18.1349	22.3727	21.619	22.0446	22.1249
	56651	56700	-	CDS	phoH	phosphate starvation-inducible protein PhoH	23.4753	26.1698	35.5295	37.2577	21.0017	25.0624	27.6932	26.1998	22.5885	20.8811	24.5075	23.5187	25.9006	27.4533	23.141	22.1387	22.3727	27.6724	27.5004	27.571
	56701	56750	-	CDS	CCNA_00054	tRNA 2-methylthioadenosine synthase	27.0912	28.7868	36.8594	39.1725	26.0986	28.8421	31.7204	30.9919	26.5688	26.1556	29.4702	26.6113	27.7667	29.8064	25.9101	30.2248	27.7227	31.3476	32.3664	32.3931
	56751	56800	-	CDS	CCNA_00054	tRNA 2-methylthioadenosine synthase	26.4237	30.0738	36.0044	38.8534	28.555	27.1557	30.2289	31.1711	27.2654	28.3232	29.2864	27.4025	26.7217	28.0237	25.5145	30.0678	29.1817	27.24	30.8919	30.9749
	56801	56850	-	CDS	CCNA_00054	tRNA 2-methylthioadenosine synthase	26.2012	30.2883	38.5694	39.4118	29.2304	28.028	32.1679	32.2012	30.2506	26.0833	28.9801	30.9986	28.4385	27.4533	27.1957	27.7126	34.0454	25.2943	31.408	34.0951
	56851	56900	-	CDS	CCNA_00054	tRNA 2-methylthioadenosine synthase	28.6488	30.8889	33.4395	36.8588	27.6338	30.761	35.0516	35.381	32.7383	27.3116	28.8575	31.9336	32.0213	29.0933	28.778	29.5968	35.5045	31.5638	31.4817	37.6691
	56901	56950	-	CDS	CCNA_00054	tRNA 2-methylthioadenosine synthase	28.7044	29.6019	40.6594	42.7626	29.169	30.6447	33.8086	33.7687	30.9472	27.3116	26.7744	27.2586	30.0059	29.7351	29.3713	28.7332	22.859	33.2933	29.8597	31.372
	56951	57000	-	CDS	CCNA_00054	tRNA 2-methylthioadenosine synthase	28.1482	28.1003	41.6094	41.885	30.0902	28.3769	35.4991	32.7834	31.2457	26.5169	25.9166	24.8852	27.8413	30.163	30.7558	29.9893	19.9409	29.0776	30.9656	30.1806
	57001	57050	-	CDS	CCNA_00054	tRNA 2-methylthioadenosine synthase	28.4819	29.1729	34.3895	36.5397	29.7831	27.5628	34.803	35.6945	31.5442	23.8435	27.7547	25.2448	25.9006	33.7996	29.7669	30.3818	22.3727	28.7533	33.7673	31.5989
	57051	57100	-	CDS	CCNA_00054	tRNA 2-methylthioadenosine synthase	29.7058	31.1034	36.9544	34.7845	31.1955	28.4932	33.7589	34.5748	32.3403	25.5776	31.0019	29.1286	26.1246	36.8658	31.3492	32.6585	25.7772	30.699	34.7257	31.6556
	57101	57150	-	CDS	CCNA_00054	tRNA 2-methylthioadenosine synthase	32.3203	32.5192	29.1646	25.6097	32.1166	29.1328	38.0347	37.0381	35.9226	32.5139	36.2098	34.2351	30.0059	39.4329	30.6569	38.5464	24.3181	35.0229	36.2003	36.9316
	57151	57200	-	CDS	CCNA_00054	tRNA 2-methylthioadenosine synthase	30.7071	33.5917	25.5546	24.0141	35.4941	32.8544	41.9625	39.3669	33.6339	34.826	36.0872	40.5643	32.917	40.859	35.0082	39.6455	27.7227	41.9409	35.8316	37.045
	57201	57250	-	CDS	CCNA_00054	tRNA 2-methylthioadenosine synthase	31.0965	31.1892	28.0246	28.3223	35.9854	34.1918	39.8246	41.651	30.9472	32.5861	30.5118	40.9239	34.8576	41.1443	39.2607	37.5259	33.559	36.8605	34.652	36.4777
	57251	57300	-	CDS	CCNA_00054	tRNA 2-methylthioadenosine synthase	30.9296	28.3578	26.3146	25.849	33.4062	35.4129	39.0291	41.6062	32.7383	33.4532	30.5118	39.0539	35.1562	42.713	36.5905	38.782	30.6408	32.5367	37.3799	40.5056
	57301	57350	-	CDS	CCNA_00054	tRNA 2-methylthioadenosine synthase	29.4276	31.8757	27.1696	28.4818	36.1082	35.2966	40.5206	41.3823	34.1315	34.3924	36.1485	38.1908	33.2155	44.8522	32.2392	40.5876	28.6954	33.2933	42.6146	37.9527
	57351	57400	-	CDS	CCNA_00054	tRNA 2-methylthioadenosine synthase	29.2051	33.463	30.3045	28.5616	34.88	34.5988	38.8799	39.0087	33.3354	32.4416	36.945	36.177	32.0213	41.2156	30.6569	36.8193	26.2636	31.5638	39.4443	34.8893
	57401	57450	-	CDS	CCNA_00054	tRNA 2-methylthioadenosine synthase	28.1482	30.6315	36.2894	33.508	28.8006	31.168	36.046	34.0822	27.7629	28.3954	30.328	34.0193	28.1399	34.0849	29.0746	31.8734	28.209	28.1048	34.1359	30.6912
	57451	57500	-	CDS	CCNA_00054	tRNA 2-methylthioadenosine synthase	30.1508	31.275	30.8745	31.7528	26.7127	27.6791	29.8809	30.5441	24.3796	26.1556	28.6737	31.5021	27.692	30.3056	23.4377	29.6753	25.2908	24.4295	30.6707	27.0037
	57501	57550	-	CDS	CCNA_00054	tRNA 2-methylthioadenosine synthase	30.5402	30.0309	31.3495	33.1091	24.2564	24.5972	24.1632	25.3041	23.5835	23.988	24.8138	26.4675	26.871	24.9575	21.361	26.4565	26.7499	20.2138	23.2979	22.1249
	57551	57600	-	CDS	CCNA_00054	tRNA 2-methylthioadenosine synthase	25.8118	26.4701	39.4244	38.614	19.4665	21.2826	19.9371	19.1684	22.1904	14.2338	16.0524	17.3333	20.3772	14.7606	18.2953	16.4863	17.509	14.0524	17.2523	18.2105
	57601	57650	-	CDS	CCNA_00054	tRNA 2-methylthioadenosine synthase	23.4753	24.8828	35.7195	37.0184	15.782	16.4563	15.5619	15.899	20.2998	9.17614	11.4572	10.5007	16.1972	9.12733	16.0207	10.5983	11.1863	12.2148	13.6396	15.7711
	57651	57700	-	CDS	CCNA_00054	tRNA 2-methylthioadenosine synthase	25.3111	25.8266	26.5996	30.3168	17.2558	17.6774	18.8931	19.7506	20.6978	16.6905	17.8292	16.686	17.3915	18.8251	19.0864	18.0564	18.4818	17.8357	17.5472	20.8768
	57701	57750	-	CDS	CCNA_00054	tRNA 2-methylthioadenosine synthase	30.4846	29.9451	28.1196	27.2053	25.4231	25.1205	28.3893	27.8121	23.6831	25.5053	26.8969	26.3956	23.2882	27.9524	26.5034	26.8491	26.2636	24.6457	26.1733	28.4787
	57751	57800	-	CDS	CCNA_00054	tRNA 2-methylthioadenosine synthase	34.7124	34.7929	24.8896	21.5409	30.8271	30.005	33.2617	33.3208	28.0614	32.7306	31.6146	34.0193	27.692	36.5806	30.8547	34.7782	27.7227	28.9695	30.5233	33.7547
	57801	57850	-	CDS	CCNA_00054	tRNA 2-methylthioadenosine synthase	35.3799	36.4232	14.2498	12.0469	31.7482	32.2729	36.4934	38.1577	31.7433	37.3548	34.6168	35.8893	30.5284	42.2852	33.1293	39.9596	34.5317	34.05	32.219	36.2508
	57851	57900	-	CDS	CCNA_00054	tRNA 2-methylthioadenosine synthase	33.711	33.9349	20.3297	20.025	33.222	34.8896	36.394	40.5762	30.0516	39.0166	35.4745	36.5366	35.0816	40.5738	39.3596	38.939	43.7726	32.8609	35.3155	35.1162
	57901	57950	-	CDS	CCNA_00054	tRNA 2-methylthioadenosine synthase	35.3243	35.9084	20.7097	18.1103	38.626	39.3671	39.576	42.6363	31.5442	50.9384	42.8268	44.52	42.695	45.2088	42.0297	48.5167	44.7453	35.9957	36.8638	38.1797
	57951	58000	-	CDS	CCNA_00054	tRNA 2-methylthioadenosine synthase	37.8276	34.8359	18.1447	16.036	44.4598	41.9838	39.2279	41.1136	38.4103	56.6464	45.5226	48.9073	42.6204	49.4872	43.612	51.7355	41.3408	43.4543	35.0944	41.7537
	58001	58050	-	CDS	CCNA_00054	tRNA 2-methylthioadenosine synthase	30.9296	32.6479	23.2746	21.5409	39.3629	36.7504	33.56	36.5902	35.5246	48.0483	41.6014	40.0608	36.7237	40.6451	40.1507	39.8025	32.0999	36.5362	32.8088	37.3854
	58051	58100					25.5892	30.846	22.2297	20.5835	30.5814	32.7381	29.7317	32.1564	26.7678	35.7653	30.2667	29.4163	31.1256	29.5925	34.4149	32.3445	20.9136	30.2667	27.2055	28.5922
	58101	58150					26.2568	26.8562	20.2347	18.1103	28.4935	32.7962	30.03	32.022	26.9668	29.407	30.328	30.9986	28.0652	30.0203	32.3381	31.2454	26.7499	30.2667	26.7631	30.3508
	58151	58200					26.5906	28.1432	17.1947	13.6426	29.4761	30.2376	31.4718	34.2165	30.1511	29.118	34.8619	39.4854	30.7523	38.4346	32.7337	33.7576	31.1272	34.3743	33.2512	33.8114
	58201	58250	-	CDS	CCNA_00055	ferric uptake regulation protein	30.0952	30.5028	17.3847	13.1639	33.5905	30.9354	34.5047	38.0234	35.027	35.982	37.0675	41.9308	33.0662	43.8539	36.0961	39.567	28.6954	40.86	38.1172	37.5556
	58251	58300	-	CDS	CCNA_00055	ferric uptake regulation protein	32.8766	30.0309	18.6197	13.6426	37.0293	33.7266	39.0788	40.5314	37.2162	40.0282	42.2141	46.6058	37.694	46.3497	36.195	42.5503	34.5317	45.2919	41.951	40.6191
	58301	58350	-	CDS	CCNA_00055	ferric uptake regulation protein	30.3177	31.8757	15.7698	10.6907	38.3189	35.9944	41.9127	42.9946	32.7383	36.9213	41.7852	44.0166	37.9926	45.6366	31.4481	43.0213	28.209	43.8867	36.2003	40.5623
	58351	58400	-	CDS	CCNA_00055	ferric uptake regulation protein	29.4833	31.7899	19.7597	17.6316	36.9679	35.064	40.1726	39.77	31.0467	36.271	38.4154	36.3209	34.7084	42.2139	28.778	40.5091	27.7227	39.5629	33.1037	38.8604
	58401	58450	-	CDS	CCNA_00055	ferric uptake regulation protein	33.0991	30.1596	20.5197	20.8228	36.1696	36.0526	41.7636	39.4117	32.8379	33.2364	34.4942	34.2351	35.5294	36.2241	32.1403	38.4679	31.1272	36.8605	35.6842	35.3999
	58451	58500	-	CDS	CCNA_00055	ferric uptake regulation protein	27.8144	25.6121	21.2797	19.6261	32.1166	28.6676	36.7917	36.8141	32.4398	29.1902	31.6759	33.5159	32.3945	30.0203	32.9315	32.423	30.1545	31.1314	32.8088	30.2374
	58501	58550	-	CDS	CCNA_00055	ferric uptake regulation protein	29.0382	26.942	26.5996	23.9343	34.88	33.2614	38.2336	36.3663	34.231	42.268	35.9034	35.1701	34.7084	31.7317	38.2717	34.3071	37.4499	32.969	35.5367	32.9037
	58551	58600	-	CDS	CCNA_00055	ferric uptake regulation protein	34.6011	32.6479	22.0397	22.3387	48.5741	41.1116	41.9625	38.1577	35.027	60.3313	40.8049	40.9239	42.5457	38.5059	45.2932	46.4756	45.2317	42.9138	34.7257	36.6479
	58601	58650	-	CDS	CCNA_00055	ferric uptake regulation protein	30.9296	32.6908	13.3948	14.9191	48.6969	36.8667	36.3443	32.6042	30.6487	62.1376	38.0478	38.9101	38.0672	42.713	37.6784	45.1409	46.6908	41.9409	30.8182	34.3787
	58651	58700	-	CDS	CCNA_00056	ribosomal-protein-S18-alanine acetyltransferase	30.0952	31.0176	17.7647	18.3496	42.1262	35.8781	36.742	30.9472	30.1511	48.265	37.1288	35.5297	32.1705	40.2173	28.3824	41.3727	39.8817	36.6443	31.2605	33.8114
	58701	58750	-	CDS	CCNA_00056	ribosomal-protein-S18-alanine acetyltransferase	27.2581	25.1831	20.9947	24.0939	33.4062	28.6095	30.4278	27.9913	26.0713	32.5139	30.8181	32.7967	26.3485	31.1613	23.2399	32.8155	32.5863	29.9424	28.164	27.571
	58751	58800	-	CDS	CCNA_00056	ribosomal-protein-S18-alanine acetyltransferase	16.8555	16.088	15.7698	21.6207	22.5983	16.6889	19.2411	19.5267	18.9066	17.702	19.4834	20.8575	16.4958	18.8964	17.9986	17.5853	17.509	17.7276	20.4226	19.9692
	58801	58850	-	CDS	CCNA_00056	ribosomal-protein-S18-alanine acetyltransferase	13.9072	11.3259	15.8648	21.7004	10.7465	8.95499	9.34709	9.85293	10.8464	7.2253	6.80082	6.97648	8.13594	7.20203	10.7794	6.5945	6.32271	6.37762	11.9439	9.19035
	58851	58900	-	CDS	CCNA_00056	ribosomal-protein-S18-alanine acetyltransferase	14.9085	11.755	17.5747	25.131	8.04451	7.61756	7.15947	7.25534	8.65725	4.55194	6.73955	3.66805	7.68809	4.42105	7.81257	5.33841	6.80907	5.40476	7.88886	6.01344
	58901	58950	-	CDS	CCNA_00056	ribosomal-protein-S18-alanine acetyltransferase	18.6356	16.7315	24.9846	27.7638	15.1679	14.6536	16.9043	15.8543	13.8317	10.4044	15.501	11.8672	13.7341	12.5501	12.6583	11.2264	12.6454	12.539	14.6718	14.9769
	58951	59000	-	CDS	CCNA_00056	ribosomal-protein-S18-alanine acetyltransferase	20.6383	20.1207	30.0195	33.2687	22.4755	20.3523	21.0807	20.6464	16.1204	14.8119	18.8095	17.1176	16.0479	19.3243	12.955	18.5274	15.0772	17.6195	19.759	20.5932
	59001	59050	-	CDS	CCNA_00056	ribosomal-protein-S18-alanine acetyltransferase	20.3601	22.2658	30.2095	30.4763	27.2654	26.6905	22.7711	21.9004	14.8268	18.0633	20.7088	21.2891	18.4365	25.6706	16.2185	24.1013	23.8318	21.0786	23.9615	21.5576
	59051	59100	-	CDS	CCNA_00056	ribosomal-protein-S18-alanine acetyltransferase	19.4144	23.3812	23.0846	22.6578	25.3003	28.8421	23.5666	22.6617	15.0258	19.4361	22.5469	26.8271	22.0939	28.8794	18.4931	26.1425	21.3999	24.4295	25.436	23.9403
	59101	59150	-	CDS	CCNA_00056	ribosomal-protein-S18-alanine acetyltransferase	19.1919	19.992	17.8597	20.5835	20.7561	21.2826	21.6276	21.0942	13.7322	14.8119	21.1989	23.5906	17.4661	22.2479	15.8229	20.4901	17.0227	19.5652	19.6116	20.9903
	59151	59200	-	CDS	CCNA_00057	tRNA threonylcarbamoyl adenosine modification protein, YeaZ family	13.0171	10.2963	14.4398	19.8655	8.84282	9.12944	8.25328	8.91242	5.37347	4.84095	9.1903	8.70262	7.01631	6.06111	7.51589	5.88795	12.6454	6.05333	7.88886	7.99901
	59201	59250	-	CDS	CCNA_00057	tRNA threonylcarbamoyl adenosine modification protein, YeaZ family	9.95755	7.93674	12.7298	20.1048	5.89522	5.93123	4.2758	3.62767	6.26904	2.81787	4.41134	3.66805	7.31488	2.9949	4.64799	3.53277	5.83635	3.35095	5.30839	5.50286
	59251	59300	-	CDS	CCNA_00057	tRNA threonylcarbamoyl adenosine modification protein, YeaZ family	12.6834	11.6692	17.4797	22.6578	12.2203	12.7928	11.9822	10.4799	11.941	7.0808	9.61918	9.13416	15.3762	9.05602	10.0871	9.42072	12.6454	10.8095	12.9023	12.1971
	59301	59350	-	CDS	CCNA_00057	tRNA threonylcarbamoyl adenosine modification protein, YeaZ family	16.9668	18.2331	28.3096	30.7157	18.3611	18.1426	18.3461	16.8396	18.8071	13.8003	16.9101	15.6072	23.3628	15.0458	15.8229	18.1349	20.4272	20.1057	21.8234	19.8557
	59351	59400	-	CDS	CCNA_00057	tRNA threonylcarbamoyl adenosine modification protein, YeaZ family	19.025	23.8531	26.2196	27.6042	22.4141	22.6201	22.3236	22.3035	23.8821	17.8465	25.3652	19.0595	26.6471	21.4635	19.2842	21.5106	20.9136	23.1324	26.0259	23.8268
	59401	59450	-	CDS	CCNA_00057	tRNA threonylcarbamoyl adenosine modification protein, YeaZ family	21.3615	23.7244	21.9447	25.4501	24.5634	25.6438	23.318	24.0053	24.9767	21.0256	28.061	23.3029	23.736	29.8777	23.141	23.0808	22.859	25.9429	26.9106	22.0114
	59451	59500	-	CDS	CCNA_00057	tRNA threonylcarbamoyl adenosine modification protein, YeaZ family	25.0886	22.2658	28.6896	32.8698	24.9319	25.9346	24.561	21.3629	25.2752	20.7366	23.956	23.3029	23.2882	28.7368	22.3499	25.3574	21.8863	28.6452	24.8462	22.0114
	59501	59550	-	CDS	CCNA_00057	tRNA threonylcarbamoyl adenosine modification protein, YeaZ family	23.6979	23.3383	29.5446	33.508	21.0017	22.1549	21.379	19.885	23.086	15.5344	19.851	19.7068	20.3772	22.1052	20.0753	18.7629	19.9409	21.4029	20.57	20.7634
	59551	59600	-	CDS	CCNA_00057	tRNA threonylcarbamoyl adenosine modification protein, YeaZ family	22.474	23.038	33.0595	36.6993	15.3521	18.3752	14.7664	15.5408	21.0958	8.09234	15.3172	10.7884	15.3762	12.2648	16.6141	9.89176	14.5909	12.539	17.6946	15.998
	59601	59650	-	CDS	CCNA_00057	tRNA threonylcarbamoyl adenosine modification protein, YeaZ family	21.4727	20.6784	33.0595	36.4599	14.8609	17.5029	13.9212	13.2567	22.0909	7.0808	10.5995	7.19225	15.8987	8.05772	12.7572	8.32164	8.75452	9.72857	14.9667	11.4028
	59651	59700	-	CDS	CCNA_00057	tRNA threonylcarbamoyl adenosine modification protein, YeaZ family	18.0794	18.8766	30.1145	33.2687	16.7031	17.9681	17.8987	16.4365	21.7924	8.59811	10.9058	10.7165	17.0929	11.6944	12.955	9.81325	12.1591	10.4852	17.5472	12.5374
	59701	59750	-	CDS	CCNA_00057	tRNA threonylcarbamoyl adenosine modification protein, YeaZ family	19.1919	20.2065	36.4794	37.0184	18.6068	18.9567	18.7936	18.4966	21.3944	9.3929	16.1137	12.3707	17.8393	12.1935	16.0207	11.9329	16.05	14.5929	20.2751	16.9057
	59751	59800	-	CDS	CCNA_00058	hypothetical protein	23.4753	23.6386	40.5644	38.8534	21.4316	21.1663	21.2795	22.1243	23.7826	13.6558	21.3215	15.3914	23.5121	13.9049	21.7565	16.5648	17.9954	21.7271	21.6022	21.7278
	59801	59850	-	CDS	CCNA_00058	hypothetical protein	26.6462	25.9553	37.6194	36.9386	23.7651	24.6553	27.8921	26.6477	27.4644	18.6413	24.8138	22.224	27.2442	23.3888	23.7344	23.8658	17.0227	27.0238	27.0581	27.9682
	59851	59900	-	CDS	CCNA_00058	hypothetical protein	25.8118	27.2852	37.8094	40.2894	24.6862	27.7954	31.621	28.26	28.0614	20.5921	26.1617	25.4606	26.2738	27.9524	23.9322	25.2004	18.4818	27.6724	30.8182	27.9114
	59901	59950	-	CDS	CCNA_00058	hypothetical protein	26.98	29.2158	36.4794	40.6883	28.1865	27.2139	30.9249	29.5588	29.9521	22.1094	27.7547	25.8921	27.916	27.5959	25.02	25.0434	25.2908	27.1319	31.5554	29.6701
	59951	60000	-	CDS	CCNA_00058	hypothetical protein	25.9786	29.6877	34.3895	38.1353	27.511	25.9927	29.6323	30.6337	29.7531	22.0372	26.1617	24.0221	27.5428	22.8183	29.2724	23.5518	25.2908	25.0781	30.6707	31.4287
	60001	60050	-	CDS	CCNA_00058	hypothetical protein	24.5879	27.2423	33.5345	36.4599	25.9144	24.9461	30.378	30.2754	26.3698	20.8811	24.7525	21.1452	24.8557	19.253	29.1735	23.7873	20.4272	24.2133	31.1868	30.3508
	60051	60100	-	CDS	CCNA_00058	hypothetical protein	24.6435	29.13	28.9746	29.7583	28.7392	28.2606	33.5103	30.768	26.5688	23.988	29.8991	25.3886	28.2892	25.3141	26.9979	26.1425	25.2908	24.1052	32.2927	31.2018
	60101	60150	-	CDS	CCNA_00058	hypothetical protein	25.9786	32.7337	24.8896	25.849	31.5026	31.5169	36.1454	30.7232	31.4447	27.5284	31.4308	29.2005	33.0662	35.3684	26.9979	29.2042	31.1272	26.5914	33.4724	31.3153
	60151	60200	-	CDS	CCNA_00058	hypothetical protein	28.5932	31.3179	27.0746	29.9977	31.7482	30.1795	36.5929	32.246	33.9324	27.6729	31.5534	26.3236	31.5734	33.2292	33.5248	32.6585	24.3181	28.1048	32.8825	30.4076
	60201	60250	-	CDS	CCNA_00058	hypothetical protein	25.4224	26.5559	30.3045	32.7102	28.0023	26.109	32.0188	30.7232	29.355	26.6614	29.2251	26.1079	28.9609	26.0271	31.2503	27.3201	18.4818	24.97	29.7122	28.9326
	60251	60300	-	CDS	CCNA_00058	hypothetical protein	27.2025	25.3547	32.2995	32.8698	28.3707	27.6209	33.56	33.5448	28.36	26.3001	27.9385	28.9128	28.1399	27.0254	28.9757	25.4359	20.9136	25.2943	31.7029	29.9537
	60301	60350	-	CDS	CCNA_00058	hypothetical protein	28.315	24.8828	32.2995	32.7102	31.2569	29.7143	32.8143	33.1417	33.2359	27.7452	30.0829	28.8409	27.5428	29.3073	30.2614	27.0061	27.2363	29.51	28.7538	29.8403
	60351	60400	-	CDS	CCNA_00058	hypothetical protein	26.5906	23.896	20.7097	18.2699	31.3183	27.9117	30.9747	31.3055	32.9374	27.6007	29.1026	26.0359	27.1695	26.9541	33.2282	28.2622	31.1272	29.6181	26.4682	28.3085
	60401	60450					26.4793	26.7275	21.4697	18.1103	31.6868	32.0403	34.8527	34.2613	36.1216	25.5053	27.4484	23.4467	28.737	21.8913	28.0857	26.6135	34.5317	29.6181	30.1546	28.9893
	60451	60500					24.1429	25.4834	32.3945	30.4763	28.9848	32.1566	30.6764	29.9619	29.8526	21.0979	25.7941	20.5698	24.6317	19.8234	23.141	21.6677	34.5317	27.4562	28.6801	21.8413
	60501	60550	-	CDS	CCNA_00059	malonic semialdehyde reductase	24.2541	24.754	32.6795	29.3594	28.3707	31.8658	31.0244	28.7079	27.9619	23.4822	27.0195	22.224	26.9456	25.3141	25.8112	23.7088	31.6136	25.2943	28.0902	22.6355
	60551	60600	-	CDS	CCNA_00059	malonic semialdehyde reductase	25.8118	27.6713	32.2045	25.849	32.8536	32.6799	36.4437	31.5294	36.6192	28.3232	33.0851	28.769	33.0662	33.5144	32.437	28.9687	31.1272	33.0771	32.3664	32.9037
	60601	60650	-	CDS	CCNA_00059	malonic semialdehyde reductase	29.5945	28.0145	27.7396	24.5726	35.2485	31.924	37.3386	34.1718	40.102	28.6122	34.5555	31.5021	31.4241	37.0798	31.9426	33.208	37.4499	35.4552	35.463	36.4777
	60651	60700	-	CDS	CCNA_00059	malonic semialdehyde reductase	29.9283	29.6877	35.8145	34.1463	32.4851	30.4121	35.9465	34.8435	35.7236	29.2625	32.2273	33.6597	31.648	35.9388	33.4259	34.5426	38.4226	33.5095	37.6748	35.3431
	60701	60750	-	CDS	CCNA_00059	malonic semialdehyde reductase	28.7044	32.9053	39.6144	41.7255	33.1606	31.4588	34.455	34.754	33.7334	31.9358	33.1463	35.6016	34.4098	37.7215	35.9972	34.9352	37.9363	34.9148	36.0528	33.6979
	60751	60800	-	CDS	CCNA_00059	malonic semialdehyde reductase	30.5958	35.0504	41.0394	42.6828	33.4676	35.0059	34.6041	36.2767	36.4202	33.3809	35.9034	38.7662	36.649	38.4346	38.2717	35.6417	34.5317	33.5095	34.2834	34.4354
	60801	60850	-	CDS	CCNA_00059	malonic semialdehyde reductase	30.9296	34.5355	31.7295	31.7528	32.3009	34.1918	35.151	37.2172	37.4152	34.826	39.0281	37.112	36.7983	38.1494	38.5684	39.41	29.6681	33.6176	35.6105	37.045
	60851	60900	-	CDS	CCNA_00059	malonic semialdehyde reductase	30.0952	32.6908	25.2696	21.3813	36.1082	33.9592	39.4268	38.2921	36.2211	38.1496	38.5992	37.9751	36.4997	42.713	37.5795	42.9428	34.5317	33.8338	36.7901	38.6902
	60901	60950	-	CDS	CCNA_00059	malonic semialdehyde reductase	30.0395	31.6183	29.5446	26.5671	37.5206	31.9821	39.1782	39.0087	33.7334	34.6815	33.8203	37.6874	34.9323	40.2886	41.0407	38.3109	30.1545	30.699	36.0528	37.272
	60951	61000	-	CDS	CCNA_00059	malonic semialdehyde reductase	28.3707	31.5325	28.2146	28.8009	33.0378	30.9936	35.3499	37.889	31.9423	31.8636	31.247	34.7386	33.8873	37.8641	40.4474	35.9557	24.8045	30.8071	33.9147	35.9104
	61001	61050	-	CDS	CCNA_00059	malonic semialdehyde reductase	29.4276	34.7501	29.7345	30.6359	36.6609	35.064	39.3274	40.5762	37.2162	37.0658	35.8422	38.5505	37.1715	41.5721	48.0622	40.7446	36.9635	35.5633	37.3062	38.8604
	61051	61100	-	CDS	CCNA_00059	malonic semialdehyde reductase	30.3733	35.1791	30.4945	27.3649	44.2755	38.2622	41.863	43.8903	38.3108	43.5686	43.562	45.0954	42.695	43.9253	53.1057	47.1821	39.8817	43.8867	39.3706	39.3143
	61101	61150	-	CDS	CCNA_00059	malonic semialdehyde reductase	30.5402	32.2189	18.4297	16.2753	44.8282	39.5415	39.7748	43.2633	41.0971	49.7101	45.6451	45.6708	45.6807	46.7062	51.1279	52.0495	40.8544	50.4805	37.8223	37.6691
	61151	61200	-	CDS	CCNA_00060	mitochondrial-type Fe-S cluster assembly protein NFU	29.6501	31.9186	14.3448	17.1529	43.1088	40.5882	40.1229	41.9645	40.5	46.9645	46.1353	41.5712	44.7103	48.3463	48.7544	51.4999	41.3408	49.0752	36.5689	39.8816
	61201	61250	-	CDS	CCNA_00060	mitochondrial-type Fe-S cluster assembly protein NFU	32.9879	34.5355	20.2347	22.1791	42.3105	38.6111	41.0675	41.248	37.7138	40.6062	43.9909	37.9032	41.1275	46.1358	46.2821	46.0045	40.3681	39.8871	38.1172	40.1085
	61251	61300	-	CDS	CCNA_00060	mitochondrial-type Fe-S cluster assembly protein NFU	31.9309	35.0504	23.7496	24.413	35.8626	32.331	35.4991	36.5902	36.0221	35.693	36.0872	36.3928	32.0959	39.0051	40.4474	34.6997	27.7227	31.3476	33.7673	34.7191
	61301	61350	-	CDS	CCNA_00060	mitochondrial-type Fe-S cluster assembly protein NFU	31.319	34.6642	31.1595	28.8807	36.8451	33.087	37.3386	37.1724	35.3256	35.9098	35.1682	34.8824	31.648	39.219	38.964	34.3856	21.3999	29.7262	33.5461	36.4777
	61351	61400	-	CDS	CCNA_00060	mitochondrial-type Fe-S cluster assembly protein NFU	30.4289	33.7633	29.8295	26.3277	37.7048	32.6799	38.7805	34.7988	33.2359	30.7075	34.0041	32.7247	33.8127	40.3599	39.854	35.7202	26.7499	30.4829	35.3155	35.0595
	61401	61450	-	CDS	CCNA_00060	mitochondrial-type Fe-S cluster assembly protein NFU	28.3707	31.3179	25.1746	20.9824	33.5905	32.6799	35.0516	33.9478	34.9275	30.852	35.2907	34.4509	33.5887	35.511	38.5684	34.7782	32.5863	35.5633	34.2096	34.0951
	61451	61500	-	CDS	CCNA_00060	mitochondrial-type Fe-S cluster assembly protein NFU	26.7018	30.6744	28.0246	27.0458	32.2395	33.3196	33.9578	34.6644	33.6339	32.2971	34.2492	34.7386	31.5734	32.5161	35.9972	33.7576	30.1545	33.9419	31.8503	31.6556
	61501	61550	-	CDS	CCNA_00060	mitochondrial-type Fe-S cluster assembly protein NFU	27.9256	31.2321	30.2095	29.9179	30.4586	31.5169	33.2617	34.9331	31.7433	30.9966	30.4505	33.372	32.0213	32.1596	34.2171	33.8361	28.209	31.0233	33.3249	30.0105
	61551	61600	-	CDS	CCNA_00060	mitochondrial-type Fe-S cluster assembly protein NFU	27.8144	31.5754	30.7795	30.5561	28.4321	31.5751	33.1126	34.0374	33.6339	27.1671	32.9625	31.8617	33.3648	32.3022	31.9426	33.9931	26.7499	29.6181	35.6105	31.0316
	61601	61650	-	CDS	CCNA_00060	mitochondrial-type Fe-S cluster assembly protein NFU	25.1442	30.6744	30.3045	30.1572	30.8885	30.3539	32.9634	31.5742	37.1167	24.3493	33.5139	24.3098	33.0662	25.3854	39.5573	27.5556	28.6954	33.1852	32.8825	30.5778
	61651	61700	-	CDS	CCNA_00060	mitochondrial-type Fe-S cluster assembly protein NFU	25.5892	28.7439	30.3045	29.1999	38.3189	31.0517	30.9249	30.9472	37.2162	32.4416	34.2492	23.5187	37.3955	23.674	44.502	33.1295	39.8817	33.0771	31.6292	31.8826
	61701	61750	-	CDS	CCNA_00060	mitochondrial-type Fe-S cluster assembly protein NFU	25.0329	25.0544	19.3797	18.9081	48.5741	36.6922	30.7758	33.4104	33.5344	43.5686	41.2951	29.4882	40.3065	30.876	41.4363	43.4923	58.8498	37.0767	31.3343	29.5566
	61751	61800	-	CDS	CCNA_00060	mitochondrial-type Fe-S cluster assembly protein NFU	26.6462	26.7275	17.8597	18.9879	57.4784	41.9257	36.3443	37.7994	40.0025	50.7216	47.5445	38.1908	44.3371	42.0713	48.7544	51.971	67.6044	48.3186	32.9563	34.3787
	61801	61850					30.874	31.3179	20.5197	19.6261	55.9431	44.8913	42.6585	41.6062	45.3759	52.528	51.4657	44.0885	51.2041	51.6264	51.029	56.8383	52.0408	49.3995	36.1266	40.0518
	61851	61900	+	CDS	CCNA_00061	cytochrome p450	31.2077	34.7929	18.7147	15.2382	46.302	37.6226	40.4212	42.278	40.301	46.1697	47.3607	48.3319	46.3524	50.0577	43.8098	52.8345	37.9363	42.1571	41.0663	37.7258
	61901	61950	+	CDS	CCNA_00061	cytochrome p450	32.6541	36.6806	19.2847	20.025	39.8541	32.2147	40.7692	42.5467	39.1069	40.823	41.8465	44.8077	40.9036	48.0611	42.2275	47.7316	36.4772	43.3462	40.1078	38.1229
	61951	62000	+	CDS	CCNA_00061	cytochrome p450	32.3203	35.7368	17.7647	19.7857	36.8451	32.9707	41.515	42.0541	39.8035	41.401	40.131	40.2766	36.3505	48.6315	42.4252	42.6288	30.1545	45.7243	38.5596	41.4133
	62001	62050	+	CDS	CCNA_00061	cytochrome p450	31.5971	33.2056	22.4197	20.9026	34.9414	34.0755	42.0619	42.4572	36.3207	37.3548	38.7218	43.0096	34.0366	45.2088	36.9861	40.0381	24.8045	40.5357	42.762	40.1085
	62051	62100	+	CDS	CCNA_00061	cytochrome p450	31.2634	32.3476	18.9047	14.0415	30.6428	31.8077	39.576	39.9939	34.1315	35.693	35.7196	40.4924	31.1256	40.4312	34.8105	40.7446	26.2636	34.05	40.7714	36.4777
	62101	62150	+	CDS	CCNA_00061	cytochrome p450	31.8197	32.2189	21.0897	16.2753	31.8096	31.168	37.1895	39.5909	37.6143	36.7045	38.4154	40.7801	33.6634	42.6417	37.6784	41.2942	24.8045	36.7524	38.9282	36.2508
	62151	62200	+	CDS	CCNA_00061	cytochrome p450	32.0422	31.9615	22.7047	17.8709	33.5905	32.7381	40.5206	42.0989	37.6143	36.4878	41.4789	42.4343	37.3955	50.6994	34.4149	42.2362	35.0181	40.86	43.9417	38.1229
	62201	62250	+	CDS	CCNA_00061	cytochrome p450	33.8223	32.1331	24.6046	23.5354	36.0468	38.3204	44.2495	46.1296	31.2457	38.4386	41.2338	43.2973	32.1705	46.7062	35.4038	38.3109	30.1545	39.8871	43.868	38.747
	62251	62300	+	CDS	CCNA_00061	cytochrome p450	33.5998	32.605	27.1696	29.1999	35.1257	38.2041	40.8189	43.5768	32.1413	33.3809	40.376	42.8658	31.648	43.7113	34.4149	33.2865	23.3454	36.7524	42.0248	35.7402
	62301	62350	+	CDS	CCNA_00061	cytochrome p450	29.5945	31.7041	23.8446	25.3704	32.7921	34.0173	38.0844	39.5909	31.8428	31.5746	38.7831	40.2766	32.0213	40.2173	29.5691	34.0716	20.4272	37.1848	39.2231	35.9104
	62351	62400	+	CDS	CCNA_00061	cytochrome p450	30.9296	30.8889	23.7496	24.7321	30.1516	32.2729	38.7805	37.1724	31.4447	28.54	35.9647	37.4716	31.5734	36.7232	30.1625	34.0716	23.3454	34.8067	36.8638	39.0306
	62401	62450	+	CDS	CCNA_00061	cytochrome p450	29.8727	28.3149	27.8346	28.0829	27.2654	27.0394	34.2064	32.2907	31.6437	24.277	30.328	30.2794	30.6777	33.0152	29.3713	28.4192	22.3727	26.0509	33.3249	34.1518
	62451	62500	+	CDS	CCNA_00061	cytochrome p450	27.6475	28.1003	31.4445	27.0458	27.1426	24.7135	31.8199	31.4398	28.0614	24.2048	26.7744	26.4675	26.4978	29.6638	31.7448	25.593	20.9136	25.4024	30.0809	30.748
	62501	62550	+	CDS	CCNA_00061	cytochrome p450	26.0899	28.4865	24.2246	20.4239	27.3882	25.1787	34.0572	32.9625	29.6536	25.6498	29.0413	29.9198	27.6174	33.657	33.2282	29.5968	23.3454	28.429	32.4402	33.0172
	62551	62600	+	CDS	CCNA_00061	cytochrome p450	25.9786	29.13	21.1847	21.2218	27.8181	27.9117	34.6538	34.53	33.8329	30.2018	33.6978	34.7386	29.8566	35.7962	32.0414	33.9146	29.1817	31.4557	33.1774	33.1874
	62601	62650	+	CDS	CCNA_00061	cytochrome p450	26.0343	28.4436	21.6597	19.4666	26.2828	27.4465	33.9081	33.9926	32.8379	31.5746	33.3914	35.242	28.8117	34.5127	29.4702	33.7576	36.9635	29.4019	34.5045	33.7547
	62651	62700	+	CDS	CCNA_00061	cytochrome p450	26.7018	28.0574	25.3646	24.7321	27.9409	25.4112	34.0075	32.649	33.7334	29.7683	30.7569	33.5878	31.2748	35.9388	32.0414	35.7987	32.0999	28.5371	36.3477	33.8114
	62701	62750	+	CDS	CCNA_00061	cytochrome p450	28.6488	29.8164	31.3495	27.9234	31.2569	28.9584	35.6482	36.8589	30.3501	30.563	33.1463	31.8617	32.2452	37.6502	33.7226	35.8772	35.9908	31.2395	36.6426	36.2508
	62751	62800	+	CDS	CCNA_00061	cytochrome p450	30.9852	31.4037	32.8695	30.4763	35.1257	32.7962	37.4381	39.2326	29.156	34.6815	33.0851	35.1701	32.0213	40.9303	35.8983	33.208	30.6408	37.0767	34.0622	36.5912
	62801	62850	+	CDS	CCNA_00061	cytochrome p450	32.8766	33.5059	28.4046	28.8807	33.222	34.657	37.2392	38.8295	33.3354	36.3433	31.9822	36.5366	33.5141	41.5721	34.6127	34.6211	24.8045	38.6981	33.1037	34.8326
	62851	62900	+	CDS	CCNA_00061	cytochrome p450	31.8753	34.1065	19.0947	17.3125	31.564	33.087	39.6754	41.8302	32.6388	34.0312	36.1485	36.177	35.9773	43.7113	37.1839	37.7614	25.7772	36.7524	34.2096	38.2364
	62901	62950	+	CDS	CCNA_00061	cytochrome p450	29.5389	31.4037	20.8997	20.6633	33.2834	31.1099	37.2392	40.8001	30.8477	34.826	35.5358	35.3139	34.5591	39.5755	34.9094	33.1295	25.7772	33.9419	36.0528	37.272
	62951	63000	+	CDS	CCNA_00061	cytochrome p450	31.9309	32.7337	25.9346	24.413	33.0378	32.9707	38.9794	39.2774	34.43	36.4878	35.2295	38.3347	33.0662	41.2869	35.5027	37.9184	28.209	34.2662	36.9376	37.3287
	63001	63050	+	CDS	CCNA_00061	cytochrome p450	34.6567	34.1065	20.8047	17.1529	32.915	32.4473	41.9625	41.2032	34.7285	34.4647	38.9056	42.8658	35.3801	47.5619	37.975	42.7858	33.0726	39.9952	40.5502	43.0017
	63051	63100	+	CDS	CCNA_00061	cytochrome p450	34.5455	34.6642	14.2498	12.1267	34.7572	35.064	44.0009	43.7112	35.027	35.5485	41.4789	42.3623	37.3955	51.5551	37.3817	45.612	37.4499	43.6705	43.1307	42.8883
	63101	63150	+	CDS	CCNA_00061	cytochrome p450	31.5971	32.9053	16.0548	13.483	30.8271	34.3081	38.5319	38.7847	33.9324	32.9474	36.5161	36.8243	31.2748	44.3531	33.8215	39.0175	31.6136	40.3195	36.4952	35.6268
	63151	63200	+	CDS	CCNA_00061	cytochrome p450	25.1442	26.084	20.4247	19.7857	25.9758	23.7831	26.848	28.4391	22.887	19.4361	24.9363	23.5906	19.1829	26.7402	24.8222	24.3369	19.4545	29.2938	24.4039	22.4653
	63201	63250					23.3641	25.7408	26.2196	26.0086	25.6073	20.9338	25.1079	25.0354	15.8219	15.8234	19.4834	17.4052	16.5704	20.9643	19.1853	19.4695	12.6454	22.8081	19.9065	16.3951
	63251	63300					24.3654	24.5395	21.2797	21.6207	25.1775	23.4923	23.8649	26.7373	17.414	19.8696	21.9342	22.6556	19.1083	25.7419	21.2621	22.9238	18.4818	25.1862	20.2751	21.6711
	63301	63350	-	CDS	trpS	tryptophanyl-tRNA synthetase	25.923	27.6284	27.3596	26.0884	25.4845	26.865	24.2129	26.5133	24.2801	20.5921	24.6913	27.4744	21.9446	30.876	24.4267	26.692	16.05	27.0238	22.3395	23.7701
	63351	63400	-	CDS	trpS	tryptophanyl-tRNA synthetase	24.5323	26.6846	39.7094	36.6993	24.2564	22.3875	21.9756	21.0942	23.8821	16.9795	20.8926	23.8783	22.6911	25.8845	28.3824	22.8452	14.5909	22.2676	22.192	23.2595
	63401	63450	-	CDS	trpS	tryptophanyl-tRNA synthetase	23.0303	24.325	39.0444	37.8162	18.0541	19.0148	17.8987	18.3623	20.2003	11.0547	15.9911	14.0249	19.2575	12.764	23.0421	12.0114	17.9954	16.1062	19.9802	18.3807
	63451	63500	-	CDS	trpS	tryptophanyl-tRNA synthetase	25.7561	26.1269	39.7094	40.6085	19.0366	19.48	19.3902	18.0488	21.1953	11.8495	18.9933	13.881	19.7054	12.764	20.7676	13.5815	17.509	12.539	21.7497	19.8557
	63501	63550	-	CDS	trpS	tryptophanyl-tRNA synthetase	30.9296	27.7571	40.2794	43.3211	24.9319	25.2368	25.5056	23.9158	24.5786	21.0979	26.1617	23.231	26.4978	23.1748	27.3935	23.8658	18.4818	18.2681	26.0259	26.323
	63551	63600	-	CDS	trpS	tryptophanyl-tRNA synthetase	29.7614	28.0145	38.6644	39.4916	28.4935	29.3073	29.5328	30.5441	27.8624	26.1556	29.1639	31.7178	31.0509	31.8743	31.0525	28.0266	25.2908	25.6186	30.8182	30.2941
	63601	63650	-	CDS	trpS	tryptophanyl-tRNA synthetase	28.8713	28.9155	32.4895	33.1889	32.6693	32.0403	31.7204	32.6938	27.6634	29.5515	30.6343	36.8962	33.5887	38.4346	33.3271	32.58	31.1272	32.1043	33.4724	32.3931
	63651	63700	-	CDS	trpS	tryptophanyl-tRNA synthetase	29.4276	29.0442	28.3096	28.2425	34.88	33.2033	35.0019	36.6798	31.7433	34.3924	34.6168	41.715	33.9619	43.4974	35.5027	37.6829	30.1545	35.1309	36.9376	35.5133
	63701	63750	-	CDS	trpS	tryptophanyl-tRNA synthetase	27.5362	29.5161	27.0746	26.1682	36.1082	32.6218	37.985	38.6951	34.43	32.8751	35.2907	43.2254	33.2902	43.2122	35.6016	36.7408	32.5863	35.0229	34.7257	37.9527
	63751	63800	-	CDS	trpS	tryptophanyl-tRNA synthetase	29.817	31.4896	28.4996	28.8807	35.8012	36.4596	38.7308	37.3068	34.231	29.6237	37.4351	39.1978	33.3648	40.5025	37.8762	39.567	36.9635	35.3471	33.3249	34.2652
	63801	63850	-	CDS	trpS	tryptophanyl-tRNA synthetase	29.817	31.9615	21.7547	21.2218	35.8626	33.4359	36.2946	37.7994	33.9324	31.4301	39.2732	38.8381	33.5141	39.8607	40.7441	42.1577	32.5863	37.509	36.6426	36.2508
	63851	63900	-	CDS	trpS	tryptophanyl-tRNA synthetase	28.1482	30.1596	20.1397	19.4666	33.8361	35.0059	36.394	37.8442	32.2408	35.2595	37.6189	41.4993	34.6337	40.5025	39.854	42.0007	33.0726	40.3195	36.2003	36.7047
	63901	63950	-	CDS	trpS	tryptophanyl-tRNA synthetase	29.9839	30.1596	23.7496	22.9769	29.8445	33.5522	36.742	36.9485	32.9374	32.9474	35.1682	39.6293	35.604	41.5721	36.9861	39.881	25.7772	36.6443	38.9282	35.1729
	63951	64000	-	CDS	trpS	tryptophanyl-tRNA synthetase	30.874	29.1729	21.5647	22.0993	29.4147	29.3654	34.4052	34.6644	33.0369	31.1411	33.8203	36.7524	32.2452	37.2937	35.0082	33.051	24.8045	30.1586	36.5689	34.6056
	64001	64050	-	CDS	trpS	tryptophanyl-tRNA synthetase	31.2077	28.272	26.8846	31.1944	30.52	27.2139	32.0188	31.5742	31.1462	25.2886	30.3892	30.639	30.4538	31.803	32.437	28.3407	29.1817	24.8619	31.408	31.4854
	64051	64100	-	CDS	trpS	tryptophanyl-tRNA synthetase	29.1495	26.3843	35.5295	38.2151	28.555	24.4809	29.5328	29.8723	27.6634	23.41	28.6737	27.3305	29.6327	24.1731	31.1514	22.4527	24.8045	23.5648	30.5233	28.5922
	64101	64150	-	CDS	trpS	tryptophanyl-tRNA synthetase	26.1455	26.942	39.4244	39.6512	26.5285	25.7601	30.7261	31.6637	29.4546	25.2163	27.3258	25.2448	25.9006	21.3922	31.547	20.5686	18.4818	23.1324	30.8919	29.4999
	64151	64200	-	CDS	trpS	tryptophanyl-tRNA synthetase	23.6422	28.3578	33.4395	35.1037	25.9144	27.3883	32.5159	33.276	30.1511	21.6037	26.2842	26.3956	26.4978	24.601	32.0414	22.6882	17.9954	22.1595	29.8597	31.2018
	64201	64250	-	CDS	trpS	tryptophanyl-tRNA synthetase	26.5906	28.0574	28.1196	25.5299	27.6338	27.4465	32.2673	33.4552	30.9472	22.1817	27.9385	28.769	29.2595	26.8828	26.7012	25.3574	15.5636	27.9967	30.3758	32.1662
	64251	64300	-	CDS	trpS	tryptophanyl-tRNA synthetase	26.7574	29.6019	32.2045	30.1572	28.8006	28.3187	33.1623	32.5595	28.0614	26.4446	29.7766	29.4882	28.737	29.8064	29.4702	28.5762	25.2908	31.6719	30.9656	30.6912
	64301	64350	-	CDS	trpS	tryptophanyl-tRNA synthetase	26.5349	33.1627	33.0595	30.3168	33.2834	31.3425	33.7589	34.7988	29.2555	32.2249	33.2076	32.5809	30.3045	32.5161	33.0304	30.2248	38.909	34.4824	33.9147	32.9604
	64351	64400	-	CDS	trpS	tryptophanyl-tRNA synthetase	26.7018	30.3312	28.6896	27.2053	36.231	34.9477	30.4775	31.5742	31.5442	39.3057	33.6978	29.7759	32.2452	34.0849	32.3381	31.0884	40.3681	33.8338	32.7351	32.5633
	64401	64450	-	CDS	CCNA_03913	hypothetical protein	23.0859	24.5824	29.4495	31.2742	35.2485	36.6922	27.3452	27.1403	24.5786	42.8461	27.6934	22.5117	27.9906	30.163	28.0857	28.9687	36.4772	24.97	26.6157	24.848
	64451	64500	-	CDS	CCNA_03913	hypothetical protein	22.3071	22.8235	31.7295	30.0774	31.6254	32.5636	22.4231	23.7814	21.4939	39.7392	25.2427	18.1245	24.4825	21.6061	26.0089	22.6882	29.6681	21.2948	23.814	21.4441
	64501	64550	-	CDS	mviN	MviN-family integral membrane protein	22.2515	23.6815	35.6245	35.2632	25.2389	26.9231	20.2355	20.7359	22.489	24.1325	21.3215	15.6072	21.9446	15.4737	22.3499	16.3292	18.4818	20.8624	22.6344	21.6143
	64551	64600	-	CDS	mviN	MviN-family integral membrane protein	22.8634	23.9389	35.8145	37.9758	20.449	22.9108	19.3405	18.8549	24.7777	14.8119	19.2996	15.1756	20.9743	15.1171	20.1742	13.7386	19.4545	18.16	21.0861	19.4586
	64601	64650	-	CDS	mviN	MviN-family integral membrane protein	24.2541	24.4966	37.0494	38.8534	16.8259	19.8289	14.1201	14.2867	24.6781	13.8726	19.4222	14.7441	19.8547	14.7606	19.6798	13.346	23.8318	15.89	16.8836	16.1115
	64651	64700	-	CDS	mviN	MviN-family integral membrane protein	21.7508	21.4935	38.9494	39.332	15.1065	16.6889	10.4906	12.1818	21.2948	11.9218	15.9298	12.2987	15.7494	12.5501	16.9108	11.3049	18.4818	13.62	12.8286	13.9557
	64701	64750	-	CDS	mviN	MviN-family integral membrane protein	19.8595	19.7775	40.0894	43.3211	15.3521	17.9681	11.2861	11.8683	19.3047	9.3929	16.3587	9.70954	15.5255	9.62648	15.6251	9.65624	12.6454	13.0795	12.6812	14.0692
	64751	64800	-	CDS	mviN	MviN-family integral membrane protein	22.474	22.3087	42.0844	46.0336	15.782	20.2941	13.3246	12.8536	21.9914	9.46515	15.9298	9.63761	18.3618	11.9083	16.4163	9.65624	16.05	12.9714	17.326	16.4519
	64801	64850	-	CDS	mviN	MviN-family integral membrane protein	23.3641	21.8368	39.4244	43.3211	16.0276	19.3056	15.6613	15.272	22.2899	11.994	15.2559	10.7884	16.6451	12.6927	17.0097	10.7553	18.9681	12.8633	16.8836	16.3951
	64851	64900	-	CDS	mviN	MviN-family integral membrane protein	20.8052	19.3914	34.6745	36.2206	16.6417	19.7708	18.9428	18.7654	16.5184	12.0663	16.4813	12.2987	15.8987	12.6927	16.713	13.8171	14.1045	13.1876	17.9895	17.0759
	64901	64950	-	CDS	mviN	MviN-family integral membrane protein	22.7522	23.0809	34.3895	38.614	22.1685	23.5505	23.6163	22.617	17.7125	15.4622	22.3631	17.9087	20.3772	17.9694	17.4052	18.0564	17.9954	19.0248	26.0259	23.7701
	64951	65000	-	CDS	mviN	MviN-family integral membrane protein	26.2012	24.2821	36.0044	39.8107	24.6862	25.4112	26.152	25.125	21.7924	19.5806	23.711	21.1452	22.2432	20.8217	20.2731	20.4116	21.8863	24.8619	30.1546	26.096
	65001	65050	-	CDS	mviN	MviN-family integral membrane protein	25.5892	23.3383	33.0595	35.343	21.6158	25.9927	25.0582	24.5875	17.9116	19.5083	21.7504	24.166	23.8853	21.1069	20.2731	20.8826	17.509	25.1862	28.6063	23.1461
	65051	65100	-	CDS	mviN	MviN-family integral membrane protein	25.7561	23.6815	23.4646	24.8917	22.9668	24.8298	22.1248	22.0347	15.7224	18.569	22.1792	24.6694	22.3925	23.3175	16.4163	23.3948	14.5909	18.0519	24.1827	22.6355
	65101	65150	-	CDS	mviN	MviN-family integral membrane protein	22.7522	21.1074	18.9047	20.7431	21.4316	20.236	19.3902	19.1684	16.2199	17.0517	19.3609	21.2171	21.0489	23.1035	15.3285	21.6677	14.1045	14.3767	20.2014	18.4374
	65151	65200	-	CDS	mviN	MviN-family integral membrane protein	18.1906	17.0318	19.9497	25.9288	12.8958	13.6069	12.728	12.4505	11.2445	8.81487	11.3347	12.083	13.5848	12.6214	11.1749	11.0693	11.1863	10.3771	12.6074	9.70092
	65201	65250	-	CDS	mviN	MviN-family integral membrane protein	16.2992	14.4148	19.9497	24.8917	9.21128	9.12944	7.20919	7.47927	8.55774	4.7687	6.80082	4.24343	7.38952	5.63327	8.01036	4.39634	8.26816	5.72905	7.7414	6.6942
	65251	65300	-	CDS	mviN	MviN-family integral membrane protein	17.5231	16.088	24.3196	29.7583	12.7116	12.9091	10.6398	11.1517	11.742	8.95938	12.6826	9.85338	12.8384	13.4058	10.5816	10.5198	10.2136	9.08	12.9023	13.2749
	65301	65350	-	CDS	mviN	MviN-family integral membrane protein	22.1403	22.0513	31.5395	34.3856	17.8085	18.1426	13.6229	14.242	16.7175	14.1616	18.1355	16.7579	18.4365	19.5382	10.9772	17.2713	14.1045	13.7281	18.5056	17.473
	65351	65400	-	CDS	mviN	MviN-family integral membrane protein	20.4158	22.9522	34.3895	37.2577	18.8524	20.236	15.2139	14.4659	17.9116	14.8841	18.6869	19.2033	19.1829	19.1103	12.5595	16.8003	21.3999	14.7009	19.9802	17.8701
	65401	65450	-	CDS	mviN	MviN-family integral membrane protein	18.58	21.7081	33.9145	36.3004	19.3437	19.1893	17.4015	16.5708	18.4091	13.1501	18.6869	16.1826	16.869	15.9015	17.4052	14.2881	17.0227	15.7819	20.4226	18.3807
	65451	65500	-	CDS	mviN	MviN-family integral membrane protein	20.3045	21.0645	33.7245	34.3058	20.7561	19.073	20.136	21.7212	18.8071	14.9564	20.0348	15.6791	18.5111	13.3345	22.0532	13.1105	22.3727	15.89	21.3073	19.1749
	65501	65550	-	CDS	mviN	MviN-family integral membrane protein	24.6992	22.0084	35.2445	35.1037	21.1859	23.8412	23.2186	23.871	23.086	18.569	24.7525	22.0802	25.0796	20.5365	22.9433	20.8041	25.2908	22.0514	24.7725	22.522
	65551	65600	-	CDS	mviN	MviN-family integral membrane protein	26.0343	25.655	30.3045	30.4763	23.8879	26.109	24.9587	25.6176	29.355	23.2655	27.3258	26.4675	26.3485	25.528	23.6355	26.221	23.3454	24.6457	26.7631	25.0182
	65601	65650	-	CDS	mviN	MviN-family integral membrane protein	26.5349	30.6315	27.5496	25.7693	28.4321	27.7372	27.0469	30.9472	30.9472	26.7336	27.816	30.7109	28.5877	30.2343	27.8879	30.2248	26.7499	27.9967	30.8182	28.3653
	65651	65700	-	CDS	mviN	MviN-family integral membrane protein	30.5402	31.5754	21.0897	16.6742	29.5375	29.4236	32.7148	34.1718	29.9521	33.8144	35.9034	35.6736	34.783	37.0798	31.6459	34.6211	32.0999	33.8338	35.8316	34.7191
	65701	65750	-	CDS	mviN	MviN-family integral membrane protein	32.5985	31.9186	17.9547	16.036	29.7217	30.6447	35.8471	35.6945	31.4447	33.7422	34.5555	36.8962	32.693	38.0781	32.437	36.8193	29.1817	35.1309	36.7901	37.4989
	65751	65800	-	CDS	mviN	MviN-family integral membrane protein	29.0938	28.272	21.7547	21.3015	29.5375	30.4702	34.7036	34.3509	31.0467	29.1902	28.6125	35.242	30.0806	35.0832	33.2282	33.9146	23.3454	31.2395	36.0528	35.0027
	65801	65850	-	CDS	mviN	MviN-family integral membrane protein	25.5336	26.942	28.1196	25.131	28.555	27.272	31.4221	32.2012	29.8526	27.6729	26.9582	31.1424	29.8566	28.5942	34.5138	32.1875	19.9409	24.5376	32.5876	29.4431
	65851	65900	-	CDS	mviN	MviN-family integral membrane protein	24.4767	28.7439	30.8745	29.1201	29.7217	28.6676	29.5825	32.6042	30.3501	25.9388	26.223	29.0567	28.737	26.5976	34.316	28.8117	30.6408	26.8076	30.7444	31.2018
	65901	65950	-	CDS	mviN	MviN-family integral membrane protein	25.3667	29.6019	29.4495	30.955	29.169	28.3769	31.273	35.1123	28.957	28.9012	30.7569	27.4744	26.3485	30.5195	35.7005	28.7332	31.6136	31.2395	33.6198	32.3931
	65951	66000	-	CDS	mviN	MviN-family integral membrane protein	25.8674	28.4436	26.4096	28.3223	27.3268	28.435	32.8143	33.8135	28.0614	30.3463	33.5752	27.834	27.1695	32.3022	35.1071	33.2865	30.6408	31.6719	34.1359	31.372
	66001	66050	-	CDS	mviN	MviN-family integral membrane protein	30.5402	28.3578	26.3146	25.7693	31.1341	34.1918	34.8527	36.8141	32.2408	36.7768	34.0654	36.6805	31.5734	36.5806	38.964	37.4474	36.9635	32.4286	33.03	35.2297
	66051	66100	-	CDS	mviN	MviN-family integral membrane protein	31.8753	29.2158	26.1246	26.3277	33.4062	36.6341	36.8912	38.4712	33.7334	47.1812	36.5161	38.6224	33.2902	44.7096	41.0407	40.2736	39.3954	34.5905	34.7257	36.8749
	66101	66150					29.9839	29.0442	23.2746	28.7212	31.1955	33.9011	34.803	34.8435	32.2408	43.4963	36.2098	35.6736	32.0213	39.3616	34.6127	36.5838	34.5317	35.6714	33.841	32.1095
	66151	66200					28.927	30.846	26.5046	27.8436	31.9938	30.1795	31.9193	36.3663	33.5344	36.4878	34.433	38.4066	28.1399	36.6519	32.7337	34.5426	25.2908	36.9686	30.0809	29.6133
	66201	66250					21.3615	23.896	21.4697	18.7485	22.4755	21.9804	28.2899	29.6932	24.9767	24.7828	29.0413	29.2725	22.8403	32.1596	25.9101	26.2995	19.9409	30.699	23.3717	25.8124
	66251	66300					22.3071	20.4639	8.35987	4.38796	19.4051	21.3408	29.0356	28.3496	25.7727	23.9158	27.142	28.0498	23.6614	34.7979	21.5587	28.8902	19.4545	32.969	19.759	27.5143
	66301	66350	-	CDS	CCNA_00064	methyl-accepting chemotaxis protein	26.0343	23.3383	14.8198	10.6109	23.3966	24.0157	32.8143	30.3649	27.6634	24.4938	31.0632	33.1563	24.1092	35.511	21.8554	32.9725	27.7227	31.4557	24.7725	32.2797
	66351	66400	-	CDS	CCNA_00064	methyl-accepting chemotaxis protein	28.8157	26.2985	27.6446	22.0196	26.4671	28.3769	35.0516	33.6791	27.8624	25.9388	31.6759	32.9405	23.8107	34.8692	30.3603	33.208	35.9908	29.4019	31.3343	32.3931
	66401	66450	-	CDS	CCNA_00064	methyl-accepting chemotaxis protein	30.9296	28.4436	23.8446	20.025	29.7831	29.6561	36.2448	37.4859	38.1118	30.7075	35.4745	34.0193	29.7074	37.2224	33.5248	33.5221	28.209	34.8067	35.5367	37.5556
	66451	66500	-	CDS	CCNA_00064	methyl-accepting chemotaxis protein	27.6475	28.4865	19.7597	18.0305	26.2828	29.3073	36.1951	35.0675	36.3207	29.7683	32.1048	31.6459	28.737	36.3667	28.5802	28.6547	25.2908	33.4014	33.9147	37.045
	66501	66550	-	CDS	CCNA_00064	methyl-accepting chemotaxis protein	23.2528	25.3118	27.5496	25.6895	23.7037	25.9346	32.0685	29.4244	26.7678	24.9996	26.5906	27.4025	27.1695	29.4499	24.13	28.0266	27.7227	25.0781	30.3758	31.996
	66551	66600	-	CDS	CCNA_00064	methyl-accepting chemotaxis protein	24.6435	24.9257	32.4895	31.7528	21.3088	24.7716	28.2899	27.6778	24.9767	20.0141	23.956	22.8714	27.5428	23.1035	22.6466	25.3574	27.2363	24.2133	27.5741	32.2797
	66601	66650	-	CDS	CCNA_00064	methyl-accepting chemotaxis protein	25.5892	26.8562	31.9195	30.1572	23.0282	25.4694	30.6764	27.8569	30.1511	19.5083	23.2208	25.5325	27.1695	23.6027	24.2289	24.4154	27.7227	29.6181	26.7631	33.8114
	66651	66700	-	CDS	CCNA_00064	methyl-accepting chemotaxis protein	22.7522	25.226	28.5946	27.684	24.502	25.0042	31.0244	27.9017	27.2654	15.6789	20.0348	22.9433	21.2729	20.2513	23.2399	20.8041	19.4545	24.6457	24.1089	24.1672
	66701	66750	-	CDS	CCNA_00064	methyl-accepting chemotaxis protein	21.9177	23.1238	26.6946	27.1255	26.5285	27.1557	29.9803	28.4391	19.4042	14.2338	18.013	20.2821	20.5264	21.7487	20.0753	17.6639	15.5636	19.4571	25.5835	22.1816
	66751	66800	-	CDS	CCNA_00064	methyl-accepting chemotaxis protein	23.6979	22.9522	20.6147	21.3015	26.7741	25.5857	29.8311	27.8569	19.7027	16.4014	22.3631	22.7994	22.4671	26.3837	19.3831	21.5891	20.9136	20.2138	25.2149	22.8624
	66801	66850	-	CDS	CCNA_00064	methyl-accepting chemotaxis protein	21.5283	22.9093	17.4797	19.1474	22.0457	20.8175	24.4615	22.6617	19.4042	16.3292	23.037	20.8575	21.0489	28.0237	15.8229	21.5891	16.5363	20.1057	20.8649	18.4374
	66851	66900	-	CDS	CCNA_00064	methyl-accepting chemotaxis protein	19.0807	18.3189	22.3247	27.8436	15.2293	14.5373	16.6557	16.0334	14.4288	9.3929	13.2953	12.2268	14.4805	18.5399	11.1749	12.7965	8.75452	12.539	15.4091	13.2749
	66901	66950	-	CDS	CCNA_00064	methyl-accepting chemotaxis protein	18.8582	16.7744	25.7446	33.2687	9.02705	10.9902	8.8499	9.76336	13.4337	3.75716	7.96492	5.7538	8.28522	5.34804	7.71368	6.83002	6.32271	6.7019	9.87951	8.33939
	66951	67000	-	CDS	CCNA_00064	methyl-accepting chemotaxis protein	18.6356	18.1472	27.3596	32.3911	9.33409	11.2228	7.01032	7.79277	14.7273	5.997	9.31283	6.54495	10.3005	7.27334	7.61479	7.22255	11.6727	7.99905	10.1007	8.67977
	67001	67050	-	CDS	CCNA_00064	methyl-accepting chemotaxis protein	20.0264	19.563	32.2045	36.779	14.0011	15.4677	13.5234	15.6751	18.0111	8.02009	13.6629	8.84647	15.824	10.0543	11.6694	11.3834	15.5636	12.1067	17.2523	14.523
	67051	67100	-	CDS	CCNA_00064	methyl-accepting chemotaxis protein	23.8091	23.7673	40.4694	42.1244	21.2473	23.1434	21.7767	21.3182	22.887	10.2599	18.3193	12.7303	19.3322	10.9813	14.7351	14.6806	13.1318	16.5386	22.4869	19.0047
	67101	67150	-	CDS	CCNA_00064	methyl-accepting chemotaxis protein	28.4819	27.2423	36.0994	33.9069	24.9933	26.4579	27.1463	23.9605	27.0664	15.4622	22.4856	19.9945	24.4078	18.112	17.603	19.6265	17.9954	22.3757	24.2564	21.5009
	67151	67200	-	CDS	CCNA_00064	methyl-accepting chemotaxis protein	27.0912	28.3149	31.8245	30.4763	25.2389	26.6905	28.439	25.2593	29.7531	19.0748	25.4878	22.7994	25.6767	25.528	20.5698	24.5724	25.2908	24.7538	28.2377	24.2807
	67201	67250	-	CDS	CCNA_00064	methyl-accepting chemotaxis protein	25.0886	27.3281	39.7094	36.3004	22.844	25.4694	30.3283	23.6022	29.2555	17.124	24.1398	20.6418	24.8557	22.6757	18.9875	21.2751	27.2363	24.1052	27.6479	23.7134
	67251	67300	-	CDS	CCNA_00064	methyl-accepting chemotaxis protein	24.421	26.084	48.2593	40.0501	20.0806	24.2483	29.9306	23.2887	26.9668	14.4506	21.3828	16.6141	23.5868	17.3277	18.1964	16.0152	19.9409	24.5376	24.6988	22.7489
	67301	67350	-	CDS	CCNA_00064	methyl-accepting chemotaxis protein	26.3124	25.655	46.9293	44.9167	22.2913	25.9346	28.6876	25.4833	26.3698	14.5951	23.037	19.5629	24.4078	19.253	16.0207	18.9985	17.9954	25.9429	24.3301	24.1105
	67351	67400	-	CDS	CCNA_00064	methyl-accepting chemotaxis protein	28.315	26.0411	36.0044	36.8588	23.458	25.4694	27.0966	26.379	32.2408	16.3292	24.3237	23.4467	26.5724	23.1748	16.9108	24.3369	21.8863	24.97	24.7725	24.0537
	67401	67450	-	CDS	CCNA_00064	methyl-accepting chemotaxis protein	27.6475	25.4834	32.3945	30.0774	19.5279	22.3293	23.666	21.2734	32.2408	17.6297	22.5469	19.2033	24.6317	21.9626	18.2953	22.6097	20.4272	18.4843	22.6344	21.1605
	67451	67500	-	CDS	CCNA_00064	methyl-accepting chemotaxis protein	23.6979	21.5794	32.9645	33.8272	16.0276	17.8518	20.7326	18.7206	26.0713	12.572	18.013	14.3126	21.87	14.4041	18.4931	14.4451	15.5636	13.8362	19.5378	16.1682
	67501	67550	-	CDS	CCNA_00064	methyl-accepting chemotaxis protein	20.1932	22.3516	32.0145	35.1834	15.782	17.7937	19.1914	19.6611	23.9816	10.0432	16.7876	12.2987	18.8097	13.691	18.2953	10.8338	17.0227	14.0524	20.2751	15.8846
	67551	67600	-	CDS	CCNA_00064	methyl-accepting chemotaxis protein	23.0859	25.3547	40.4694	39.4916	16.8873	19.5382	22.4728	20.8255	24.8772	15.3176	20.2799	18.9875	20.4518	20.0373	21.5587	16.8003	17.9954	18.2681	22.7081	22.4086
	67601	67650	-	CDS	CCNA_00064	methyl-accepting chemotaxis protein	27.6475	27.6713	39.0444	38.614	20.449	20.5849	23.318	22.2587	22.887	17.0517	21.5666	19.2033	20.0786	19.1816	20.372	18.7629	15.0772	19.4571	21.0861	24.6211
	67651	67700	-	CDS	CCNA_00064	methyl-accepting chemotaxis protein	32.7653	33.5488	41.5144	39.4916	26.7741	27.0394	27.5938	30.8128	26.3698	25.7943	28.5512	25.3886	25.1542	28.5229	25.4156	29.2042	21.3999	28.3209	29.5648	30.8047
	67701	67750	-	CDS	CCNA_00064	methyl-accepting chemotaxis protein	34.8792	35.3936	46.0743	45.4752	30.0902	31.168	33.3612	33.5895	30.2506	31.9358	32.2886	35.3139	31.2748	34.4414	32.1403	35.3277	30.1545	30.0505	34.1359	34.322
	67751	67800	-	CDS	CCNA_00064	methyl-accepting chemotaxis protein	32.0978	34.321	39.0444	37.8162	33.0378	30.2376	33.2617	31.2159	28.1609	32.8751	31.1245	36.6805	31.872	34.2275	33.7226	34.9352	30.1545	28.7533	33.2512	33.2441
	67801	67850	-	CDS	CCNA_00064	methyl-accepting chemotaxis protein	30.2621	32.3047	40.1844	37.7364	40.4068	32.1566	33.0131	33.0521	23.8821	38.2941	34.3717	36.3928	33.3648	38.0068	36.5905	37.3689	35.0181	34.2662	36.7164	33.8681
	67851	67900	-	CDS	CCNA_00064	methyl-accepting chemotaxis protein	31.2634	31.275	35.9095	36.1408	47.1617	35.2385	33.1623	29.7379	23.1855	52.3112	37.1288	33.8755	38.5897	38.1494	36.2939	37.8399	48.6362	33.0771	37.2325	33.7547
	67901	67950	-	CDS	CCNA_00064	methyl-accepting chemotaxis protein	32.4316	30.4599	35.5295	35.6621	51.0305	40.3556	33.6595	31.2607	24.2801	59.392	40.5598	35.3139	41.5754	40.7164	38.5684	40.5091	54.959	30.5909	35.9054	35.2297
	67951	68000	-	CDS	CCNA_00064	methyl-accepting chemotaxis protein	28.4819	24.7111	31.7295	33.5878	38.8716	30.9354	26.848	25.5728	21.9914	41.4732	32.0435	30.0636	30.1552	34.3701	34.0193	31.4809	37.4499	26.4833	27.0581	27.8547
	68001	68050	-	CDS	CCNA_00064	methyl-accepting chemotaxis protein	22.1403	18.7908	25.4596	31.5933	20.8175	15.8166	16.3574	14.1524	17.016	17.7742	15.8686	13.881	16.0479	16.6146	19.8776	15.7012	18.4818	15.2414	14.6718	15.3172
	68051	68100	-	CDS	CCNA_00064	methyl-accepting chemotaxis protein	20.6383	17.375	17.6697	22.578	11.6062	13.5488	11.6839	13.391	18.5086	9.75416	11.1509	7.91147	13.2862	8.48556	14.0429	10.0488	20.4272	11.0257	10.9117	11.6865
	68101	68150	-	CDS	CCNA_00064	methyl-accepting chemotaxis protein	25.7561	21.7081	11.0198	14.9191	21.3702	23.2016	23.7655	25.1698	22.2899	23.0487	22.8532	21.7925	22.0939	27.7385	20.9654	24.4939	27.7227	27.24	19.9802	21.7845
	68151	68200	-	CDS	CCNA_03914	hypothetical protein	29.3164	24.5824	7.88488	8.93547	30.7657	31.168	33.7589	35.6945	28.758	34.826	35.2295	37.3997	30.3791	46.2071	25.6134	37.2904	31.6136	42.6976	27.0581	32.1662
	68201	68250					27.0356	25.0973	4.65493	2.23387	29.2919	27.9117	36.8415	39.3222	35.3256	29.9128	35.5358	38.6224	30.0806	44.2105	24.4267	38.1539	28.6954	46.3728	22.7081	30.9181
	68251	68300	-	CDS	CCNA_00065	S-adenosylmethionine-dependent methyltransferase	28.0925	25.5692	5.88991	5.18577	29.7217	27.272	41.863	45.0548	36.4202	26.7336	34.0041	39.8451	29.4088	40.4312	25.1189	36.8978	19.4545	46.2648	24.5513	30.748
	68301	68350	-	CDS	CCNA_00065	S-adenosylmethionine-dependent methyltransferase	29.7058	27.8	15.1998	12.5256	30.9499	30.005	38.1341	42.5467	36.0221	28.4677	35.0457	40.5643	31.2748	45.9932	26.9979	35.7987	21.3999	43.0219	29.5648	36.7614
	68351	68400	-	CDS	CCNA_00065	S-adenosylmethionine-dependent methyltransferase	27.5919	30.1167	21.2797	18.1901	27.204	28.435	36.2946	39.0087	33.0369	32.5139	36.1485	34.8105	31.9466	38.9337	32.5359	33.051	21.3999	38.3738	31.7766	35.8537
	68401	68450	-	CDS	CCNA_00065	S-adenosylmethionine-dependent methyltransferase	32.1534	31.5325	23.8446	20.4239	32.8536	30.2958	41.9127	41.8302	34.3305	33.5977	36.8225	39.9889	34.4844	41.786	36.9861	36.5838	29.6681	34.05	36.5689	37.1585
	68451	68500	-	CDS	CCNA_00065	S-adenosylmethionine-dependent methyltransferase	34.4898	32.0902	24.6996	20.9824	38.3189	31.924	44.1004	43.129	37.6143	32.0803	39.6408	41.3554	38.5897	46.8488	38.2717	38.7035	32.5863	32.2124	39.2968	36.1941
	68501	68550	-	CDS	CCNA_00065	S-adenosylmethionine-dependent methyltransferase	32.7653	33.5917	19.8547	19.307	36.7837	33.3777	43.7523	42.7259	40.7985	32.8751	46.748	40.4924	38.8136	48.7741	38.6673	41.7652	32.0999	37.7252	42.9095	39.5979
	68551	68600	-	CDS	CCNA_00065	S-adenosylmethionine-dependent methyltransferase	34.6567	33.9349	16.7197	17.0731	34.5116	36.5759	45.8902	45.6818	37.8133	33.5254	48.7698	42.5781	40.0825	46.2784	40.843	45.926	33.559	42.1571	43.1307	43.5691
	68601	68650	-	CDS	CCNA_00065	S-adenosylmethionine-dependent methyltransferase	33.9336	34.6642	21.8497	21.6207	33.1606	37.8552	44.1004	42.5915	35.9226	34.1034	39.5795	40.1327	37.9179	40.0747	39.3596	40.0381	35.9908	37.2929	42.3934	40.6191
	68651	68700	-	CDS	CCNA_00065	S-adenosylmethionine-dependent methyltransferase	33.0435	33.034	26.7896	27.8436	34.88	36.6341	40.3218	38.9191	33.7334	26.9504	34.3717	36.1051	32.3198	37.8641	33.2282	35.0137	30.6408	39.779	39.4443	34.4922
	68701	68750	-	CDS	CCNA_00065	S-adenosylmethionine-dependent methyltransferase	32.2091	35.222	28.6896	28.5616	34.0203	30.6447	38.333	37.4411	30.4496	22.3984	34.1266	32.2213	30.3045	34.7979	29.5691	30.3818	32.5863	34.9148	36.7164	31.8258
	68751	68800	-	CDS	CCNA_00065	S-adenosylmethionine-dependent methyltransferase	28.2038	35.7797	35.3395	34.2261	29.3533	29.4817	35.7476	34.3061	30.1511	19.7251	28.9801	25.3886	28.1399	24.3158	27.0968	25.907	23.8318	28.3209	31.9241	29.1028
	68801	68850	-	CDS	CCNA_00065	S-adenosylmethionine-dependent methyltransferase	27.9256	31.5754	38.3794	38.8534	27.3882	29.2491	35.2007	32.3355	28.957	19.2916	28.3674	23.6625	28.2145	18.7538	27.6901	23.7873	18.9681	27.24	30.8919	28.9893
	68851	68900	-	CDS	CCNA_00065	S-adenosylmethionine-dependent methyltransferase	26.9243	27.8429	36.0994	35.1037	26.3442	25.2368	30.0797	30.6784	25.3747	19.4361	27.4484	23.0152	29.2595	24.6723	26.0089	22.2172	23.3454	25.7267	29.1962	27.8547
	68901	68950	-	CDS	CCNA_00065	S-adenosylmethionine-dependent methyltransferase	24.7548	28.6152	43.9843	39.9703	26.7127	26.9813	29.4831	29.6484	28.2605	21.4592	23.6497	26.8271	27.0203	27.2394	24.2289	23.9443	25.7772	26.8076	29.786	28.7624
	68951	69000	-	CDS	CCNA_00065	S-adenosylmethionine-dependent methyltransferase	26.2568	28.5294	40.9444	41.2468	30.0902	29.5399	32.5159	30.0962	31.8428	27.3839	27.7547	30.7828	29.0356	27.8098	23.141	28.5762	30.1545	30.0505	33.1774	29.3864
	69001	69050	-	CDS	CCNA_00065	S-adenosylmethionine-dependent methyltransferase	24.0873	25.3547	33.3445	32.5507	29.2919	29.0165	27.3949	27.633	28.758	27.8897	30.5731	30.4232	28.2145	26.8828	22.8444	28.6547	27.7227	29.8343	29.7122	27.2307
	69051	69100	-	CDS	CCNA_00065	S-adenosylmethionine-dependent methyltransferase	23.2528	22.9522	26.7896	26.6469	23.0896	27.3302	23.1688	23.4231	24.4791	23.4822	28.1223	27.0429	26.1246	30.0203	19.6798	25.2004	17.509	26.5914	23.9615	23.2595
	69101	69150	-	CDS	CCNA_00066	Rieske (2Fe-2S) domain protein	22.8078	22.2658	27.8346	29.5988	18.5454	21.6897	21.1801	18.1384	24.6781	17.991	20.3412	19.3471	22.3925	23.8166	19.0864	18.0564	18.4818	19.6733	19.4641	18.6643
	69151	69200	-	CDS	CCNA_00066	Rieske (2Fe-2S) domain protein	21.0277	20.1636	36.5744	35.8217	16.3347	17.4448	15.7608	15.272	21.9914	11.416	12.6826	10.5007	17.0183	11.3378	18.4931	10.6768	16.5363	12.3229	14.5243	14.0692
	69201	69250	-	CDS	CCNA_00066	Rieske (2Fe-2S) domain protein	21.4171	20.3352	36.1945	36.1408	15.2293	18.0844	11.6341	12.3162	21.5934	7.80333	13.1115	10.5007	16.4958	11.0526	14.834	9.34221	15.5636	11.7824	14.4506	13.2182
	69251	69300	-	CDS	CCNA_00066	Rieske (2Fe-2S) domain protein	22.029	21.4077	40.0894	37.896	17.0102	19.4219	10.9381	12.137	23.6831	10.4767	16.9714	14.6003	19.3322	13.4771	13.2517	12.718	20.9136	15.3495	17.1785	15.998
	69301	69350	-	CDS	CCNA_00066	Rieske (2Fe-2S) domain protein	21.9177	21.8797	40.9444	38.5342	17.9927	21.2245	16.258	16.8843	21.7924	14.0893	17.4616	15.1756	21.0489	13.0492	14.3395	13.5815	19.9409	16.9709	19.5378	16.622
	69351	69400	-	CDS	CCNA_00066	Rieske (2Fe-2S) domain protein	24.5323	23.2096	41.5144	37.9758	20.2034	24.132	18.4456	21.1838	22.887	14.4506	21.1377	15.9668	23.3628	14.9032	16.0207	17.1143	17.9954	20.2138	24.7725	19.7422
	69401	69450	-	CDS	CCNA_00066	Rieske (2Fe-2S) domain protein	25.923	25.1402	41.7994	42.2042	21.493	26.3416	21.2795	24.274	26.8673	16.5459	22.6694	18.9156	25.6767	16.9711	17.3063	18.6059	19.4545	20.7543	28.2377	21.6143
	69451	69500	-	CDS	CCNA_00066	Rieske (2Fe-2S) domain protein	24.9773	26.4272	41.5144	45.3954	24.1335	25.5275	24.2627	26.5133	28.0614	19.5806	21.5053	19.8506	25.9753	19.039	16.713	18.0564	18.9681	21.7271	24.9937	23.373
	69501	69550	-	CDS	CCNA_00067	YciI-like protein	26.5906	26.2556	42.9393	42.2839	23.7651	24.4809	24.2129	25.5728	26.3698	20.6644	24.2624	20.8575	27.6174	21.2496	18.4931	21.4321	16.5363	25.5105	26.0259	24.848
	69551	69600	-	CDS	CCNA_00067	YciI-like protein	26.8131	27.4997	39.5194	39.8107	20.9403	25.8764	27.5441	26.1103	27.9619	22.9765	26.7744	23.5906	25.6021	23.9592	18.9875	22.7667	16.5363	23.1324	28.4589	25.6989
	69601	69650	-	CDS	CCNA_00067	YciI-like protein	26.7574	29.1729	36.5744	37.4971	23.0896	26.6324	30.3283	29.4244	28.758	21.9649	25.3039	28.8409	25.1542	28.5229	22.251	25.0434	20.4272	20.7543	26.542	25.3586
	69651	69700	-	CDS	CCNA_00067	YciI-like protein	21.2502	25.1831	33.6295	33.9867	21.2473	21.3408	24.3621	25.3041	20.4988	15.6789	20.1574	26.8271	21.0489	26.8828	20.7676	22.9238	16.05	19.1329	23.0768	22.7489
	69701	69750	-	CDS	CCNA_00067	YciI-like protein	20.972	22.0513	30.0195	31.1944	19.3437	19.7126	22.1745	21.3182	16.5184	16.3292	20.4025	22.7275	19.9293	23.8879	19.2842	19.7835	20.9136	18.0519	21.6759	22.4653
	69751	69800	-	CDS	CCNA_00067	YciI-like protein	21.7508	21.4935	26.0296	30.3966	20.0192	20.8756	21.5779	19.9746	17.1155	18.7135	20.5863	22.1521	20.9743	20.3939	20.0753	21.1966	21.8863	19.1329	20.7175	21.8413
	69801	69850	-	CDS	gpsA	NAD(P)H-dependent glycerol-3-phosphate dehydrogenase	17.4674	16.7315	24.4146	30.3966	14.4924	16.6307	17.8987	14.9585	15.0258	11.705	14.3981	13.5934	15.003	11.837	14.4384	14.6021	16.05	12.1067	14.893	15.7144
	69851	69900	-	CDS	gpsA	NAD(P)H-dependent glycerol-3-phosphate dehydrogenase	15.6317	13.5139	25.2696	31.3539	9.3955	10.8158	11.0375	9.58422	13.0356	3.10688	7.59731	4.67496	9.10628	4.13582	9.39487	5.73094	8.26816	6.26952	9.21596	8.96342
	69901	69950	-	CDS	gpsA	NAD(P)H-dependent glycerol-3-phosphate dehydrogenase	16.4105	12.5701	26.6946	33.0293	8.22874	9.59464	6.56285	5.95654	10.4484	3.03463	5.69798	3.88381	7.68809	3.20883	6.13139	4.31783	6.32271	3.89143	6.41431	6.46728
	69951	70000	-	CDS	gpsA	NAD(P)H-dependent glycerol-3-phosphate dehydrogenase	17.4118	13.7284	32.0145	40.3692	13.1414	13.8977	9.99343	9.9425	8.65725	7.44206	11.1509	11.148	11.9427	11.6231	9.79044	8.47865	15.5636	9.29619	10.838	11.5163
	70001	70050	-	CDS	gpsA	NAD(P)H-dependent glycerol-3-phosphate dehydrogenase	18.4688	16.1738	36.6694	42.4435	17.7471	17.7937	10.9381	12.0027	10.0504	10.6212	15.9911	15.751	15.6747	16.7572	13.0539	13.1105	23.3454	12.539	14.082	14.9201
	70051	70100	-	CDS	gpsA	NAD(P)H-dependent glycerol-3-phosphate dehydrogenase	20.8608	19.3056	39.8044	41.7255	16.5189	17.3285	10.4409	11.1069	12.1401	9.75416	12.8051	12.3707	15.6001	11.0526	11.6694	11.8544	21.3999	11.4581	14.6718	13.5019
	70101	70150	-	CDS	gpsA	NAD(P)H-dependent glycerol-3-phosphate dehydrogenase	21.3058	20.9358	41.5144	42.2042	14.431	15.6422	11.6839	10.4799	14.0307	6.50277	10.9671	8.77454	14.1073	5.9185	10.9772	7.61508	17.0227	11.35	14.1557	10.8923
	70151	70200	-	CDS	gpsA	NAD(P)H-dependent glycerol-3-phosphate dehydrogenase	20.8052	19.9491	38.3794	39.8107	14.431	16.1074	13.4737	10.9726	14.3292	7.80333	15.1334	12.0111	14.4805	8.8421	10.6805	10.5198	13.6181	12.7552	14.3769	11.4028
	70201	70250	-	CDS	gpsA	NAD(P)H-dependent glycerol-3-phosphate dehydrogenase	19.9707	20.1636	35.3395	40.449	16.089	18.7822	14.0704	11.2413	11.742	12.0663	17.5841	15.8949	15.8987	14.9745	10.4827	13.346	12.6454	15.4576	16.3675	14.0692
	70251	70300	-	CDS	gpsA	NAD(P)H-dependent glycerol-3-phosphate dehydrogenase	18.135	18.3189	31.2545	34.7047	14.1854	18.3752	12.3799	11.3309	9.95086	10.9825	15.3172	12.7303	15.6001	14.4041	9.39487	10.7553	12.6454	12.539	15.2616	13.3317
	70301	70350	-	CDS	gpsA	NAD(P)H-dependent glycerol-3-phosphate dehydrogenase	14.9641	14.0287	26.1246	29.1999	8.90423	11.8625	7.5075	7.30013	8.45823	5.997	9.43537	6.97648	11.4948	6.06111	5.43913	5.73094	6.80907	7.02619	10.9117	7.94228
	70351	70400	-	CDS	gpsA	NAD(P)H-dependent glycerol-3-phosphate dehydrogenase	14.9085	12.0982	23.9396	28.6414	7.00057	8.3735	4.47467	3.71724	6.76659	2.96237	5.14657	5.32226	7.83737	3.70798	4.64799	3.9253	6.32271	3.35095	6.56176	4.76537
	70401	70450	-	CDS	gpsA	NAD(P)H-dependent glycerol-3-phosphate dehydrogenase	15.6317	11.6263	19.2847	25.6895	8.59719	10.2924	5.27017	3.94117	4.5774	4.04617	6.86209	7.83955	8.4345	6.77419	5.04356	5.80944	9.24089	5.94524	7.88886	6.35382
	70451	70500	-	CDS	gpsA	NAD(P)H-dependent glycerol-3-phosphate dehydrogenase	15.4648	12.9991	22.9897	30.1572	9.27269	11.9788	5.91651	5.37433	4.67691	5.49123	10.1706	8.34301	10.9723	8.98471	6.42807	7.8506	10.7	8.53952	8.92105	8.28266
	70501	70550	-	CDS	gpsA	NAD(P)H-dependent glycerol-3-phosphate dehydrogenase	14.1297	12.8704	27.1696	32.9496	9.02705	11.1065	6.91088	6.49398	7.46315	4.7687	9.86425	6.68879	10.3752	6.84549	8.20815	7.06554	11.1863	7.67476	8.99477	9.24708
	70551	70600	-	CDS	gpsA	NAD(P)H-dependent glycerol-3-phosphate dehydrogenase	13.4622	11.755	21.6597	24.0939	11.9133	11.6299	7.20919	7.25534	7.96069	8.16459	11.2734	9.278	9.62877	9.48386	8.9004	8.63566	10.2136	8.32333	9.21596	9.81438
	70601	70650	-	CDS	gpsA	NAD(P)H-dependent glycerol-3-phosphate dehydrogenase	14.9085	13.6426	15.0098	15.8764	14.431	14.5373	7.65666	8.37499	8.0602	9.89867	12.3763	10.7884	11.7187	13.8336	7.51589	10.8338	12.6454	11.4581	10.4693	10.8355
	70651	70700	-	CDS	gpsA	NAD(P)H-dependent glycerol-3-phosphate dehydrogenase	13.2953	11.5404	13.0148	14.0415	10.2552	11.1065	6.01595	7.03141	7.96069	6.21376	9.80298	7.33609	8.95699	9.62648	5.83471	8.00761	9.24089	8.9719	9.73205	7.94228
	70701	70750	-	CDS	gpsA	NAD(P)H-dependent glycerol-3-phosphate dehydrogenase	15.0754	11.4546	15.9598	20.2644	7.67606	8.4898	6.21482	5.41911	8.55774	4.19068	5.69798	4.89073	6.04597	4.49236	6.72475	4.63185	7.29544	5.51286	6.1194	4.8221
	70751	70800	-	CDS	gpsA	NAD(P)H-dependent glycerol-3-phosphate dehydrogenase	18.6356	15.7448	17.7647	22.4185	15.2907	14.421	11.9822	10.2112	12.3391	8.3091	9.31283	8.6307	12.8384	11.5518	9.39487	11.0693	17.9954	9.51238	10.4693	9.70092
	70801	70850	-	CDS	gpsA	NAD(P)H-dependent glycerol-3-phosphate dehydrogenase	19.1919	17.804	26.9796	29.5988	19.9578	19.3056	14.8161	13.7941	15.8219	9.24839	14.7045	8.91839	16.869	13.0492	10.4827	11.8544	21.8863	12.3229	16.0726	14.6932
	70851	70900	-	CDS	CCNA_00069	O-sialoglycoprotein endopeptidase	18.58	19.3056	34.3895	36.3004	19.2209	18.5496	15.6116	16.7948	16.817	8.16459	14.8883	9.06223	16.9436	9.91171	13.1528	11.0693	19.4545	14.0524	19.1692	16.7922
	70901	70950	-	CDS	CCNA_00069	O-sialoglycoprotein endopeptidase	19.3588	21.1932	33.6295	33.9867	19.9578	20.0615	19.1914	19.7059	21.7924	10.2599	16.5425	14.7441	19.4068	14.3328	16.2185	14.7591	23.8318	18.0519	20.2751	17.5865
	70951	71000	-	CDS	CCNA_00069	O-sialoglycoprotein endopeptidase	20.3601	21.7081	35.7195	36.1408	19.4051	19.8871	18.5947	17.6457	21.2948	12.1385	17.2778	15.1037	18.735	15.6163	14.9329	12.875	24.3181	17.8357	20.9387	17.0192
	71001	71050	-	CDS	CCNA_00069	O-sialoglycoprotein endopeptidase	16.8555	17.9327	26.9796	29.9977	15.2293	17.3285	12.9268	14.242	15.9214	8.88712	14.9495	9.78146	14.779	9.91171	9.88933	9.49923	15.5636	11.9986	17.5472	12.5374
	71051	71100	-	CDS	CCNA_00069	O-sialoglycoprotein endopeptidase	16.2436	13.8142	16.1498	20.9026	14.5538	14.8862	11.7336	10.9726	13.7322	5.41898	10.5382	7.9834	11.2709	8.34295	7.71368	8.24313	6.80907	7.99905	13.6396	10.1548
	71101	71150	-	CDS	CCNA_00069	O-sialoglycoprotein endopeptidase	16.8555	11.4117	15.8648	20.7431	10.9307	9.88538	9.29737	7.56884	10.946	4.7687	6.18813	5.89764	7.31488	6.84549	7.21921	5.49542	3.40454	5.94524	8.77359	7.99901
	71151	71200	-	CDS	CCNA_00069	O-sialoglycoprotein endopeptidase	16.6886	10.8111	22.0397	26.8862	6.32508	8.1409	5.6182	5.23997	8.95578	2.96237	4.96276	3.02074	6.19525	3.63667	5.14245	3.61128	2.43181	4.86428	6.1194	4.93556
	71201	71250	-	CDS	CCNA_00069	O-sialoglycoprotein endopeptidase	19.5257	16.0022	23.4646	28.1627	9.70254	12.2695	6.26454	6.76269	12.1401	6.43052	8.88395	6.25726	9.55413	6.84549	8.20815	7.22255	8.26816	7.02619	10.1007	8.11247
	71251	71300	-	CDS	CCNA_00069	O-sialoglycoprotein endopeptidase	21.0277	19.3056	31.4445	32.9496	14.3082	17.3866	9.84428	9.80815	15.2248	8.16459	12.2537	8.84647	12.5398	9.34125	12.5595	9.81325	15.5636	10.8095	13.6396	11.0057
	71301	71350	-	CDS	CCNA_00069	O-sialoglycoprotein endopeptidase	19.6926	20.6355	37.8094	36.3801	16.3961	19.2474	14.6173	13.7493	14.4288	8.16459	14.1531	10.3568	16.869	11.9796	14.834	10.9908	18.9681	14.0524	18.137	13.1615
	71351	71400	-	CDS	CCNA_00069	O-sialoglycoprotein endopeptidase	20.7495	21.7939	36.8594	34.9441	19.6507	20.7593	15.9099	16.8843	17.7125	11.2715	18.6257	15.0318	20.004	16.0441	15.3285	15.7797	22.859	16.5386	20.57	18.097
	71401	71450	-	CDS	CCNA_00069	O-sialoglycoprotein endopeptidase	20.8052	20.8929	35.6245	31.9124	19.8964	21.6315	17.8987	18.3623	18.4091	15.9679	22.118	18.7718	21.7954	19.6095	19.0864	19.391	26.7499	18.3762	21.1598	20.1393
	71451	71500	-	CDS	CCNA_00069	O-sialoglycoprotein endopeptidase	19.7482	20.0778	32.2995	28.7212	18.6068	20.3523	17.6998	16.8396	15.3243	14.3061	21.1377	17.1895	20.6757	19.3243	16.713	17.0358	24.8045	17.079	20.9387	20.1393
	71501	71550	-	CDS	CCNA_00069	O-sialoglycoprotein endopeptidase	18.135	17.2034	33.2495	34.0665	15.1065	15.584	12.8274	12.4953	12.5381	9.75416	15.4397	12.3707	17.1676	12.2648	13.0539	12.4039	15.0772	13.8362	17.4735	16.0547
	71551	71600	-	CDS	CCNA_00069	O-sialoglycoprotein endopeptidase	17.0224	13.2136	32.6795	36.3801	10.071	9.94353	8.55159	8.86764	9.45332	5.8525	10.2931	7.12033	12.0173	6.06111	11.0761	7.06554	8.75452	8.86381	12.7549	9.19035
	71601	71650	-	CDS	CCNA_00069	O-sialoglycoprotein endopeptidase	18.135	11.8408	30.2095	35.7419	6.57071	6.68717	3.53002	4.65775	7.16462	2.67336	6.43321	3.66805	8.06129	3.42275	7.81257	3.68978	6.80907	4.21571	6.1194	4.48171
	71651	71700	-	CDS	CCNA_00069	O-sialoglycoprotein endopeptidase	20.5826	15.7448	28.7846	34.5452	8.53578	8.1409	5.17073	7.12098	10.5479	4.04617	7.29097	4.38727	7.38952	4.9202	9.88933	5.1814	6.32271	4.4319	6.9304	6.29709
	71701	71750	-	CDS	CCNA_00069	O-sialoglycoprotein endopeptidase	22.1959	19.6917	31.3495	37.5769	12.3431	14.5373	14.7664	14.6003	17.414	10.1877	14.3369	9.9253	17.4661	9.62648	14.6362	12.0899	13.1318	11.8905	16.7362	13.8423
	71751	71800	-	CDS	CCNA_00069	O-sialoglycoprotein endopeptidase	24.9773	25.4405	32.6795	34.3058	17.6856	22.0967	21.1304	21.139	22.1904	18.4245	21.5666	18.6279	25.7514	18.8251	19.1853	20.3331	17.509	20.5381	24.5513	22.1249
	71801	71850	-	CDS	CCNA_00069	O-sialoglycoprotein endopeptidase	28.5376	29.7306	25.8396	27.2053	28.1251	32.0403	27.5441	29.4244	25.7727	25.5776	30.0829	27.2586	30.827	29.4499	24.13	29.2827	21.3999	26.8076	29.6385	30.0105
	71851	71900	-	CDS	CCNA_00069	O-sialoglycoprotein endopeptidase	32.5985	31.4037	14.8198	17.3125	32.1781	38.4367	32.1679	34.0374	33.5344	33.2364	38.4767	34.307	35.2308	39.4329	26.8001	38.939	27.7227	34.4824	29.1962	35.797
	71901	71950	-	CDS	CCNA_00069	O-sialoglycoprotein endopeptidase	32.4872	32.3905	12.9198	11.8874	35.8626	41.7512	35.0019	37.3068	38.1118	42.7738	38.3542	36.8962	34.783	43.1409	27.0968	37.5259	30.6408	35.8876	32.3664	39.4277
	71951	72000	+	CDS	CCNA_00070	porphobilinogen deaminase	28.6488	30.1167	21.2797	16.9136	37.7048	39.4834	34.1069	36.9485	36.4202	37.7161	34.2492	34.9543	33.6634	38.1494	30.6569	31.3239	35.0181	32.3205	33.6198	34.8893
	72001	72050	+	CDS	CCNA_00070	porphobilinogen deaminase	28.5376	27.8858	29.7345	28.2425	34.6344	37.3319	32.0685	34.0374	32.6388	33.0196	32.4724	30.7109	33.9619	33.657	33.4259	29.8323	33.559	32.2124	31.9241	32.0528
	72051	72100	+	CDS	CCNA_00070	porphobilinogen deaminase	26.7574	26.6417	30.3045	29.519	29.4761	29.1328	27.3949	30.0962	29.2555	27.9619	28.5512	27.1148	27.916	29.0933	31.2503	27.2416	27.7227	28.9695	29.1224	30.5778
	72101	72150	+	CDS	CCNA_00070	porphobilinogen deaminase	26.0343	26.1269	31.6345	26.7266	28.0023	26.7487	29.0854	28.7079	27.0664	24.7828	27.9385	26.9709	27.1695	29.022	27.3935	24.1798	27.2363	28.9695	28.3114	29.273
	72151	72200	+	CDS	CCNA_00070	porphobilinogen deaminase	29.0382	27.8429	26.6946	24.1736	32.7307	29.4817	30.4775	30.3202	24.0811	23.6267	26.6519	28.4094	29.9313	30.3769	28.6791	26.9276	28.6954	27.6724	29.5648	29.1028
	72201	72250	+	CDS	CCNA_00070	porphobilinogen deaminase	27.3137	26.3414	26.1246	24.413	27.5724	26.4579	26.7486	26.8716	25.5737	20.6644	25.9166	24.9571	27.916	27.2394	27.789	27.4771	28.6954	20.5381	28.4589	24.848
	72251	72300	+	CDS	CCNA_00070	porphobilinogen deaminase	25.8118	24.8828	35.3395	37.6566	20.9403	23.7831	21.379	20.4224	24.5786	14.4506	20.2799	17.7649	24.5571	17.7555	23.4377	19.7835	26.7499	16.6467	23.6666	20.2528
	72301	72350	+	CDS	CCNA_00070	porphobilinogen deaminase	25.6449	25.2689	44.4593	40.2894	18.2997	23.0853	18.6942	19.9298	27.0664	10.5489	14.7657	9.78146	19.9293	10.6248	17.603	10.9123	21.8863	13.2957	20.8649	16.9057
	72351	72400	+	CDS	CCNA_00070	porphobilinogen deaminase	22.6409	23.6386	47.3093	40.0501	18.0541	18.8985	16.7552	18.4071	23.9816	10.6212	16.4813	10.1411	18.6604	10.4109	16.2185	11.2264	26.2636	14.9171	18.8006	16.3951
	72401	72450	+	CDS	CCNA_00070	porphobilinogen deaminase	23.8091	22.7377	39.4244	41.6457	22.9668	20.0034	15.7608	16.8396	20.2003	15.7512	19.1158	15.6072	21.1982	15.8302	19.8776	16.0937	25.2908	19.7814	22.7818	19.572
	72451	72500	+	CDS	CCNA_00070	porphobilinogen deaminase	24.8104	21.3219	38.9494	40.449	22.1071	23.0853	18.3461	18.5862	19.1057	17.6297	20.8313	18.2683	21.7954	19.3956	19.0864	18.9199	16.05	22.5919	25.8784	20.9903
	72501	72550	+	CDS	CCNA_00070	porphobilinogen deaminase	21.6952	20.7213	39.7094	38.2949	18.791	20.0034	17.3021	18.0488	17.3145	15.9679	20.5863	16.3983	19.1083	19.1816	14.6362	17.5068	17.9954	22.2676	22.9293	19.1182
	72551	72600	+	CDS	CCNA_00070	porphobilinogen deaminase	19.637	20.1207	34.2945	39.0129	16.5189	16.9796	12.181	13.615	16.0209	11.416	16.9101	12.3707	18.5111	14.2614	11.0761	12.7965	15.5636	18.0519	19.0955	16.7355
	72601	72650	+	CDS	CCNA_00070	porphobilinogen deaminase	17.7456	17.5037	34.5795	40.8479	12.8958	13.4325	7.80581	9.85293	15.7224	6.14151	11.8861	8.70262	14.6298	7.55857	11.0761	8.24313	16.5363	11.1338	12.8286	11.1192
	72651	72700	+	CDS	CCNA_00070	porphobilinogen deaminase	17.9125	16.3883	35.1495	41.0872	9.02705	9.53649	5.07129	6.31483	10.6474	2.81787	6.92336	4.09958	9.70341	4.63497	8.70261	4.23932	16.05	5.94524	7.7414	6.18363
	72701	72750	+	CDS	CCNA_00070	porphobilinogen deaminase	20.2489	15.4016	34.9595	40.3692	10.378	11.7462	6.1651	6.27005	9.95086	6.79179	9.43537	6.90456	9.62877	7.27334	7.61479	6.20197	14.5909	7.02619	8.40495	8.56631
	72751	72800	+	CDS	CCNA_00070	porphobilinogen deaminase	19.4144	14.3719	29.9245	34.3058	13.1414	12.5603	9.19793	7.52406	10.1499	12.1385	12.1925	12.946	12.6891	12.6214	7.12032	10.9908	15.5636	10.7014	11.0591	10.7788
	72801	72850	+	CDS	CCNA_00070	porphobilinogen deaminase	18.58	15.3158	30.9695	38.2151	12.1589	11.7462	8.94934	7.43448	8.25922	10.4044	11.2122	12.2987	13.1369	11.3378	7.91147	10.5198	11.1863	11.2419	11.5015	10.6653
	72851	72900	+	CDS	CCNA_00070	porphobilinogen deaminase	16.633	14.329	29.2596	36.779	8.10592	8.95499	5.51876	4.97125	8.75676	4.47969	7.59731	6.47302	7.5388	5.9185	5.9336	5.41691	5.34999	7.24238	7.7414	7.65862
	72901	72950	+	CDS	CCNA_00070	porphobilinogen deaminase	15.3535	12.184	24.6996	31.1944	6.87775	6.91977	3.18199	3.80681	9.35381	3.5404	5.57545	3.59612	6.41918	4.20713	5.43913	3.9253	6.32271	3.35095	5.30839	4.76537
	72951	73000	+	CDS	CCNA_00071	uroporphyrinogen-III synthase	15.9655	14.1145	27.4546	33.2687	9.57973	11.4554	6.46341	8.68849	14.3292	5.63574	7.35224	5.46611	9.62877	5.13412	10.2849	5.73094	12.1591	8.21524	8.62614	7.77208
	73001	73050	+	CDS	CCNA_00071	uroporphyrinogen-III synthase	18.9138	17.375	30.1145	30.7157	14.3696	16.1655	13.4737	15.0481	15.9214	10.0432	14.1531	11.3638	14.6298	10.5535	15.4274	12.4825	17.0227	14.809	13.8608	12.3673
	73051	73100	+	CDS	CCNA_00071	uroporphyrinogen-III synthase	24.421	22.9522	30.3995	29.6785	22.2299	22.969	20.8818	21.3182	15.7224	18.3523	25.6716	23.159	24.4825	22.8183	18.6908	21.8247	20.9136	21.2948	18.948	17.8701
	73101	73150	+	CDS	CCNA_00071	uroporphyrinogen-III synthase	27.2581	27.7571	34.8645	38.0555	29.7217	28.6095	22.5722	24.274	17.9116	22.2539	26.5293	27.3305	27.9906	28.7368	19.0864	24.3369	25.7772	23.6729	23.4454	20.7634
	73151	73200	+	CDS	CCNA_00071	uroporphyrinogen-III synthase	25.923	27.8858	40.4694	41.0074	28.862	28.2024	23.2683	24.0949	20.2003	20.1586	24.3849	21.6487	22.3925	24.601	19.8776	21.6677	23.3454	23.0243	22.2658	22.9759
	73201	73250	+	CDS	CCNA_00071	uroporphyrinogen-III synthase	22.8078	22.6519	37.7144	39.0129	23.0282	23.6668	20.3846	19.3924	19.7027	17.0517	21.0151	16.8299	19.7054	19.6808	16.5152	18.6059	17.509	19.2409	20.3488	22.0682
	73251	73300	+	CDS	CCNA_00071	uroporphyrinogen-III synthase	18.7469	17.8469	30.7795	36.3004	13.4485	16.2818	13.6726	12.6745	14.3292	9.89867	13.7854	10.4288	14.0326	12.1222	12.2628	13.66	13.6181	10.9176	15.1879	13.9557
	73301	73350	+	CDS	CCNA_00071	uroporphyrinogen-III synthase	17.3562	13.4281	30.3045	35.6621	6.93916	8.54795	5.41932	5.10561	11.2445	3.25139	6.92336	3.02074	7.1656	2.49575	7.31811	4.31783	8.26816	3.45905	7.22531	5.16248
	73351	73400	+	CDS	CCNA_00071	uroporphyrinogen-III synthase	17.6899	13.7713	29.8295	34.8643	6.26367	6.16383	2.28705	2.59759	9.35381	2.81787	4.77895	2.44536	5.97133	2.9236	5.24135	3.14024	6.32271	2.81048	4.86603	4.19806
	73401	73450	+	CDS	CCNA_00071	uroporphyrinogen-III synthase	18.1906	16.9031	30.5895	35.5026	9.27269	10.4669	5.76735	5.28475	13.5332	5.8525	8.94522	5.89764	10.7484	6.13242	6.82364	5.88795	8.26816	6.26952	9.43714	6.80766
	73451	73500	+	CDS	CCNA_00071	uroporphyrinogen-III synthase	19.2476	20.9787	36.4794	36.8588	13.08	14.014	12.5788	11.0622	16.6179	9.3929	14.3369	9.9253	14.7044	9.91171	13.1528	8.94968	10.2136	7.89095	13.4184	11.2894
	73501	73550	+	CDS	CCNA_00071	uroporphyrinogen-III synthase	25.1442	26.8562	40.0894	37.178	18.8524	19.3056	20.5338	17.0635	20.1007	13.8003	17.5228	16.4702	18.8097	15.3311	16.2185	14.8376	13.6181	16.1062	18.4319	18.4374
	73551	73600	+	CDS	CCNA_00071	uroporphyrinogen-III synthase	31.2634	31.4037	44.3643	45.555	26.0372	25.295	24.4615	22.9305	23.1855	18.28	23.6497	22.8714	24.781	21.5348	18.3942	23.0808	17.0227	26.2671	25.8047	22.6922
	73601	73650	+	CDS	CCNA_00071	uroporphyrinogen-III synthase	31.1521	31.6183	41.6094	41.167	31.2569	29.598	26.6989	28.2152	26.1708	28.3232	28.9801	27.9059	28.2145	27.4533	22.5477	29.6753	23.3454	32.5367	31.1131	26.8335
	73651	73700	+	CDS	CCNA_00072	hypothetical protein	27.87	29.8593	33.0595	33.5878	29.169	28.2606	27.5938	25.0354	21.2948	31.2856	28.1836	27.1148	27.8413	26.6689	21.8554	26.1425	30.6408	27.5643	28.0902	25.7557
	73701	73750	+	CDS	CCNA_00072	hypothetical protein	26.8131	28.2291	34.5795	40.1299	24.809	27.2139	24.3124	23.6022	18.8071	26.3001	25.3652	23.8063	26.1246	23.4601	20.8665	22.1387	25.7772	21.5109	24.1089	23.0326
	73751	73800	+	CDS	CCNA_00072	hypothetical protein	21.9734	22.3087	34.2945	39.4118	20.2034	24.539	19.9869	20.3329	17.5135	17.991	21.9954	17.7649	21.4221	18.112	17.4052	17.5068	18.9681	18.2681	19.0955	20.3663
	73801	73850	+	CDS	CCNA_00072	hypothetical protein	13.5178	13.9429	22.0397	26.7266	12.5273	16.9796	11.5347	11.3309	11.543	9.68191	13.1115	8.70262	12.9876	9.26994	9.69155	10.2058	13.6181	12.7552	12.2388	13.1615
	73851	73900	+	CDS	CCNA_00072	hypothetical protein	11.0701	7.67933	13.2998	19.8655	5.34254	6.62902	3.08255	3.5381	5.67199	2.67336	4.71769	2.66113	5.59812	2.63837	3.85684	4.47484	8.26816	4.64809	6.19312	5.55959
	73901	73950	+	CDS	CCNA_00072	hypothetical protein	11.5152	6.6068	11.2098	18.3496	4.91268	5.00084	1.88931	2.10494	3.08477	2.02309	3.18597	3.02074	2.61246	2.85229	3.56016	3.21875	6.80907	2.48619	3.53893	2.55287
	73951	74000	+	CDS	CCNA_00072	hypothetical protein	12.4608	8.45156	9.97485	14.6797	9.51832	9.42019	4.32551	4.79211	4.17936	4.55194	7.90366	6.4011	5.52348	6.70288	3.95573	7.8506	9.72725	5.08048	5.38212	4.6519
	74001	74050	+	CDS	CCNA_00072	hypothetical protein	11.6264	8.88057	11.3048	14.9191	8.04451	9.59464	4.77298	4.88168	3.58231	5.05771	7.29097	5.60995	5.82205	5.27673	4.15352	6.04496	8.26816	4.10762	5.6033	4.25479
	74051	74100	+	CDS	CCNA_00072	hypothetical protein	12.5165	8.23705	15.2948	19.1474	7.43043	7.61756	3.97748	3.2246	3.28379	4.04617	5.39164	3.81189	4.85171	4.13582	5.14245	4.08231	3.8909	3.45905	5.67703	3.63075
	74101	74150	+	CDS	CCNA_00072	hypothetical protein	12.9059	6.39229	14.7248	21.4611	7.30761	6.74532	2.48593	2.19452	2.48772	3.5404	5.82052	5.17842	6.71775	7.48726	4.54909	6.35899	4.86362	3.35095	5.52957	3.68748
	74151	74200	+	CDS	CCNA_00072	hypothetical protein	14.0741	7.97964	16.6247	25.7693	5.34254	5.23344	1.98874	2.14973	3.78133	2.67336	4.22754	3.59612	5.97133	4.56366	4.35131	4.00381	6.80907	2.81048	4.12875	2.6096
	74201	74250	+	CDS	CCNA_00072	hypothetical protein	16.6886	13.5997	21.1847	31.1146	9.02705	9.42019	8.15384	6.80748	8.25922	5.05771	8.57761	6.97648	8.35986	8.69948	8.99929	8.79267	9.72725	7.99905	8.47868	6.97786
	74251	74300	+	CDS	CCNA_00072	hypothetical protein	21.3615	17.9756	20.5197	27.4447	15.9048	16.5726	13.5234	11.5996	11.742	10.838	16.1749	15.0318	14.4805	18.112	10.5816	15.5442	16.5363	14.4848	15.2616	15.2605
	74301	74350	+	CDS	CCNA_00072	hypothetical protein	23.531	19.9062	29.2596	33.9069	17.9313	18.7241	13.2251	12.0027	14.1302	12.861	16.3587	16.3983	15.8987	17.6129	8.80151	16.0937	19.4545	15.5657	15.1879	14.6365
	74351	74400	+	CDS	CCNA_00072	hypothetical protein	20.9164	19.0482	38.4744	43.1615	16.2733	17.2122	13.3743	10.883	14.9263	7.65882	10.9058	10.3568	14.1073	10.7674	8.9004	11.4619	13.1318	11.0257	12.3862	10.325
	74401	74450	+	CDS	CCNA_00072	hypothetical protein	16.0211	15.3587	33.6295	36.8588	12.1589	14.6536	9.34709	7.88235	12.7371	4.91321	8.27127	5.46611	11.868	5.49066	7.02143	6.35899	7.29544	6.05333	9.14223	8.39612
	74451	74500	+	CDS	CCNA_00072	hypothetical protein	13.6847	13.1707	28.5946	35.0239	9.3955	10.6413	5.12101	4.61296	8.0602	4.04617	6.80082	5.1065	8.73307	5.77589	4.4502	5.41691	8.26816	5.18857	7.29904	6.46728
	74501	74550	+	CDS	CCNA_00072	hypothetical protein	11.6264	8.70896	21.6597	27.2851	4.17578	6.57087	2.28705	2.32887	4.07985	1.58957	3.98246	2.37344	4.25457	3.06621	2.86791	2.19817	4.37726	2.59429	3.90757	3.40383
	74551	74600	+	CDS	CCNA_00072	hypothetical protein	9.79067	7.16452	13.5848	22.3387	6.26367	9.47834	4.37523	4.74732	4.5774	1.95083	4.105	2.58921	3.65744	1.78268	3.75795	3.21875	4.37726	2.48619	4.64484	4.59517
	74601	74650	+	CDS	CCNA_00073	HemY domain membrane protein	12.3496	11.1543	19.4747	26.4873	11.7904	15.0607	8.50187	9.53943	8.0602	5.70799	9.92552	6.54495	7.76273	6.9168	7.02143	8.87118	14.5909	7.89095	8.55241	8.56631
	74651	74700	+	CDS	CCNA_00073	HemY domain membrane protein	15.5204	15.0155	30.3045	37.2577	14.4924	15.8748	9.94371	9.89772	11.0455	9.24839	16.0524	12.5145	12.6144	11.6944	9.69155	13.8956	20.9136	11.7824	11.4278	11.5163
	74701	74750	+	CDS	CCNA_00073	HemY domain membrane protein	15.2423	14.4577	24.9846	30.955	12.4659	14.8862	11.3358	9.04678	10.3489	8.59811	14.1531	12.0111	12.6891	10.6961	8.80151	12.1684	15.5636	9.62047	12.2388	11.3461
	74751	74800	+	CDS	CCNA_00073	HemY domain membrane protein	14.9641	12.0553	22.7047	26.8862	8.90423	11.6299	7.60694	7.21055	10.7469	3.5404	6.86209	4.74688	7.1656	4.9202	5.9336	5.80944	4.37726	4.10762	7.37277	6.41055
	74801	74850	+	CDS	CCNA_00073	HemY domain membrane protein	13.2396	9.65279	23.8446	28.8807	6.57071	7.67571	3.62946	3.89639	7.46315	1.66182	4.41134	2.80498	4.4785	3.77928	5.14245	3.53277	5.83635	2.81048	3.83384	4.02787
	74851	74900	+	CDS	CCNA_00073	HemY domain membrane protein	9.45689	6.6926	16.8147	22.1791	5.83381	7.21051	3.18199	3.17981	3.4828	2.52886	6.12686	5.46611	6.34454	5.34804	3.16459	5.41691	6.80907	5.40476	3.61266	4.31152
	74901	74950	+	CDS	CCNA_00073	HemY domain membrane protein	8.78935	6.00618	12.7298	18.9879	3.93014	6.10568	1.93902	2.5528	3.68182	1.15605	3.61485	3.38036	4.92635	2.06791	2.17565	2.5907	2.43181	2.81048	2.21183	2.26922
	74951	75000	+	CDS	CCNA_00073	HemY domain membrane protein	9.23438	7.59353	16.5297	21.5409	6.93916	7.03607	4.0272	3.8516	5.7715	4.33518	6.0656	4.45919	5.15027	5.13412	4.15352	4.31783	7.7818	5.51286	6.19312	5.16248
	75001	75050	+	CDS	CCNA_00073	HemY domain membrane protein	10.6251	9.8673	17.2897	25.131	11.7904	10.8158	7.20919	5.55347	5.57248	10.5489	12.3763	9.85338	10.6738	10.9813	5.34024	9.89176	10.2136	8.9719	12.2388	10.6086
	75051	75100	+	CDS	CCNA_00073	HemY domain membrane protein	10.9589	10.425	18.6197	25.7693	12.2203	10.525	6.06566	6.04612	5.97052	8.74262	9.3741	8.41493	10.8977	8.34295	5.43913	8.24313	6.80907	7.56667	9.0685	9.02016
	75101	75150	+	CDS	CCNA_00073	HemY domain membrane protein	11.237	8.88057	20.1397	27.1255	7.67606	6.45457	2.73452	4.07553	4.67691	3.82941	4.65642	2.94882	5.00099	3.77928	3.75795	3.37576	4.37726	3.78333	3.76011	4.8221
	75151	75200	+	CDS	CCNA_00073	HemY domain membrane protein	12.5165	8.53736	17.1947	28.1627	5.09691	5.64048	2.03846	2.59759	3.68182	2.38435	4.47261	2.94882	4.70242	3.63667	3.75795	3.84679	2.43181	4.10762	2.80165	3.17691
	75201	75250	+	CDS	CCNA_00073	HemY domain membrane protein	15.2979	9.26668	20.9947	29.5988	6.14085	6.39642	2.63508	3.94117	7.16462	2.74562	5.51418	3.38036	5.7474	4.06451	4.64799	3.9253	5.83635	4.75619	3.53893	3.74422
	75251	75300	+	CDS	CCNA_00073	HemY domain membrane protein	16.3549	11.4975	25.2696	35.343	9.27269	11.5136	10.0929	8.33021	11.344	5.34672	7.10716	6.97648	7.83737	6.27504	7.21921	4.94588	10.7	6.48571	6.63549	6.6942
	75301	75350	+	CDS	CCNA_00073	HemY domain membrane protein	18.6356	13.2994	25.6496	33.4282	15.2907	17.6774	17.1032	13.9732	14.0307	9.68191	12.8051	14.6003	14.3312	14.6893	10.4827	13.1105	13.6181	10.4852	12.5337	13.4451
	75351	75400	+	CDS	CCNA_00073	HemY domain membrane protein	20.8608	16.8602	30.4945	34.8643	20.5718	20.5267	19.2411	17.6457	15.2248	10.838	15.9298	17.0456	16.3465	19.1103	13.3506	17.4283	19.9409	11.9986	16.2938	16.0547
	75401	75450	+	CDS	CCNA_00073	HemY domain membrane protein	21.8065	22.6948	39.4244	44.5976	21.7386	20.643	21.0807	19.5267	14.4288	14.0171	17.8904	18.8437	19.5561	19.6808	15.0318	20.019	24.3181	18.16	19.9802	17.2461
	75451	75500	+	CDS	CCNA_00073	HemY domain membrane protein	21.4727	23.6815	39.9944	45.3156	17.3786	19.7126	18.6445	18.3175	13.8317	14.8841	18.932	16.9737	20.5264	18.3973	13.8451	18.5274	20.4272	18.4843	21.2336	17.5297
	75501	75550	+	CDS	CCNA_00073	HemY domain membrane protein	17.7456	17.2034	35.8145	38.4545	16.8873	17.2122	13.4737	14.018	13.2346	9.97092	14.2756	11.5795	15.4508	10.2682	10.4827	11.3049	16.05	12.1067	15.7777	13.5019
	75551	75600	+	CDS	CCNA_00073	HemY domain membrane protein	11.4595	9.8673	20.3297	23.695	12.5273	11.4554	7.40807	7.56884	8.15971	3.10688	5.82052	4.96265	8.28522	3.42275	5.24135	4.55335	9.72725	4.4319	7.52022	6.52401
	75601	75650	+	CDS	CCNA_00073	HemY domain membrane protein	5.67413	3.77531	7.88488	10.8502	4.91268	5.29159	2.03846	2.06016	2.68673	0.93929	1.77679	1.22268	2.38853	1.28353	1.4834	1.80564	3.40454	0.756667	1.84319	2.0423
	75651	75700	+	CDS	CCNA_00073	HemY domain membrane protein	7.17611	3.94692	8.45487	13.5628	3.86874	3.72156	0.69606	0.806149	2.58722	0.650277	1.65425	1.00691	2.53781	0.855687	1.68119	1.3346	3.8909	0.324286	1.76946	1.24807
	75701	75750	+	CDS	CCNA_00073	HemY domain membrane protein	12.0714	10.5537	20.1397	24.0939	7.55325	10.2924	7.25891	6.35962	8.75676	4.47969	6.2494	6.18533	9.55413	5.56196	5.73581	5.02438	8.75452	6.16143	8.77359	7.99901
	75751	75800	+	CDS	CCNA_00073	HemY domain membrane protein	17.5787	17.5466	27.7396	30.0774	14.6152	18.3752	17.4512	14.1972	13.5332	14.7396	15.2559	15.6072	18.4365	13.3345	11.2738	12.0899	14.5909	13.2957	18.8743	15.2605
	75801	75850	+	CDS	CCNA_00073	HemY domain membrane protein	21.6396	21.5365	34.5795	34.9441	20.7561	22.7364	22.0253	18.631	16.6179	20.4476	20.5863	19.7068	22.6911	19.4669	15.2296	18.9985	13.6181	19.5652	23.9615	17.9836
	75851	75900	+	CDS	CCNA_00073	HemY domain membrane protein	25.8118	25.9124	35.3395	36.5397	24.195	24.9461	24.1135	23.6918	22.3894	22.1094	24.5075	23.231	23.3628	24.9575	15.5263	21.7462	17.509	22.1595	25.731	22.4653
	75901	75950	+	CDS	CCNA_00073	HemY domain membrane protein	28.7601	29.13	35.7195	37.0184	24.809	25.6438	24.7101	26.379	29.6536	20.8811	24.8751	24.7413	23.3628	24.8862	16.4163	21.1181	24.8045	21.4029	27.0581	25.5287
	75951	76000	+	CDS	CCNA_00073	HemY domain membrane protein	24.8661	28.5723	37.9994	35.1834	22.4755	26.2253	23.8649	22.7513	27.9619	15.7512	20.2799	17.2614	21.4968	16.6146	18.3942	17.7424	23.3454	19.0248	22.192	21.6711
	76001	76050	+	CDS	CCNA_00073	HemY domain membrane protein	22.474	25.7837	35.3395	31.4337	22.0457	28.1443	23.0197	20.1537	26.1708	18.6413	19.6672	14.888	22.2432	12.2648	27.1957	15.2302	23.8318	18.5924	20.3488	22.0682
	76051	76100	+	CDS	CCNA_00073	HemY domain membrane protein	26.7574	27.6713	41.9894	37.2577	37.5206	49.7177	23.2683	21.8108	34.1315	46.2419	26.1617	20.4979	31.7227	17.1137	41.733	23.7873	37.4499	26.6995	25.1411	25.1316
	76101	76150	+	CDS	CCNA_00073	HemY domain membrane protein	31.764	31.6183	38.4744	32.6304	72.0322	79.0249	27.8424	27.6778	39.5049	90.0995	39.3345	32.437	48.9649	32.0883	57.8526	44.7484	67.6044	38.1576	28.0902	28.2518
	76151	76200					33.8779	33.8062	21.4697	17.9507	88.3054	86.5843	34.9521	37.2172	45.973	141.76	54.8967	41.2835	61.3554	45.5653	64.7751	62.1768	102.136	53.2909	32.5876	36.5912
	76201	76250					31.8753	30.6744	6.3649	5.0262	69.3302	65.8832	40.4709	43.3081	46.172	167.555	64.8835	45.455	60.5344	51.9117	60.9183	63.6684	101.163	61.3981	30.5233	39.3143
	76251	76300					32.1534	31.9186	6.4599	5.58467	52.6885	51.6947	42.4099	44.5173	41.0971	164.303	59.7982	47.4688	52.5477	52.696	57.9515	62.8833	79.2771	55.1286	31.1868	40.846
	76301	76350					32.5428	35.1362	11.0198	9.41416	47.1617	46.4032	42.0122	42.9498	39.6044	127.021	50.3016	47.0373	51.1295	51.5551	58.446	58.958	72.468	51.129	34.0622	43.9662
	76351	76400					30.9852	33.6346	19.6647	20.9026	38.4417	36.9248	38.5319	38.2025	39.3059	70.23	41.4789	43.8727	43.74	45.7792	50.6334	48.2027	40.8544	44.8595	36.4952	39.995
	76401	76450					31.0409	32.605	31.5395	32.3113	32.1781	33.4359	36.1951	35.7393	32.5393	43.7131	33.0238	38.1189	34.5591	35.2971	38.8651	37.8399	24.3181	37.6171	35.463	35.57
	76451	76500	-	CDS	CCNA_00074	multifunctional fatty acid oxidation complex subunit alpha FadJ	30.2064	32.0044	40.9444	36.4599	28.6778	29.3073	33.0131	32.9177	27.8624	30.9243	29.4089	29.2005	29.5581	30.8047	34.4149	29.9893	17.509	36.5362	31.7766	32.9037
	76501	76550	-	CDS	CCNA_00074	multifunctional fatty acid oxidation complex subunit alpha FadJ	27.7031	31.1463	49.7792	43.6402	27.6338	27.5628	33.9578	32.1116	31.4447	23.699	26.4681	27.5463	27.7667	31.2326	35.6016	25.4359	20.4272	32.7529	33.2512	32.5066
	76551	76600	-	CDS	CCNA_00074	multifunctional fatty acid oxidation complex subunit alpha FadJ	28.7601	29.8593	48.1643	44.1987	25.4845	26.9231	34.5047	30.8576	30.4496	22.6875	24.3849	27.1867	30.1552	29.4499	28.5802	25.2789	24.3181	28.5371	33.1037	31.372
	76601	76650	-	CDS	CCNA_00074	multifunctional fatty acid oxidation complex subunit alpha FadJ	27.7588	27.8429	47.2143	43.3211	24.2564	26.7487	29.8311	29.1557	28.559	20.3754	23.8948	25.8202	30.0806	26.2411	20.6687	23.5518	21.3999	27.9967	32.219	29.2162
	76651	76700	-	CDS	CCNA_00074	multifunctional fatty acid oxidation complex subunit alpha FadJ	23.7535	25.3976	49.5892	45.4752	24.4406	26.4579	31.4221	30.4545	28.6585	20.5199	25.1814	24.6694	28.6624	23.1748	22.8444	23.9443	21.8863	26.6995	31.0393	29.1595
	76701	76750	-	CDS	CCNA_00074	multifunctional fatty acid oxidation complex subunit alpha FadJ	23.8091	25.9124	43.0343	43.5604	23.7651	25.702	32.1679	31.0367	29.5541	20.8089	23.7722	24.2379	26.1246	22.4618	26.0089	23.3948	24.3181	25.4024	29.0487	30.4076
	76751	76800	-	CDS	CCNA_00074	multifunctional fatty acid oxidation complex subunit alpha FadJ	23.3641	26.8562	35.4345	37.4971	22.0457	24.3064	29.2842	29.8275	30.1511	19.5806	23.037	22.7994	24.1092	24.601	24.5255	23.0023	24.3181	22.2676	30.0809	28.3085
	76801	76850	-	CDS	CCNA_00074	multifunctional fatty acid oxidation complex subunit alpha FadJ	24.8104	29.0013	26.5046	28.0829	27.0197	27.1557	31.4718	32.8282	30.8477	24.9273	30.9407	29.2725	29.8566	31.09	27.4923	29.5183	24.8045	26.3752	31.7029	30.1806
	76851	76900	-	CDS	CCNA_00074	multifunctional fatty acid oxidation complex subunit alpha FadJ	27.1468	30.6744	24.2246	22.0993	31.3183	32.7381	36.8912	34.8435	35.2261	31.1411	38.1091	37.3997	35.9773	39.0051	31.4481	35.4062	27.7227	35.239	33.2512	36.1374
	76901	76950	-	CDS	CCNA_00074	multifunctional fatty acid oxidation complex subunit alpha FadJ	28.8157	30.1596	21.0897	19.2272	33.9589	36.7504	38.0844	37.6651	38.0123	36.9213	42.2754	41.0677	38.2911	42.927	29.8658	38.1539	30.6408	39.2386	36.8638	39.1441
	76951	77000	-	CDS	CCNA_00074	multifunctional fatty acid oxidation complex subunit alpha FadJ	30.6515	32.3047	16.1498	14.0415	32.4237	34.7733	36.3443	40.2627	33.2359	37.1381	39.8859	39.7012	35.604	41.5008	33.8215	36.9763	30.6408	35.1309	36.9376	35.1729
	77001	77050	-	CDS	CCNA_00074	multifunctional fatty acid oxidation complex subunit alpha FadJ	30.0952	31.2321	20.7097	18.6688	30.1516	30.4702	36.6426	38.516	28.2605	29.9128	33.1463	35.4578	32.1705	36.5093	37.8762	34.8567	29.1817	32.3205	32.5139	36.421
	77051	77100	-	CDS	CCNA_00074	multifunctional fatty acid oxidation complex subunit alpha FadJ	28.2038	30.846	24.6996	25.9288	30.5814	29.1328	37.3386	37.4859	29.9521	27.7452	30.2667	34.2351	31.872	32.5874	37.085	31.4024	26.7499	32.7529	32.5876	35.6268
	77101	77150	-	CDS	CCNA_00074	multifunctional fatty acid oxidation complex subunit alpha FadJ	32.821	35.0933	22.1347	26.5671	36.1082	35.6455	40.7195	41.1584	39.4054	31.4301	33.3301	41.2835	39.0376	38.9337	37.8762	35.7987	36.9635	39.3467	38.3384	38.8037
	77151	77200	-	CDS	CCNA_00074	multifunctional fatty acid oxidation complex subunit alpha FadJ	33.711	33.3772	16.2448	18.589	40.5296	41.1116	43.7523	41.8302	40.9976	38.5109	37.1901	46.6058	41.9486	44.0679	39.3596	42.3147	44.259	40.86	35.463	38.8604
	77201	77250	-	CDS	CCNA_00074	multifunctional fatty acid oxidation complex subunit alpha FadJ	31.5971	31.2321	13.2998	12.0469	42.6175	44.4842	43.2054	43.532	36.6192	43.0628	40.8662	49.0511	46.8749	45.7792	41.3374	47.5746	41.8272	40.7519	36.7901	40.9594
	77251	77300	-	CDS	CCNA_00074	multifunctional fatty acid oxidation complex subunit alpha FadJ	32.6541	34.4497	16.9097	11.8874	45.5037	46.2287	46.0891	45.5474	37.3157	41.0397	49.3213	52.7192	50.7563	51.9117	43.3153	49.6158	42.7999	45.7243	41.5824	43.2287
	77301	77350	-	CDS	CCNA_00074	multifunctional fatty acid oxidation complex subunit alpha FadJ	34.4342	34.9646	23.8446	20.3442	41.8806	43.3794	46.8349	44.6069	38.0123	37.2826	47.7895	52.4315	43.4414	50.0577	43.3153	47.1821	35.0181	46.3728	41.5824	43.3989
	77351	77400	-	CDS	CCNA_00074	multifunctional fatty acid oxidation complex subunit alpha FadJ	34.0448	32.5192	29.5446	28.9605	36.9065	37.7971	41.6144	42.9946	35.2261	33.5977	40.3148	42.4343	33.1409	44.1392	40.1507	40.9801	29.6681	37.9414	38.4121	36.3643
	77401	77450	-	CDS	CCNA_00074	multifunctional fatty acid oxidation complex subunit alpha FadJ	29.7058	30.7173	28.4046	26.4873	33.2834	32.7381	38.2833	39.77	31.9423	28.6845	32.9013	34.7386	29.4834	41.073	35.4038	33.9146	28.6954	33.8338	35.9791	33.7547
	77451	77500	-	CDS	CCNA_00074	multifunctional fatty acid oxidation complex subunit alpha FadJ	29.5389	30.1167	27.3596	27.684	30.9499	30.5865	36.2448	39.2326	32.4398	30.7798	29.7153	33.8036	29.1849	37.5076	35.7994	33.6006	36.9635	31.3476	35.8316	37.1018
	77501	77550	-	CDS	CCNA_00074	multifunctional fatty acid oxidation complex subunit alpha FadJ	29.8727	30.5028	24.8896	28.9605	29.6603	30.2376	34.6041	37.6203	33.2359	31.0688	32.0435	36.177	29.8566	36.7232	34.0193	33.8361	35.0181	29.9424	36.6426	35.4566
	77551	77600	-	CDS	CCNA_00074	multifunctional fatty acid oxidation complex subunit alpha FadJ	30.3177	33.8491	24.1296	28.8009	32.3623	30.5865	37.8855	36.8141	37.3157	29.5515	34.3104	36.9682	33.4394	39.932	30.4592	33.3651	27.7227	30.699	37.8223	37.896
	77601	77650	-	CDS	CCNA_00074	multifunctional fatty acid oxidation complex subunit alpha FadJ	29.9283	32.0473	25.0796	27.6042	31.3183	30.2958	38.0347	36.9037	32.8379	28.2509	32.2886	37.9032	32.7677	37.7215	33.4259	33.5221	24.8045	31.2395	37.085	35.3999
	77651	77700	-	CDS	CCNA_00074	multifunctional fatty acid oxidation complex subunit alpha FadJ	26.1455	26.5988	23.6546	24.4928	29.9059	28.9002	34.4052	35.2018	25.6732	22.1094	26.9582	31.3582	28.2145	29.3073	33.5248	27.0061	24.3181	25.7267	32.3664	32.9604
	77701	77750	-	CDS	CCNA_00074	multifunctional fatty acid oxidation complex subunit alpha FadJ	29.4276	27.0707	23.9396	24.4928	31.5026	30.6447	35.2007	36.4558	28.758	24.566	26.8357	29.704	26.7217	29.236	32.2392	27.6341	37.4499	24.1052	32.219	32.5066
	77751	77800	-	CDS	CCNA_00074	multifunctional fatty acid oxidation complex subunit alpha FadJ	32.2647	31.8757	18.3347	17.5518	31.7482	32.2147	39.2279	42.7707	34.828	31.2133	35.9647	35.1701	27.916	35.8675	35.6016	36.5838	37.9363	30.1586	39.7392	37.272
	77801	77850	-	CDS	CCNA_00074	multifunctional fatty acid oxidation complex subunit alpha FadJ	28.5376	32.9482	18.2397	17.3125	31.2569	31.0517	38.7308	42.1437	35.6241	32.8029	38.7218	38.7662	31.7973	40.7877	35.4038	40.5091	35.5045	34.6986	39.9604	36.9316
	77851	77900	-	CDS	CCNA_00074	multifunctional fatty acid oxidation complex subunit alpha FadJ	28.7044	33.8491	15.5798	17.2327	32.4851	31.4006	38.1839	39.0534	35.7236	31.9358	36.026	38.5505	34.0366	39.7894	32.1403	38.782	31.1272	37.4009	37.0113	36.8181
	77901	77950	-	CDS	CCNA_00074	multifunctional fatty acid oxidation complex subunit alpha FadJ	30.9852	32.2618	12.7298	12.6054	33.222	32.8544	36.1454	39.8148	32.2408	33.0919	34.1879	38.1189	30.2299	38.292	33.2282	37.3689	22.3727	36.32	34.7257	37.272
	77951	78000	-	CDS	CCNA_00074	multifunctional fatty acid oxidation complex subunit alpha FadJ	28.7044	28.7439	19.6647	19.0677	31.6254	32.331	30.2289	37.1276	29.0565	29.985	31.7984	35.6736	28.6624	37.1511	32.2392	32.894	25.2908	31.5638	32.4402	33.6979
	78001	78050	-	CDS	CCNA_00074	multifunctional fatty acid oxidation complex subunit alpha FadJ	27.9813	27.1994	23.9396	24.0939	27.8795	26.9813	30.3283	32.022	27.9619	26.4446	29.8991	33.444	27.0203	35.5823	27.0968	33.4436	22.3727	25.8348	28.9012	30.1806
	78051	78100	-	CDS	CCNA_00074	multifunctional fatty acid oxidation complex subunit alpha FadJ	26.5349	27.1994	27.6446	28.1627	27.5724	25.9346	28.1407	29.7827	27.1659	24.4938	28.4899	32.437	29.2595	33.8709	27.3935	31.0884	24.8045	27.6724	27.0581	28.6489
	78101	78150	-	CDS	CCNA_00074	multifunctional fatty acid oxidation complex subunit alpha FadJ	25.0329	24.325	31.7295	33.5878	24.5634	24.539	22.8705	22.9752	22.1904	19.5083	24.7525	22.9433	22.3925	26.2411	25.3167	21.7462	22.859	23.0243	21.7497	23.3163
	78151	78200	-	CDS	CCNA_00074	multifunctional fatty acid oxidation complex subunit alpha FadJ	24.2541	21.3648	32.8695	35.9015	15.8434	17.2703	16.0591	15.9886	16.7175	9.46515	14.3981	9.9253	12.8384	11.6944	18.9875	10.5198	15.0772	11.9986	15.9989	13.7855
	78201	78250	-	CDS	CCNA_00074	multifunctional fatty acid oxidation complex subunit alpha FadJ	18.4688	18.3189	30.0195	32.1517	10.9921	13.1999	10.8386	11.0174	15.6229	4.62419	10.4769	6.68879	11.1216	5.20543	12.7572	6.98703	7.7818	6.48571	12.46	9.53073
	78251	78300	-	CDS	CCNA_00074	multifunctional fatty acid oxidation complex subunit alpha FadJ	12.5721	12.2698	22.9897	25.849	10.1938	12.7347	8.75047	10.7487	11.6425	7.00854	9.80298	8.6307	11.2709	7.48726	10.3838	10.4413	8.26816	8.21524	12.0913	10.949
	78301	78350	-	CDS	CCNA_00074	multifunctional fatty acid oxidation complex subunit alpha FadJ	11.3483	11.2401	19.7597	25.4501	12.5273	13.6069	8.75047	10.3456	9.65234	7.2253	10.2319	8.34301	9.85269	9.69778	7.71368	11.2264	11.6727	7.78286	12.2388	10.6086
	78351	78400	-	CDS	CCNA_00074	multifunctional fatty acid oxidation complex subunit alpha FadJ	10.5138	10.5537	16.8147	23.9343	10.6237	10.6413	6.56285	8.55414	8.35873	6.50277	8.82268	7.91147	8.21058	8.05772	6.72475	6.90853	9.24089	7.02619	9.21596	7.99901
	78401	78450	-	CDS	CCNA_00074	multifunctional fatty acid oxidation complex subunit alpha FadJ	8.95623	6.521	11.0198	15.8764	4.42141	5.05899	3.4803	4.03074	5.27396	2.96237	3.73739	3.73997	4.85171	3.35144	4.4502	1.57012	3.40454	3.13476	3.39147	4.19806
	78451	78500	-	CDS	CCNA_00074	multifunctional fatty acid oxidation complex subunit alpha FadJ	13.5178	9.52409	10.2598	13.3234	10.5009	11.4554	12.5788	11.7787	11.145	8.38135	10.5382	12.1549	10.3005	11.5518	11.6694	10.7553	8.75452	11.0257	9.51087	10.6086
	78501	78550	-	CDS	CCNA_00074	multifunctional fatty acid oxidation complex subunit alpha FadJ	19.637	18.5763	13.5848	13.1639	22.2913	24.8298	25.1576	24.0501	21.1953	20.7366	23.3434	28.769	22.0193	28.8794	20.5698	28.3407	20.9136	24.7538	23.8878	23.7701
	78551	78600	-	CDS	CCNA_00074	multifunctional fatty acid oxidation complex subunit alpha FadJ	24.3098	24.7111	15.4848	12.6852	31.2569	31.5751	32.1182	29.9171	27.5639	26.8781	31.7984	36.3209	28.737	37.9354	24.7233	36.9763	32.0999	32.7529	31.1868	29.7268
	78601	78650	-	CDS	CCNA_00074	multifunctional fatty acid oxidation complex subunit alpha FadJ	26.98	26.8562	18.8097	16.9934	35.2485	33.0288	35.1013	36.5006	31.2457	32.5139	34.1266	40.1327	33.2155	41.1443	29.3713	38.939	37.4499	32.8609	30.8182	33.6979
	78651	78700	-	CDS	CCNA_00074	multifunctional fatty acid oxidation complex subunit alpha FadJ	28.1482	29.2158	14.3448	11.7278	37.889	34.4825	38.4324	39.5461	34.828	35.5485	37.2513	39.917	36.5744	42.2852	31.4481	43.5708	41.3408	36.4281	33.03	35.9104
	78701	78750	-	CDS	CCNA_00075	3-ketoacyl-CoA thiolase	29.2607	29.1729	22.0397	19.1474	35.3713	34.3081	37.985	38.7847	36.6192	32.0081	35.1682	34.3789	35.0069	37.2937	30.0636	36.9763	32.5863	36.1038	31.1868	33.3008
	78751	78800	-	CDS	CCNA_00075	3-ketoacyl-CoA thiolase	28.8713	32.605	28.4046	28.4818	31.0727	30.7028	35.3996	36.7246	32.7383	28.0342	30.2054	30.3513	32.917	31.7317	31.547	31.5594	22.3727	31.0233	30.8182	33.1306
	78801	78850	-	CDS	CCNA_00075	3-ketoacyl-CoA thiolase	28.0925	35.0075	26.5996	26.248	26.6513	25.8183	32.3171	31.1263	29.156	23.2655	28.3061	28.9848	29.5581	28.095	31.7448	26.064	23.8318	29.0776	32.8088	33.0739
	78851	78900	-	CDS	CCNA_00075	3-ketoacyl-CoA thiolase	33.1547	37.0238	24.2246	21.3813	28.3707	28.6676	34.2561	31.4846	32.7383	24.855	30.6343	29.5601	28.9609	30.8047	31.2503	28.2622	28.209	35.6714	35.463	37.4989
	78901	78950	-	CDS	CCNA_00075	3-ketoacyl-CoA thiolase	34.4898	36.2516	14.6298	12.5256	33.1606	32.7962	37.4878	34.9331	40.0025	31.2133	35.5358	38.2628	34.1859	38.3633	31.7448	38.0754	36.9635	43.4543	36.7901	39.8248
	78951	79000	-	CDS	CCNA_00075	3-ketoacyl-CoA thiolase	32.5985	33.034	16.8147	14.9988	32.1166	32.5055	37.1895	34.3509	39.4054	31.7191	33.1463	35.5297	30.7523	40.2886	30.1625	36.8978	28.6954	39.6709	33.5461	35.1729
	79001	79050	-	CDS	CCNA_00075	3-ketoacyl-CoA thiolase	29.5945	29.7735	30.6845	28.402	30.5814	28.7258	31.8199	30.5441	29.6536	23.2655	27.2033	27.4744	27.0949	31.9456	23.9322	26.1425	21.8863	32.5367	28.0902	30.1806
	79051	79100	-	CDS	CCNA_00075	3-ketoacyl-CoA thiolase	26.4793	26.4701	34.7695	32.1517	26.0372	23.7831	27.2458	28.7526	26.5688	18.0633	24.8138	23.6625	24.6317	22.6757	25.02	18.4489	21.8863	28.5371	25.3623	28.8758
	79101	79150	-	CDS	CCNA_00075	3-ketoacyl-CoA thiolase	24.5323	26.942	33.5345	32.8698	23.6423	24.7135	30.5272	29.7379	29.8526	16.9795	23.7722	20.8575	24.4825	20.1086	26.0089	17.5068	20.9136	24.8619	29.3436	27.9682
	79151	79200	-	CDS	CCNA_00075	3-ketoacyl-CoA thiolase	26.5349	30.1167	26.9796	29.0403	24.502	24.4227	30.4278	30.3202	29.355	20.2309	25.3652	23.5187	27.1695	23.7453	25.6134	22.2172	22.859	20.43	30.0072	26.4932
	79201	79250	-	CDS	CCNA_00075	3-ketoacyl-CoA thiolase	30.5958	35.4365	25.2696	28.402	24.3792	27.9698	30.6764	30.0962	31.4447	25.3608	29.2251	28.3375	30.2299	32.2309	25.4156	28.1837	29.6681	24.6457	31.2605	33.6979
	79251	79300	-	CDS	CCNA_00075	3-ketoacyl-CoA thiolase	30.9296	36.938	26.3146	29.4392	26.5285	30.9354	33.3114	30.8576	29.2555	26.8059	28.7963	28.1936	29.9313	34.7266	26.2067	28.3407	24.3181	30.2667	30.8919	34.4922
	79301	79350	-	CDS	CCNA_00075	3-ketoacyl-CoA thiolase	29.8727	31.2321	25.3646	28.2425	26.6513	27.4465	34.2561	30.4545	26.8673	20.7366	25.6103	26.3236	25.5274	31.8743	26.7012	25.593	16.05	28.9695	29.1224	29.7835
	79351	79400	-	CDS	CCNA_00075	3-ketoacyl-CoA thiolase	25.478	26.2985	31.1595	33.4282	25.1161	26.6324	27.9916	27.5434	26.9668	19.1471	22.4856	24.9571	21.5714	25.9558	22.5477	24.2584	15.5636	25.8348	28.3851	26.7768
	79401	79450	-	CDS	CCNA_00075	3-ketoacyl-CoA thiolase	25.1998	25.226	33.9145	31.4337	22.7211	25.4112	22.9203	24.4532	23.7826	15.9679	23.0983	22.296	22.4671	21.8913	21.5587	22.5312	18.9681	23.6729	26.1733	24.0537
	79451	79500	-	CDS	CCNA_00075	3-ketoacyl-CoA thiolase	21.6952	20.9787	31.1595	31.0348	18.3611	18.0844	17.0037	19.4819	22.688	10.9102	19.6672	16.4702	18.959	16.0441	19.9765	16.0152	16.05	17.9438	19.0955	19.3451
	79501	79550	-	CDS	CCNA_00075	3-ketoacyl-CoA thiolase	17.078	17.2034	29.9245	31.9124	14.124	13.5488	13.424	15.6303	21.7924	8.09234	13.9693	8.99031	13.5848	8.55687	16.4163	9.26371	11.1863	11.5662	13.4922	14.0692
	79551	79600	-	CDS	CCNA_00075	3-ketoacyl-CoA thiolase	22.1959	19.6488	33.5345	32.8698	14.3082	14.9444	16.4071	16.5708	22.3894	9.24839	14.0305	12.1549	15.5255	10.4109	14.1417	13.032	14.1045	13.1876	14.4506	14.7499
	79601	79650	-	CDS	CCNA_00075	3-ketoacyl-CoA thiolase	25.1442	23.896	34.3895	35.343	19.0366	18.2007	20.3349	19.0341	22.2899	13.0778	16.9714	19.491	19.0336	16.9711	15.0318	18.2919	13.6181	18.3762	16.3675	19.9692
	79651	79700	-	CDS	CCNA_00075	3-ketoacyl-CoA thiolase	23.5866	24.0676	36.9544	39.0129	23.7037	22.0967	26.2017	22.0795	20.6978	17.5575	20.9539	21.8644	21.6461	21.1069	18.4931	19.4695	17.509	23.0243	20.4963	24.1105
	79701	79750	-	CDS	CCNA_00075	3-ketoacyl-CoA thiolase	27.87	25.6121	37.0494	36.6195	25.1775	26.5161	30.1792	27.1851	22.5885	22.1094	24.5075	24.2379	26.4231	24.0305	19.482	23.5518	18.9681	25.8348	28.3114	25.0182
	79751	79800	-	CDS	CCNA_00075	3-ketoacyl-CoA thiolase	28.8157	29.13	39.2344	37.178	24.4406	29.3654	33.212	31.0815	26.7678	22.3262	26.9582	24.8133	28.6624	25.1715	22.9433	25.1219	21.8863	25.0781	29.3436	28.5355
	79801	79850	-	CDS	CCNA_00075	3-ketoacyl-CoA thiolase	25.478	28.701	39.2344	41.6457	27.6338	28.028	33.3612	31.2159	30.9472	21.9649	25.3652	24.0221	27.8413	25.528	25.6134	22.5312	21.3999	24.8619	27.0581	29.4999
	79851	79900	-	CDS	CCNA_00075	3-ketoacyl-CoA thiolase	27.9813	29.4732	32.2995	35.6621	31.871	28.9584	36.8415	33.6343	31.5442	26.0111	27.3871	28.4813	29.4834	34.7266	29.7669	28.4977	22.3727	30.3748	33.03	31.7691
	79901	79950	-	CDS	CCNA_00075	3-ketoacyl-CoA thiolase	30.4289	32.3047	37.4294	36.061	30.9499	30.4121	38.7308	33.5895	30.2506	27.4562	34.7393	32.0774	31.4988	40.3599	29.4702	30.9314	28.6954	35.4552	34.0622	35.5133
	79951	80000	-	CDS	CCNA_00076	hypothetical protein	31.2077	30.7602	36.1945	32.3113	30.0288	31.7495	36.5929	32.0668	30.1511	24.9273	32.84	31.2144	29.5581	36.5093	28.4813	31.2454	31.1272	32.1043	33.2512	34.0383
	80001	80050	-	CDS	CCNA_00076	hypothetical protein	27.87	25.9982	31.8245	32.4709	27.511	30.3539	30.6266	30.8576	28.559	21.6759	28.5512	26.3956	25.6021	31.2326	29.1735	29.1257	31.6136	27.6724	31.3343	27.571
	80051	80100	-	CDS	CCNA_00076	hypothetical protein	23.8647	24.2821	34.1995	35.9812	24.9933	23.4342	26.5497	27.6778	27.1659	18.7858	24.3849	22.5117	24.9303	23.5314	26.0089	21.2751	25.2908	25.4024	28.0165	26.4932
	80101	80150	-	CDS	CCNA_00076	hypothetical protein	23.0859	25.5263	29.7345	32.3113	24.3178	25.4112	28.3893	26.4686	24.6781	17.124	22.3018	21.9364	23.96	20.893	22.9433	20.3331	17.509	24.2133	26.6157	27.1739
	80151	80200	-	CDS	CCNA_00076	hypothetical protein	25.7561	25.0973	35.6245	38.0555	24.6248	26.1672	23.5169	24.2293	20.9963	17.1962	21.0151	19.9225	22.0193	20.4652	18.2953	20.7256	11.1863	20.1057	25.436	22.2951
	80201	80250	-	CDS	CCNA_00076	hypothetical protein	24.8661	22.6519	35.1495	34.2261	19.2209	20.8175	16.2083	18.2279	16.5184	12.572	15.9911	14.4564	17.5408	14.7606	14.7351	14.3666	12.1591	14.7009	20.1277	14.8067
	80251	80300	-	CDS	CCNA_00076	hypothetical protein	21.1946	19.8633	26.5996	28.5616	13.8783	14.8862	12.2308	13.2119	17.016	7.80333	10.722	9.78146	15.3015	8.05772	14.3395	6.90853	13.1318	9.51238	14.2294	12.7644
	80301	80350	-	CDS	CCNA_00076	hypothetical protein	21.6396	20.2065	20.4247	23.6152	18.1769	15.7585	16.5066	16.7052	18.2101	11.994	15.6235	12.3707	17.7647	13.8336	17.8997	12.6395	13.6181	14.809	16.4413	16.6788
	80351	80400	-	CDS	CCNA_00076	hypothetical protein	24.1429	22.609	12.2548	14.7595	27.0197	23.1434	24.2627	25.7072	20.8968	22.9042	25.4878	23.231	26.4978	29.3073	20.7676	26.4565	22.3727	23.9971	24.5513	24.0537
	80401	80450	-	CDS	CCNA_00077	acyl-CoA dehydrogenase, long-chain specific	29.5945	26.084	11.3048	11.0896	32.915	32.4473	32.0685	32.246	26.8673	33.1641	34.9231	34.0193	34.2605	38.0068	27.6901	36.1913	30.1545	36.2119	31.1131	31.5422
	80451	80500	-	CDS	CCNA_00077	acyl-CoA dehydrogenase, long-chain specific	34.4898	31.3608	12.1598	8.77591	36.9065	35.1803	40.0732	37.889	31.2457	38.2219	37.4351	42.8658	34.0366	43.2835	29.4702	39.724	39.3954	41.1843	34.3571	36.3075
	80501	80550	-	CDS	CCNA_00077	acyl-CoA dehydrogenase, long-chain specific	32.8766	32.2618	20.8047	16.5945	38.4417	35.3548	41.2664	40.5762	31.3452	36.7768	35.5358	43.2254	33.6634	45.4227	30.6569	40.0381	47.1772	37.7252	37.9697	39.9383
	80551	80600	-	CDS	CCNA_00077	acyl-CoA dehydrogenase, long-chain specific	32.5985	34.1065	23.2746	20.6633	37.7662	37.9134	42.4099	44.159	31.9423	37.8606	37.2513	42.0747	36.7983	43.2835	35.5027	40.2736	38.909	37.7252	42.9832	40.846
	80601	80650	-	CDS	CCNA_00077	acyl-CoA dehydrogenase, long-chain specific	35.1574	35.3507	17.4797	14.8393	36.9679	37.0993	44.4981	45.0548	36.1216	36.7045	38.9056	43.4412	37.5447	43.0696	34.9094	40.9801	31.6136	39.1305	41.4349	40.7325
	80651	80700	-	CDS	CCNA_00077	acyl-CoA dehydrogenase, long-chain specific	36.0474	36.5948	17.9547	15.6371	36.4152	33.494	42.2608	41.3375	36.1216	35.4762	40.8662	40.2766	34.0366	42.3565	38.0739	38.939	34.5317	37.2929	38.707	39.995
	80701	80750	-	CDS	CCNA_00077	acyl-CoA dehydrogenase, long-chain specific	33.9336	36.5519	22.3247	25.9288	38.0119	33.7848	41.0675	41.5615	35.6241	36.3433	36.6999	42.2185	34.6337	43.64	40.3485	37.9969	35.5045	37.7252	42.9095	41.0162
	80751	80800	-	CDS	CCNA_00077	acyl-CoA dehydrogenase, long-chain specific	34.1004	39.8982	25.3646	28.8807	39.7313	34.8314	40.1726	41.875	33.1364	33.3087	35.1682	44.8796	34.0366	45.9932	40.5463	39.0175	34.0454	33.0771	42.4671	44.7037
	80801	80850	-	CDS	CCNA_00077	acyl-CoA dehydrogenase, long-chain specific	35.658	39.984	20.1397	19.8655	37.275	32.5636	39.0788	41.024	35.9226	31.9358	36.7612	44.8796	33.2902	44.567	40.7441	39.724	27.2363	38.1576	39.2231	45.3277
	80851	80900	-	CDS	CCNA_00077	acyl-CoA dehydrogenase, long-chain specific	34.4342	38.8686	26.3146	24.0141	36.9065	29.9469	37.1895	40.1731	33.7334	32.2249	36.7612	41.787	34.2605	42.1426	39.1618	39.6455	33.0726	41.8329	39.1494	40.1085
	80901	80950	-	CDS	CCNA_00077	acyl-CoA dehydrogenase, long-chain specific	31.8753	36.2087	33.6295	32.3113	36.5381	32.6799	37.7861	39.3669	30.9472	30.852	34.1879	34.9543	32.0213	40.6451	33.2282	36.2698	36.9635	36.32	36.8638	37.9527
	80951	81000	-	CDS	CCNA_00077	acyl-CoA dehydrogenase, long-chain specific	29.9839	31.7899	30.4945	32.6304	35.1871	34.4825	38.1341	35.9184	32.4398	25.9388	30.6343	31.0705	30.3045	36.7945	30.1625	30.8529	31.6136	32.8609	33.03	34.2085
	81001	81050	-	CDS	CCNA_00077	acyl-CoA dehydrogenase, long-chain specific	28.7044	29.559	26.2196	27.5245	33.4062	30.2376	37.8358	37.6203	35.027	24.9273	30.6343	31.574	29.4834	36.5093	30.9536	29.2827	28.209	29.6181	33.3249	33.4143
	81051	81100	-	CDS	CCNA_00077	acyl-CoA dehydrogenase, long-chain specific	26.98	26.7704	24.6046	22.4982	27.8181	27.1557	34.7036	35.2466	33.4349	31.2133	31.247	35.4578	30.6777	36.0815	32.6348	30.1463	34.5317	30.4829	35.1681	34.946
	81101	81150	-	CDS	CCNA_00077	acyl-CoA dehydrogenase, long-chain specific	26.2568	23.467	30.8745	30.4763	27.1426	27.8535	31.969	31.8429	30.6487	30.7075	29.3477	32.5809	28.2145	33.0866	32.1403	30.5388	32.0999	29.4019	31.3343	32.7903
	81151	81200	-	CDS	CCNA_00077	acyl-CoA dehydrogenase, long-chain specific	24.1985	25.8266	25.3646	26.0884	29.9059	29.9469	32.4662	33.6791	32.2408	33.8144	32.4724	32.0774	31.2002	34.7979	34.0193	32.737	29.1817	35.1309	34.5783	33.7547
	81201	81250	-	CDS	CCNA_00077	acyl-CoA dehydrogenase, long-chain specific	23.6422	26.5559	24.6046	23.5354	29.169	28.2024	33.9578	32.873	31.9423	34.1757	31.247	33.0124	31.5734	33.3718	33.6237	34.7782	27.2363	33.8338	35.7579	34.2652
	81251	81300	-	CDS	CCNA_00077	acyl-CoA dehydrogenase, long-chain specific	27.425	28.1432	30.1145	28.402	26.3442	26.2835	34.2561	32.3803	32.1413	27.4562	29.1639	30.3513	29.0356	27.9524	28.8769	28.0266	21.8863	27.24	31.7766	31.8258
	81301	81350	-	CDS	CCNA_00077	acyl-CoA dehydrogenase, long-chain specific	26.3124	27.6713	26.8846	27.0458	23.151	24.539	29.1848	29.6932	29.2555	25.5776	26.2842	28.3375	27.2442	22.9609	28.4813	22.8452	21.3999	27.3481	29.6385	28.8758
	81351	81400	-	CDS	CCNA_00077	acyl-CoA dehydrogenase, long-chain specific	26.5906	26.5988	26.1246	27.6042	25.853	25.4694	33.0628	32.6938	28.2605	27.9619	29.2251	30.2794	29.782	29.1647	31.8437	28.2622	27.2363	32.8609	30.6707	30.2941
	81401	81450	-	CDS	CCNA_00077	acyl-CoA dehydrogenase, long-chain specific	31.319	29.7306	21.7547	21.3813	32.2395	32.1566	39.924	40.2179	32.6388	31.4301	36.5161	38.4066	34.783	41.0017	34.0193	39.3315	31.1272	38.6981	33.03	38.6335
	81451	81500	-	CDS	CCNA_00077	acyl-CoA dehydrogenase, long-chain specific	38.0501	38.9115	18.9047	15.6371	37.9505	37.3319	46.2383	45.5922	38.2113	34.8982	42.3366	45.6708	37.694	44.9236	37.5795	44.9054	36.9635	47.2376	36.1266	43.8527
	81501	81550	-	CDS	CCNA_00077	acyl-CoA dehydrogenase, long-chain specific	40.2196	43.0729	25.3646	18.5092	42.0648	39.0763	47.7298	46.5327	36.3207	35.8375	42.3366	47.8285	43.2921	47.4906	36.8872	47.1821	36.4772	50.2643	41.3612	47.4835
	81551	81600	-	CDS	CCNA_00078	acyl-CoA dehydrogenase	39.9971	41.2281	25.6496	21.5409	42.4947	39.3089	46.288	47.8763	38.3108	36.6323	40.1922	42.8658	38.3658	47.5619	38.5684	46.1615	35.0181	44.5352	42.762	44.9873
	81601	81650	-	CDS	CCNA_00078	acyl-CoA dehydrogenase	38.9401	39.2976	21.3747	18.6688	34.9414	36.1689	43.454	48.1002	34.629	34.3202	35.2295	38.5505	32.6184	42.0713	37.4806	42.0007	26.2636	37.6171	36.274	41.6969
	81651	81700	-	CDS	CCNA_00078	acyl-CoA dehydrogenase	31.8753	33.8491	25.8396	21.142	28.3093	30.2958	37.4381	40.8897	28.559	28.3232	31.4308	30.639	28.2145	36.5093	33.6237	35.4062	27.2363	31.1314	31.0393	36.8749
	81701	81750	-	CDS	CCNA_00078	acyl-CoA dehydrogenase	27.7588	31.1463	26.9796	28.1627	28.0637	28.7258	36.4934	36.8589	29.4546	27.1671	30.8794	28.769	28.8117	34.6553	33.6237	31.7164	25.2908	25.5105	30.9656	35.5133
	81751	81800	-	CDS	CCNA_00078	acyl-CoA dehydrogenase	30.7627	33.6346	25.4596	27.2053	30.52	29.3654	38.7805	37.6203	32.9374	31.8636	34.433	32.9405	33.8873	34.7979	34.4149	32.6585	24.8045	31.8881	32.3664	36.0806
	81801	81850	-	CDS	CCNA_00078	acyl-CoA dehydrogenase	36.0474	39.2976	25.5546	26.248	32.4851	31.5751	40.3715	42.4572	34.231	36.9936	38.538	37.9032	34.5591	41.2869	37.3817	38.5464	31.6136	35.0229	36.7901	36.7614
	81851	81900	-	CDS	CCNA_00078	acyl-CoA dehydrogenase	40.9984	44.0167	20.3297	18.5092	35.0028	30.8773	40.8687	43.3977	34.5295	34.2479	38.2316	42.7939	33.3648	43.4974	37.7773	44.9839	30.1545	34.1581	36.3477	37.2152
	81901	81950	-	CDS	CCNA_00078	acyl-CoA dehydrogenase	37.1044	40.842	18.7147	19.0677	33.1606	30.4702	38.7805	42.9946	31.3452	29.407	34.1266	38.8381	30.6777	39.932	35.8983	38.939	26.7499	31.5638	35.1681	34.946
	81951	82000	-	CDS	CCNA_00078	acyl-CoA dehydrogenase	32.0422	38.2251	27.6446	29.1201	32.3623	32.4473	38.4324	40.3522	29.2555	31.2133	32.7787	34.8824	30.2299	38.5059	37.085	32.6585	24.8045	31.8881	39.3706	34.0383
	82001	82050	-	CDS	CCNA_00078	acyl-CoA dehydrogenase	30.0952	35.3078	28.4996	29.1201	31.4412	31.2843	40.272	38.8743	30.5492	27.9619	34.3104	32.437	30.6777	38.6485	36.8872	32.5015	26.2636	30.699	34.652	33.0739
	82051	82100	-	CDS	CCNA_00078	acyl-CoA dehydrogenase	26.98	31.1463	26.3146	29.0403	30.6428	32.0403	37.6867	38.8295	30.1511	29.1902	34.1879	30.7109	31.2748	36.1528	38.7662	34.9352	31.1272	25.2943	31.3343	34.7758
	82101	82150	-	CDS	CCNA_00078	acyl-CoA dehydrogenase	28.4819	31.3608	18.5247	18.589	30.9499	31.4588	34.1567	37.1724	29.8526	29.6237	29.8378	29.9198	27.7667	32.2309	32.5359	34.5426	21.8863	28.1048	33.841	32.9604
	82151	82200	-	CDS	CCNA_00078	acyl-CoA dehydrogenase	26.9243	28.1003	20.6147	19.3868	29.169	29.8306	31.2233	32.6042	27.6634	23.6267	23.5884	32.1494	24.1839	29.3073	23.9322	31.7949	23.8318	24.3214	32.5139	28.0816
	82201	82250	-	CDS	CCNA_00078	acyl-CoA dehydrogenase	25.3667	27.2423	29.5446	27.2851	24.6862	27.272	28.5882	30.141	23.7826	21.0979	23.0983	27.6182	23.736	25.528	23.141	26.064	23.3454	21.4029	29.5648	28.422
	82251	82300	-	CDS	CCNA_00078	acyl-CoA dehydrogenase	26.1455	29.0871	33.1545	31.1944	24.0721	24.132	27.3949	27.8121	27.8624	24.566	25.7328	24.8852	27.1695	26.8115	24.6244	25.4359	22.3727	23.1324	30.2283	30.0105
	82301	82350	-	CDS	CCNA_00078	acyl-CoA dehydrogenase	24.421	29.3874	32.3945	31.9124	21.0631	24.7135	24.2627	25.752	28.4595	20.5199	22.4243	20.5698	24.7064	21.5348	21.361	22.0602	21.3999	22.1595	24.625	25.3018
	82351	82400	-	CDS	CCNA_00078	acyl-CoA dehydrogenase	25.0886	28.1432	30.8745	30.7955	19.1595	21.8641	24.909	23.6022	25.8722	16.3292	19.851	17.2614	21.2729	16.258	22.8444	17.4283	22.3727	22.3757	21.8234	24.7912
	82401	82450	-	CDS	CCNA_00078	acyl-CoA dehydrogenase	26.7574	29.6019	26.3146	26.1682	22.9054	21.7478	27.1961	26.379	28.957	20.4476	24.6913	23.231	22.4671	24.8149	26.3056	23.6303	22.859	21.619	27.9428	27.571
	82451	82500	-	CDS	CCNA_00078	acyl-CoA dehydrogenase	33.2104	34.7929	17.6697	16.5147	26.4057	30.1795	33.4109	31.7533	35.027	29.6237	31.3695	31.8617	29.7074	39.7181	24.6244	34.0716	26.7499	28.6452	33.841	34.946
	82501	82550	-	CDS	CCNA_00078	acyl-CoA dehydrogenase	32.4872	35.7797	20.2347	18.2699	29.0462	32.7962	35.5488	34.754	34.43	36.7768	35.8422	37.2558	31.5734	43.2835	28.4813	36.8193	29.6681	33.8338	37.3799	35.0595
	82551	82600	-	CDS	CCNA_00078	acyl-CoA dehydrogenase	33.3216	36.4661	33.5345	28.9605	33.5905	31.7495	36.046	36.9485	33.8329	33.7422	34.3717	40.4204	31.0509	42.9983	30.558	37.9969	23.3454	37.8333	35.3893	35.8537
	82601	82650	-	CDS	CCNA_00078	acyl-CoA dehydrogenase	34.2117	35.5652	37.2394	32.3911	33.2834	31.8077	35.7476	36.008	33.7334	27.7452	31.7372	36.1051	25.9006	41.4295	31.9426	36.0343	23.3454	36.8605	31.7766	34.2085
	82651	82700	-	CDS	CCNA_00078	acyl-CoA dehydrogenase	31.6528	30.7173	33.1545	28.8009	30.0288	29.191	33.212	35.0227	29.5541	25.8666	31.6759	31.6459	24.4825	32.8726	30.1625	33.5221	25.7772	32.3205	33.4724	32.1095
	82701	82750	-	CDS	CCNA_00078	acyl-CoA dehydrogenase	29.5945	33.1627	32.9645	27.0458	31.0113	29.7143	37.1398	40.5762	32.7383	30.0573	31.4308	35.5297	30.0059	34.3701	31.9426	34.9352	25.2908	32.7529	37.4537	36.2508
	82751	82800	-	CDS	CCNA_00078	acyl-CoA dehydrogenase	29.0938	33.2056	32.1095	31.5933	31.3797	30.9354	38.1341	39.0982	36.6192	30.2018	29.7766	34.3789	30.3791	35.6536	33.6237	36.6623	28.6954	33.0771	35.0206	37.5556
	82801	82850	-	CDS	CCNA_00078	acyl-CoA dehydrogenase	32.9322	34.8788	30.0195	32.79	29.7217	32.0403	38.5816	37.7546	32.6388	31.0688	34.0041	35.9612	34.1859	39.219	35.1071	35.4847	26.2636	34.8067	34.8732	35.1162
	82851	82900	-	CDS	CCNA_00078	acyl-CoA dehydrogenase	37.8276	40.6275	25.5546	26.8064	33.222	31.4006	38.1341	41.1136	31.8428	34.826	39.0281	40.5643	37.5447	42.5704	32.0414	36.8193	29.6681	37.2929	36.4215	37.3287
	82901	82950	-	CDS	CCNA_00078	acyl-CoA dehydrogenase	35.0461	41.2281	27.0746	29.8381	33.7133	30.3539	35.7476	38.6951	30.3501	36.3433	35.5971	37.0401	34.783	40.2886	32.6348	37.2118	32.5863	37.7252	35.9791	39.0306
	82951	83000	-	CDS	CCNA_00078	acyl-CoA dehydrogenase	33.7667	39.5979	29.5446	30.3966	30.0902	29.8306	35.4991	35.2018	28.6585	35.6208	32.2886	33.6597	30.3045	35.3684	32.1403	36.7408	25.2908	37.6171	33.3986	38.1797
	83001	83050	-	CDS	CCNA_00078	acyl-CoA dehydrogenase	34.2673	36.8522	34.3895	33.2687	29.2919	31.168	36.5431	33.9478	31.0467	28.54	31.6759	34.8105	29.3342	34.5127	32.2392	34.1501	23.3454	27.9967	33.1774	36.1374
	83051	83100	-	CDS	CCNA_00078	acyl-CoA dehydrogenase	32.4872	35.9942	36.4794	33.9069	31.1341	29.7724	35.8471	35.8288	34.1315	26.7336	30.0829	36.8243	29.9313	34.7266	34.5138	30.4603	32.5863	26.6995	33.5461	37.4989
	83101	83150	-	CDS	CCNA_00078	acyl-CoA dehydrogenase	29.372	32.7337	32.7745	29.3594	28.9234	26.8068	31.2233	35.0227	33.0369	26.3001	24.5075	32.437	29.5581	30.4482	29.4702	28.8902	31.1272	28.7533	30.5233	34.4922
	83151	83200	-	CDS	CCNA_00078	acyl-CoA dehydrogenase	25.1998	27.7571	27.2646	29.5988	27.0812	24.9461	30.4278	30.6784	24.4791	20.1586	22.5469	25.7483	24.8557	27.9524	26.6023	26.8491	19.4545	26.159	28.164	30.2374
	83201	83250	-	CDS	CCNA_00078	acyl-CoA dehydrogenase	25.8118	30.1167	26.4096	29.3594	27.3882	25.3531	31.9193	29.6036	20.9963	21.8927	27.0807	27.2586	26.7963	29.3073	23.8333	28.4977	18.9681	26.8076	31.2605	31.3153
	83251	83300	-	CDS	CCNA_00078	acyl-CoA dehydrogenase	25.1998	27.371	20.8047	21.2218	23.9493	24.4809	26.5	26.6925	22.5885	25.0718	28.735	30.2074	26.3485	27.8811	18.7897	29.5183	24.8045	29.6181	27.6479	27.7412
	83301	83350	-	CDS	CCNA_00078	acyl-CoA dehydrogenase	19.9707	18.276	12.6348	13.8819	17.8085	19.48	20.9812	20.3329	19.0062	18.7135	20.2187	21.9364	17.6154	23.3175	14.4384	21.8247	18.4818	20.1057	17.8421	20.1961
	83351	83400					13.0728	10.7253	8.35987	12.9245	7.67606	9.42019	9.94371	8.06149	9.75185	5.41898	6.55574	7.26417	7.01631	8.98471	7.91147	7.06554	4.86362	6.7019	7.07786	8.56631
	83401	83450	-	CDS	CCNA_00079	MerR-family transcriptional regulator	12.8502	9.00927	14.8198	20.7431	5.21972	7.85016	3.87805	3.98596	6.76659	1.58957	4.16627	2.37344	5.3742	2.35314	6.23028	2.98323	2.43181	2.37809	3.4652	3.74422
	83451	83500	-	CDS	CCNA_00079	MerR-family transcriptional regulator	12.9059	12.3556	21.2797	25.3704	11.4834	12.9091	10.9381	10.2112	8.35873	3.68491	8.82268	6.11341	9.70341	6.27504	8.9004	7.69359	6.80907	6.37762	8.55241	8.67977
	83501	83550	-	CDS	CCNA_00079	MerR-family transcriptional regulator	16.4105	18.4905	24.8896	25.9288	17.0102	16.6307	17.3518	16.9291	14.4288	11.2715	16.2975	15.1037	14.4058	17.185	14.4384	13.9741	16.05	13.0795	15.704	17.8701
	83551	83600	-	CDS	CCNA_00079	MerR-family transcriptional regulator	25.5336	28.6581	33.5345	35.343	24.195	23.2597	23.1191	24.0949	23.3845	19.0748	24.9976	25.5325	21.7954	27.0967	24.9211	21.5106	31.1272	24.2133	22.2658	23.9403
	83601	83650	-	CDS	CCNA_00079	MerR-family transcriptional regulator	29.3164	35.8226	30.7795	30.3966	28.3093	27.5628	26.4503	30.9472	27.9619	26.9504	29.2864	29.9917	30.6031	32.8726	28.8769	27.9481	32.5863	33.7257	26.6894	27.2874
	83651	83700	-	CDS	CCNA_00079	MerR-family transcriptional regulator	31.9865	38.2251	30.6845	28.402	31.5026	30.005	31.6707	35.2914	31.8428	37.4271	34.6168	36.177	33.4394	38.0068	33.1293	36.8193	27.2363	37.2929	32.4402	34.322
	83701	83750	-	CDS	CCNA_00079	MerR-family transcriptional regulator	34.323	37.9247	32.2995	32.1517	39.0558	33.494	34.1567	38.0681	33.2359	42.4848	38.4154	39.917	35.604	40.7877	41.733	39.1745	36.9635	34.5905	36.5689	37.8393
	83751	83800	-	CDS	CCNA_00079	MerR-family transcriptional regulator	36.4925	40.0269	27.6446	29.2796	45.8107	35.4711	35.9962	38.7847	35.3256	58.236	42.0916	42.0747	39.9333	41.5008	50.5345	42.3147	52.0408	40.3195	38.1172	37.7258
	83801	83850	-	CDS	CCNA_00079	MerR-family transcriptional regulator	38.217	40.0269	28.4996	30.237	59.382	39.8904	38.681	40.5314	38.2113	83.7413	50.179	45.9585	43.3668	42.4991	63.8851	52.285	65.1726	48.5348	37.6011	38.0095
	83851	83900	-	CDS	CCNA_00079	MerR-family transcriptional regulator	33.7667	34.2781	24.1296	23.6152	74.4271	42.6234	36.8912	38.8295	35.2261	102.744	49.1987	44.8077	46.9496	43.5687	67.4453	52.2065	78.7907	47.2376	32.5139	35.3431
	83901	83950					31.1521	33.3772	21.2797	16.4349	100.341	49.3106	34.9521	39.3222	33.4349	149.275	52.3847	44.52	52.5477	47.4193	71.5988	58.4085	113.322	47.5619	32.3664	35.7402
	83951	84000					31.7084	32.0044	10.3548	7.9781	129.879	68.7325	44.697	43.129	40.7985	171.384	56.6735	48.0442	57.6233	52.7673	77.4335	69.0853	123.05	52.1019	33.7673	38.0095
	84001	84050					35.9362	33.5488	11.8748	11.0098	111.579	72.9192	47.5807	41.3823	42.9877	132.44	53.7326	50.3457	53.0702	52.1969	71.8955	59.115	98.2452	53.7233	36.4952	39.5979
	84051	84100	+	CDS	CCNA_00080	LexA-related transcriptional repressor	33.3216	33.9778	21.1847	23.6152	70.5584	58.6145	35.1013	34.1718	35.027	85.4031	43.8071	42.65	45.1582	39.0764	58.6438	47.5746	66.1453	45.6162	36.6426	34.946
	84101	84150	+	CDS	CCNA_00080	LexA-related transcriptional repressor	28.2038	29.3016	28.5946	29.519	48.1443	42.3909	30.4775	32.3355	28.758	57.0076	31.921	29.6321	36.1265	28.7368	50.04	36.7408	45.2317	32.6448	31.4817	32.9037
	84151	84200	+	CDS	CCNA_00080	LexA-related transcriptional repressor	25.8674	25.4405	31.7295	31.9124	31.8096	29.0165	23.1688	26.9164	24.1806	33.8867	25.6103	22.224	28.1399	25.6706	35.6016	29.2827	32.0999	24.2133	25.6572	27.4576
	84201	84250	+	CDS	CCNA_00080	LexA-related transcriptional repressor	23.0859	23.038	31.5395	35.1037	27.511	22.6201	20.0366	20.7359	22.887	21.9649	22.6081	19.1314	21.6461	18.9677	26.2067	22.1387	21.3999	21.0786	19.9802	21.047
	84251	84300	+	CDS	CCNA_00080	LexA-related transcriptional repressor	19.025	18.0614	26.3146	29.2796	19.5893	16.0492	16.3574	14.9138	18.8071	13.4391	15.9298	14.2407	17.6154	12.9066	18.7897	15.0732	15.5636	15.4576	14.9667	15.374
	84301	84350	+	CDS	CCNA_00080	LexA-related transcriptional repressor	16.7999	11.3259	22.2297	28.2425	8.96564	7.96646	6.71201	7.21055	9.65234	4.84095	5.94306	5.7538	7.61344	5.63327	8.80151	5.65243	5.83635	4.64809	6.9304	7.14805
	84351	84400	+	CDS	CCNA_00080	LexA-related transcriptional repressor	16.1323	12.5701	27.6446	31.4337	8.04451	10.0598	5.27017	6.49398	9.55283	2.96237	7.35224	3.02074	8.50914	4.34974	6.42807	5.02438	7.29544	4.97238	5.89821	6.18363
	84401	84450	+	CDS	CCNA_00080	LexA-related transcriptional repressor	16.5774	14.9297	28.3096	30.3966	13.6941	14.2466	8.05441	9.09157	12.7371	7.2253	13.6016	7.0484	13.0623	8.77079	9.59265	8.32164	13.1318	9.29619	11.4278	11.8567
	84451	84500	+	CDS	CCNA_00080	LexA-related transcriptional repressor	19.3588	16.9889	27.4546	29.9179	17.0102	18.1426	12.0319	11.9131	17.613	9.24839	14.9495	11.5076	14.1819	12.2648	11.5705	11.7759	14.1045	13.2957	14.7455	13.3884
	84501	84550	+	CDS	CCNA_00080	LexA-related transcriptional repressor	19.025	18.9624	31.1595	30.955	21.0017	21.5734	15.1144	15.3168	19.2052	8.59811	16.2362	13.1618	17.4661	13.7623	12.7572	13.66	18.9681	14.3767	16.0726	14.0124
	84551	84600	+	CDS	CCNA_00080	LexA-related transcriptional repressor	19.4701	20.2923	36.1945	36.6993	21.0631	23.7831	17.9981	17.6905	20.2003	11.1992	17.4003	14.1687	22.5418	14.1901	17.8997	15.0732	18.4818	16.2143	21.1598	17.5297
	84601	84650	+	CDS	CCNA_00080	LexA-related transcriptional repressor	20.1932	22.1371	36.3844	39.0129	23.5195	22.5619	21.6773	20.6912	23.6831	15.7512	19.3609	16.8299	25.1542	15.4737	21.4599	17.8209	15.0772	19.7814	22.7081	21.5009
	84651	84700	+	CDS	CCNA_00080	LexA-related transcriptional repressor	20.527	23.2525	32.5845	38.614	25.853	24.132	22.7711	22.6617	24.5786	17.2685	22.3631	19.4191	23.2135	17.8981	23.4377	20.3331	26.7499	21.9433	24.1089	22.7489
	84701	84750	+	CDS	CCNA_00080	LexA-related transcriptional repressor	22.5853	24.754	25.4596	27.3649	25.7916	27.0976	24.6107	24.7219	25.6732	16.9795	26.5906	23.5187	25.2289	22.5331	27.4923	22.1387	30.1545	26.0509	25.5835	24.7912
	84751	84800	-	CDS	CCNA_00081	hypothetical protein	23.4753	24.7111	28.8796	28.402	26.7741	24.7135	27.4944	28.7974	25.3747	21.6759	27.0807	24.2379	30.5284	23.674	31.2503	23.0023	26.2636	27.3481	28.0165	26.2662
	84801	84850	-	CDS	CCNA_00081	hypothetical protein	23.1972	26.8562	32.9645	30.6359	27.6952	27.1557	28.9362	31.0367	22.5885	27.6729	27.7547	27.2586	28.737	24.6723	32.3381	25.3574	27.7227	26.0509	29.786	29.1595
	84851	84900	-	CDS	CCNA_00081	hypothetical protein	26.2568	28.701	22.0397	21.4611	30.3972	27.7372	30.6764	34.0822	24.2801	33.6699	32.0435	31.8617	30.0059	30.8047	31.2503	30.6958	32.5863	30.1586	30.5233	29.4431
	84901	84950	-	CDS	CCNA_00081	hypothetical protein	32.3759	32.3905	19.4747	20.3442	33.222	33.4359	34.803	39.1878	32.6388	49.3488	36.8837	35.9612	36.7983	38.5772	33.7226	37.8399	37.4499	38.1576	35.6842	32.7903
	84951	85000	-	CDS	CCNA_00081	hypothetical protein	33.0991	35.4794	10.8298	10.5311	35.0643	35.5874	38.8799	41.024	38.4103	57.8024	38.7831	39.4854	37.1715	42.7843	38.8651	41.6082	35.9908	41.8329	34.7995	35.8537
	85001	85050					34.5455	36.2516	6.7449	6.3027	36.4152	34.4825	36.742	41.2927	35.6241	54.1898	39.3957	40.852	36.4997	43.1409	42.1286	41.9222	35.9908	38.9143	31.9978	36.5345
	85051	85100					36.6037	37.7102	18.1447	17.472	39.3629	37.5063	34.3058	38.0234	30.3501	50.9384	38.6605	41.8589	39.9333	40.7164	41.9308	42.1577	42.3135	37.4009	33.9147	35.2297
	85101	85150					36.4925	38.9544	21.1847	20.2644	36.9065	34.3662	32.6154	35.1571	28.1609	42.557	35.0457	38.1189	35.1562	36.2241	39.6562	36.8978	41.8272	32.8609	33.03	32.6201
	85151	85200					33.9336	36.8093	18.2397	19.1474	32.7307	30.4121	31.1238	33.0521	31.8428	39.2334	32.9625	32.7967	31.7973	33.8709	40.2496	33.7576	32.5863	32.6448	32.0715	36.7614
	85201	85250	-	CDS	lysS	class 1 lysyl-tRNA synthetase	32.7653	34.7929	23.3696	22.9769	35.1257	33.2614	33.212	32.9625	32.2408	40.823	31.0019	32.0774	35.604	37.1511	41.0407	37.9969	27.7227	35.239	32.3664	37.3287
	85251	85300	-	CDS	lysS	class 1 lysyl-tRNA synthetase	32.5985	34.0207	32.7745	31.8326	31.9938	34.2499	35.5488	35.6945	29.0565	39.3057	32.1048	35.8893	33.738	36.6519	37.975	36.0343	21.8863	28.8614	36.2003	34.2085
	85301	85350	-	CDS	lysS	class 1 lysyl-tRNA synthetase	33.2104	34.1494	40.5644	41.8053	29.4147	32.7962	36.046	37.1724	30.1511	37.7161	34.4942	37.7593	29.9313	35.1545	37.085	34.9352	23.3454	28.9695	36.4952	35.8537
	85351	85400	-	CDS	lysS	class 1 lysyl-tRNA synthetase	34.6011	35.6081	37.1444	39.1725	31.6868	31.924	36.9409	40.1731	34.9275	34.8982	33.2076	40.9958	31.1256	38.5772	35.8983	36.8978	32.5863	30.699	38.6333	38.4633
	85401	85450	-	CDS	lysS	class 1 lysyl-tRNA synthetase	33.8223	34.1065	38.4744	38.3747	33.8361	33.2614	37.9353	39.4565	34.9275	28.6845	32.166	38.982	30.9016	34.0849	38.2717	34.2286	34.0454	30.1586	40.329	37.1585
	85451	85500	-	CDS	lysS	class 1 lysyl-tRNA synthetase	33.2104	33.5488	36.0994	33.8272	31.7482	33.3777	36.2946	39.5909	35.1266	29.8405	33.0851	37.6155	32.3198	36.6519	37.3817	35.2492	30.6408	31.6719	39.3706	36.1941
	85501	85550	-	CDS	lysS	class 1 lysyl-tRNA synthetase	31.5971	33.6775	29.9245	27.1255	30.2744	31.6332	35.5985	40.5762	34.7285	33.9589	33.5139	37.6874	31.1256	38.3633	36.2939	36.4268	32.0999	36.8605	34.9469	36.9316
	85551	85600	-	CDS	lysS	class 1 lysyl-tRNA synthetase	31.319	33.4201	30.9695	29.9977	29.3533	29.5399	34.3058	36.9485	32.3403	29.985	31.1857	33.3001	29.3342	31.9456	34.6127	31.3239	31.6136	34.5905	31.6292	32.847
	85601	85650	-	CDS	lysS	class 1 lysyl-tRNA synthetase	29.8727	33.463	26.2196	25.2906	28.6164	28.6095	34.9024	33.5895	32.5393	28.3954	31.7984	32.437	28.737	33.3718	37.085	33.2865	28.209	34.5905	34.4308	35.7402
	85651	85700	-	CDS	lysS	class 1 lysyl-tRNA synthetase	28.5932	32.8624	31.5395	27.3649	29.169	29.7724	36.0957	35.0227	35.5246	29.985	32.7787	32.9405	31.9466	34.5127	39.6562	35.2492	25.7772	32.2124	35.0206	36.8749
	85701	85750	-	CDS	lysS	class 1 lysyl-tRNA synthetase	28.0369	32.5192	33.8195	32.2315	32.6079	32.331	36.2946	35.8736	35.2261	30.7075	37.1288	33.9474	32.3198	35.1545	41.2385	33.9146	28.6954	33.7257	33.2512	37.1585
	85751	85800	-	CDS	lysS	class 1 lysyl-tRNA synthetase	28.927	33.6346	23.1796	24.3332	37.9505	36.4596	38.1341	38.7399	37.6143	39.1611	42.0303	40.5643	34.4098	41.2869	43.8098	39.0175	34.5317	40.1033	33.2512	41.5835
	85801	85850	-	CDS	lysS	class 1 lysyl-tRNA synthetase	30.2621	34.8359	15.2948	14.3606	37.1521	35.5874	36.0957	40.1283	39.3059	44.1466	41.9078	43.9446	36.873	45.6366	41.5352	40.0381	39.3954	41.5086	32.1453	38.2931
	85851	85900	-	CDS	lysS	class 1 lysyl-tRNA synthetase	33.2104	36.2516	15.2948	15.0786	39.24	39.7741	37.637	41.3375	36.4202	42.4848	41.6014	44.0885	37.9179	48.8455	38.5684	43.0998	44.7453	45.2919	36.6426	41.0729
	85901	85950	-	CDS	lysS	class 1 lysyl-tRNA synthetase	35.2686	35.0075	12.5398	12.2863	40.0998	39.3089	41.5647	43.4873	36.0221	36.4878	40.8049	43.0816	34.4844	48.1324	37.085	44.3559	39.8817	44.4271	36.2003	42.3777
	85951	86000	-	CDS	lysS	class 1 lysyl-tRNA synthetase	36.4368	35.4365	20.8997	22.0993	39.0558	41.0534	41.7139	41.2927	33.0369	34.9705	40.4373	41.8589	36.2758	47.5619	43.1175	42.3932	39.8817	37.8333	35.9791	41.2998
	86001	86050	-	CDS	lysS	class 1 lysyl-tRNA synthetase	35.9918	35.1362	25.6496	28.1627	39.6699	40.7627	41.0675	41.2032	35.2261	34.3924	39.9472	40.9958	36.873	45.5653	40.0518	40.1166	37.4499	37.9414	39.4443	37.7825
	86051	86100	-	CDS	lysS	class 1 lysyl-tRNA synthetase	31.5971	31.5754	25.7446	25.5299	34.573	33.6685	37.4381	39.3222	31.8428	30.274	37.5577	37.5435	33.5141	38.7911	36.9861	34.2286	33.559	31.78	38.0435	34.2085
	86101	86150	-	CDS	lysS	class 1 lysyl-tRNA synthetase	31.7084	32.4763	21.6597	18.7485	31.3797	33.2614	36.4934	39.3669	27.9619	28.9735	35.7196	36.1051	32.7677	38.5059	36.3927	35.3277	30.6408	31.3476	38.2647	34.4922
	86151	86200	-	CDS	lysS	class 1 lysyl-tRNA synthetase	33.9892	35.0933	26.4096	21.86	36.5381	33.494	39.7748	40.8897	31.8428	31.7913	37.1901	40.9239	35.2308	38.9337	34.9094	35.7202	29.1817	33.6176	39.2231	37.3287
	86201	86250	-	CDS	lysS	class 1 lysyl-tRNA synthetase	31.3746	31.6183	34.4845	30.5561	34.6958	32.331	36.7917	37.8442	31.6437	27.6007	35.0457	37.112	32.693	36.3667	32.6348	31.7164	22.859	32.3205	34.0622	34.0951
	86251	86300	-	CDS	lysS	class 1 lysyl-tRNA synthetase	29.4276	29.3874	33.0595	32.072	30.3358	28.1443	32.864	33.6791	28.0614	23.8435	30.2054	31.5021	28.0652	35.1545	29.5691	28.1051	21.8863	31.0233	30.1546	34.2085
	86301	86350	-	CDS	lysS	class 1 lysyl-tRNA synthetase	27.8144	29.3016	29.4495	27.5245	30.2744	29.4817	33.3612	33.0969	29.5541	26.8781	29.9604	32.5809	27.5428	36.0815	28.9757	27.7911	20.9136	29.8343	31.4817	31.8258
	86351	86400	-	CDS	lysS	class 1 lysyl-tRNA synthetase	27.5362	29.8164	29.7345	27.5245	30.2744	31.6914	35.4991	34.1718	31.6437	30.0573	34.4942	36.7524	30.5284	35.1545	29.2724	32.423	29.6681	29.6181	35.2418	33.9816
	86401	86450	-	CDS	lysS	class 1 lysyl-tRNA synthetase	27.2581	29.2158	36.5744	32.5507	28.4321	30.4121	33.56	31.7533	28.758	28.829	32.166	34.2351	32.9916	33.3005	27.789	34.1501	26.2636	30.5909	32.8825	33.471
	86451	86500	-	CDS	lysS	class 1 lysyl-tRNA synthetase	27.3694	29.4303	28.5946	27.7638	28.6778	30.7028	32.4165	31.7085	26.8673	27.3839	30.7569	30.9267	32.2452	35.7249	29.4702	33.5221	24.3181	29.2938	31.7029	31.372
	86501	86550	-	CDS	lysS	class 1 lysyl-tRNA synthetase	31.1521	33.4201	26.2196	26.1682	28.6778	29.4817	34.9024	35.6497	30.9472	28.3954	30.1442	30.9267	32.693	38.3633	29.1735	33.6791	26.2636	30.2667	34.7995	35.6835
	86551	86600	-	CDS	lysS	class 1 lysyl-tRNA synthetase	29.4276	30.5457	31.8245	31.5135	27.204	27.7954	31.0741	31.395	29.156	26.6614	28.9801	29.0567	30.3791	33.1579	27.6901	27.5556	24.8045	30.2667	29.1962	32.5066
	86601	86650	-	CDS	lysS	class 1 lysyl-tRNA synthetase	25.1442	25.1402	31.1595	35.9812	24.809	26.0509	25.7542	26.9612	21.2948	24.855	26.1617	27.2586	28.2892	27.5959	23.9322	24.6509	24.8045	26.9157	25.436	26.6066
	86651	86700	-	CDS	lysS	class 1 lysyl-tRNA synthetase	23.6422	24.6682	29.1646	36.5397	22.2913	23.8412	21.8762	23.6918	20.0012	20.3031	27.0195	24.8852	26.1992	22.4618	17.8008	22.5312	20.9136	24.3214	23.1505	21.3874
	86701	86750	-	CDS	lysS	class 1 lysyl-tRNA synthetase	21.6396	20.85	27.6446	34.7047	15.9662	20.1197	19.1914	17.6457	18.1106	15.3899	21.2602	20.8575	19.6307	16.0441	13.8451	15.9367	16.5363	17.2952	19.3166	16.9624
	86751	86800	-	CDS	lysS	class 1 lysyl-tRNA synthetase	20.527	15.7877	29.6395	34.1463	9.94818	14.2466	13.1257	11.3757	15.6229	7.87558	10.3544	10.0691	12.7637	6.84549	11.0761	7.53658	13.6181	9.40428	13.6396	11.2894
	86801	86850	-	CDS	lysS	class 1 lysyl-tRNA synthetase	21.6396	16.8173	28.2146	31.9124	12.3431	13.6651	10.6895	11.1517	15.4238	8.45361	10.9671	8.34301	12.6891	7.48726	8.9004	7.53658	12.1591	6.7019	12.2388	9.64419
	86851	86900	-	CDS	lysS	class 1 lysyl-tRNA synthetase	21.5283	19.6488	25.9346	29.1999	16.7645	18.7822	15.5122	15.496	16.7175	12.6443	17.4616	14.3126	16.3465	15.4737	11.1749	14.2096	14.1045	11.35	16.2201	14.3528
	86901	86950					21.5283	20.4639	22.7997	25.6097	18.1155	21.2826	20.7824	19.6611	18.8071	11.6327	15.9911	16.1106	18.735	15.8302	14.2406	15.8582	19.4545	14.7009	17.9895	16.1115
	86951	87000					20.7495	20.6784	26.0296	24.9715	17.7471	18.3752	21.2795	21.5421	17.613	9.75416	12.6826	11.7234	17.914	10.7674	15.6251	12.3254	16.05	13.5119	17.1048	14.9201
	87001	87050	-	CDS	CCNA_00083	phosphoglucomutase/phosphomannomutase	23.8647	24.5395	30.3045	29.1201	21.1859	20.4104	24.3621	22.393	18.9066	15.0286	16.1749	14.1687	18.8097	15.2597	17.7019	16.0152	16.5363	15.89	19.6116	20.5932
	87051	87100	-	CDS	CCNA_00083	phosphoglucomutase/phosphomannomutase	27.87	30.1167	22.7997	26.966	23.8879	25.2368	29.8809	27.8569	24.0811	18.3523	22.6694	20.7137	24.4078	25.4567	16.5152	22.3742	25.2908	22.8081	24.8462	25.9826
	87101	87150	-	CDS	CCNA_00083	phosphoglucomutase/phosphomannomutase	30.4846	33.1198	25.9346	27.0458	25.3003	27.9698	30.9249	29.6932	25.5737	17.7742	25.8554	21.0014	28.8863	23.9592	20.372	23.4733	28.209	25.6186	28.0902	25.2451
	87151	87200	-	CDS	CCNA_00083	phosphoglucomutase/phosphomannomutase	30.0395	30.9318	39.8044	38.9331	23.7651	25.3531	25.6548	25.2145	22.7875	17.6297	24.4462	17.7649	26.1246	19.3243	21.2621	19.1555	21.3999	23.1324	25.6572	24.2239
	87201	87250	-	CDS	CCNA_00083	phosphoglucomutase/phosphomannomutase	26.4793	26.8991	37.9044	36.2206	18.1155	20.7012	18.9925	19.2132	23.285	12.283	18.2581	13.5214	22.7657	15.3311	17.603	13.032	21.3999	15.4576	22.9293	21.5009
	87251	87300	-	CDS	CCNA_00083	phosphoglucomutase/phosphomannomutase	24.0873	25.8266	36.9544	40.2096	16.3347	18.0844	15.8105	18.6758	24.1806	8.88712	16.0524	11.6514	18.1379	12.5501	17.7019	10.0488	17.9954	13.7281	21.4547	18.948
	87301	87350	-	CDS	CCNA_00083	phosphoglucomutase/phosphomannomutase	22.4184	22.2658	37.8094	41.6457	16.0276	17.2703	13.8218	16.4813	20.7973	7.44206	14.7657	11.2199	16.5704	10.2682	16.3174	10.4413	17.0227	14.4848	19.6853	15.8846
	87351	87400	-	CDS	CCNA_00083	phosphoglucomutase/phosphomannomutase	22.4184	20.421	38.7594	38.9331	17.2558	19.7708	16.3574	16.5261	24.2801	11.5605	16.4813	14.3845	19.9293	13.6197	14.5373	11.9329	13.6181	15.0252	21.2336	17.9268
	87401	87450	-	CDS	CCNA_00083	phosphoglucomutase/phosphomannomutase	22.9191	23.9389	34.6745	33.9069	20.0192	22.4456	21.8264	22.3482	24.7777	15.5344	21.444	18.6279	22.5418	18.9677	20.0753	16.0937	12.1591	15.3495	24.9199	22.9759
	87451	87500	-	CDS	CCNA_00083	phosphoglucomutase/phosphomannomutase	21.5283	23.8531	32.6795	35.343	21.7386	22.9108	24.2627	25.4385	22.7875	15.5344	22.4243	20.5698	20.825	18.8251	24.0311	20.2545	17.0227	16.6467	27.2055	22.6355
	87501	87550	-	CDS	CCNA_00083	phosphoglucomutase/phosphomannomutase	22.1403	22.5232	33.5345	34.3856	22.7211	24.3646	27.1961	26.2446	24.0811	18.569	21.2602	21.7206	22.4671	21.8913	23.3388	23.3948	20.9136	22.0514	29.5648	26.2662
	87551	87600	-	CDS	CCNA_00083	phosphoglucomutase/phosphomannomutase	25.7561	27.0278	32.1095	30.3966	24.3178	28.8421	31.8199	30.9024	26.5688	20.9534	26.9582	28.4094	24.8557	28.8794	26.1078	25.75	21.3999	26.2671	33.1774	30.521
	87601	87650	-	CDS	CCNA_00083	phosphoglucomutase/phosphomannomutase	29.0938	29.1729	37.2394	33.9069	25.9144	29.598	34.2064	33.5	29.0565	22.6152	29.8991	30.5671	27.5428	33.1579	27.4923	26.064	19.4545	25.2943	32.5139	30.2941
	87651	87700	-	CDS	CCNA_00083	phosphoglucomutase/phosphomannomutase	28.8157	28.2291	29.2596	28.4818	25.0547	26.4579	32.9634	31.9325	28.8575	21.8204	25.6716	26.9709	26.1246	30.0917	25.7123	23.8658	22.859	23.2405	30.0809	27.7412
	87701	87750	-	CDS	CCNA_00083	phosphoglucomutase/phosphomannomutase	24.3098	27.4997	24.0346	24.8917	21.8614	24.2483	30.8752	29.2005	28.559	16.9072	20.525	18.9156	24.4825	19.1816	23.6355	18.1349	20.4272	17.2952	24.6988	23.2595
	87751	87800	-	CDS	CCNA_00083	phosphoglucomutase/phosphomannomutase	22.6965	27.4997	28.4996	28.402	19.8349	23.4342	27.0966	26.4686	24.1806	11.5605	17.2165	14.7441	21.0489	13.7623	20.2731	14.2881	17.9954	14.0524	22.4869	21.4441
	87801	87850	-	CDS	CCNA_00083	phosphoglucomutase/phosphomannomutase	25.1998	26.0411	21.3747	24.4928	21.3088	26.1672	27.3452	27.1851	26.6683	15.6789	19.5447	20.5698	22.6164	21.1069	17.5041	19.4695	18.9681	18.3762	26.0996	22.1816
	87851	87900	-	CDS	CCNA_00083	phosphoglucomutase/phosphomannomutase	26.3124	22.7377	22.4197	27.8436	21.9228	24.9461	24.7101	24.901	23.9816	17.4852	21.9954	22.6556	21.1236	24.7436	17.1085	22.8452	19.4545	22.2676	23.9615	21.1038
	87901	87950	-	CDS	CCNA_00083	phosphoglucomutase/phosphomannomutase	21.8065	19.3056	29.3546	33.5878	16.3961	18.8404	17.6004	16.8396	19.5037	12.572	15.0721	16.3983	15.1522	16.9711	12.5595	16.4078	13.6181	18.3762	16.0726	16.1115
	87951	88000	-	CDS	CCNA_00083	phosphoglucomutase/phosphomannomutase	15.9098	14.9297	26.8846	29.9977	8.6586	11.5136	9.94371	9.67379	17.7125	5.49123	7.2297	6.04149	8.88235	5.27673	7.71368	6.35899	7.29544	8.64762	9.21596	8.1692
	88001	88050	-	CDS	CCNA_00083	phosphoglucomutase/phosphomannomutase	17.2449	15.3587	27.2646	29.2796	10.0096	12.444	7.90525	8.0167	14.2297	5.63574	10.0481	7.0484	6.94167	7.34464	8.60372	5.73094	6.80907	7.35047	10.3219	6.92113
	88051	88100	-	CDS	CCNA_00083	phosphoglucomutase/phosphomannomutase	21.2502	17.7182	26.8846	35.6621	15.4749	15.4096	10.6398	10.5695	15.3243	9.89867	14.6432	12.0111	10.7484	13.9762	11.5705	12.7965	15.5636	10.0529	15.0404	11.4028
	88101	88150	-	CDS	CCNA_00083	phosphoglucomutase/phosphomannomutase	19.9707	20.5068	38.1894	42.5233	15.4749	14.8281	10.7889	11.4204	15.5233	9.3929	14.5207	10.7165	13.958	11.1952	10.5816	12.7965	17.509	10.161	14.3769	11.8
	88151	88200	-	CDS	CCNA_00083	phosphoglucomutase/phosphomannomutase	17.8568	20.8071	40.9444	39.7309	12.773	12.5021	8.8499	9.67379	16.6179	7.00854	11.7636	7.9834	12.3159	7.20203	9.98823	8.00761	11.1863	9.29619	13.1235	11.1759
	88201	88250	-	CDS	CCNA_00083	phosphoglucomutase/phosphomannomutase	20.972	22.1371	40.2794	43.3211	12.8344	12.7928	8.8499	8.33021	19.6032	8.95938	10.9671	9.13416	12.0919	9.69778	9.88933	6.98703	11.6727	8.64762	14.4506	11.2326
	88251	88300	-	CDS	CCNA_00083	phosphoglucomutase/phosphomannomutase	23.3641	22.6519	43.4143	44.5178	14.9837	16.6889	10.5901	10.9278	20.9963	9.3929	14.9495	10.6445	14.779	10.8387	10.5816	8.32164	16.5363	12.3229	16.7362	14.3528
	88301	88350	-	CDS	CCNA_00083	phosphoglucomutase/phosphomannomutase	20.8608	21.1074	41.4194	40.2096	14.7995	17.3866	14.3687	14.5107	18.3096	9.82641	15.4397	13.953	18.0633	10.4109	10.8783	10.5198	20.4272	14.9171	17.9158	16.9057
	88351	88400	-	CDS	CCNA_00083	phosphoglucomutase/phosphomannomutase	22.8634	24.5395	44.8393	42.6031	18.5454	21.7478	22.5225	19.7954	21.1953	14.8119	18.8095	18.556	21.2729	16.6146	15.5263	15.8582	23.3454	16.1062	21.6759	20.5365
	88401	88450	-	CDS	CCNA_00083	phosphoglucomutase/phosphomannomutase	27.0912	25.6979	43.2243	41.7255	23.151	25.2368	25.5553	24.1845	24.7777	18.28	23.2821	22.6556	22.9896	22.9609	21.0643	21.1966	25.2908	19.349	24.625	24.2239
	88451	88500	-	CDS	CCNA_00083	phosphoglucomutase/phosphomannomutase	27.5919	28.4007	35.4345	38.0555	23.6423	24.7135	26.1022	27.8569	24.7777	19.5806	26.0392	27.4025	28.2145	29.5212	25.02	25.593	24.3181	22.9162	26.1733	29.1595
	88501	88550	-	CDS	CCNA_00083	phosphoglucomutase/phosphomannomutase	29.3164	33.034	35.9095	37.6566	27.2654	29.8887	31.8199	32.0668	27.9619	27.3116	30.9407	32.0774	31.5734	35.2258	28.3824	29.7538	28.209	28.6452	30.597	31.996
	88551	88600	-	CDS	CCNA_00083	phosphoglucomutase/phosphomannomutase	32.3203	35.0075	28.2146	29.6785	33.4676	34.9477	37.09	37.5755	31.2457	30.852	37.1901	36.0332	33.8127	38.2207	29.1735	36.5053	31.6136	38.9143	36.9376	36.3643
	88601	88650	-	CDS	CCNA_00083	phosphoglucomutase/phosphomannomutase	33.5998	32.0044	21.4697	17.7912	38.6874	39.3089	39.2777	40.397	31.2457	33.9589	39.2732	38.8381	38.2165	40.3599	36.5905	44.3559	29.6681	41.2924	37.0113	34.946
	88651	88700	-	CDS	CCNA_00083	phosphoglucomutase/phosphomannomutase	30.874	29.0442	17.8597	13.1639	42.2491	40.9953	37.3884	38.6056	33.0369	44.4356	42.8268	43.4412	40.1572	47.8471	40.0518	49.4588	34.0454	45.7243	34.1359	36.3075
	88701	88750					28.4819	29.4732	6.8399	6.14314	39.6699	37.8552	37.3884	37.9338	37.1167	47.398	42.643	49.9861	43.9639	51.1986	40.7441	52.2065	42.7999	49.1833	35.3893	40.1085
	88751	88800					26.5906	28.701	8.26487	7.49942	33.4062	33.9592	35.3996	37.8442	32.8379	43.9298	38.4154	46.0304	40.1572	49.2733	40.0518	41.8437	39.8817	43.13	33.9885	37.8393
	88801	88850					21.9177	23.1238	12.4448	12.3661	23.8879	25.702	25.6548	28.4391	21.1953	24.0603	24.5075	26.1798	22.0939	28.8081	26.5034	23.8658	20.4272	25.6186	23.8878	24.3941
	88851	88900					17.8012	19.2627	10.1648	8.61635	16.3961	17.0377	19.3405	21.6764	15.9214	19.1471	19.4222	18.8437	13.2862	18.1833	19.0864	15.9367	17.509	19.6733	16.7362	18.2105
	88901	88950					20.972	24.2821	18.8097	15.7966	24.4406	24.132	21.2795	23.0648	23.8821	41.8345	28.5512	28.0498	23.5868	28.0237	25.8112	27.7126	29.6681	28.8614	21.2336	23.8836
	88951	89000					22.5297	26.1698	23.5596	20.3442	30.8271	33.3196	21.0807	26.6477	26.8673	64.0162	31.4308	32.2213	30.6031	32.8726	30.4592	32.8155	32.0999	29.0776	27.2792	27.9114
	89001	89050					17.8568	19.7346	18.3347	16.4349	20.8175	24.8298	16.606	18.9445	18.0111	46.0974	23.711	19.0595	21.3475	21.0356	22.3499	20.6471	25.2908	20.5381	21.381	20.5932
	89051	89100	+	CDS	purH	phosphoribosylaminoimidazolecarboxamide formyltransferase/IMP cyclohydrolase	17.0224	17.7182	20.3297	21.7004	16.5189	17.8518	15.7111	15.9886	15.3243	24.9996	18.1968	13.5214	18.1379	15.545	14.834	18.0564	24.8045	15.89	16.2938	17.1326
	89101	89150	+	CDS	purH	phosphoribosylaminoimidazolecarboxamide formyltransferase/IMP cyclohydrolase	19.637	21.3219	33.7245	32.8698	20.6947	22.6201	21.9259	22.7513	21.7924	20.4476	19.4222	15.8229	22.3925	16.4007	17.3063	18.2919	19.9409	16.4305	22.7818	22.6355
	89151	89200	+	CDS	purH	phosphoribosylaminoimidazolecarboxamide formyltransferase/IMP cyclohydrolase	22.4184	22.9951	40.3744	39.8905	21.5544	21.806	24.6604	21.9452	24.5786	17.6297	19.9736	17.3333	22.2432	14.9032	17.7019	15.4657	14.1045	18.3762	23.4454	23.3163
	89201	89250	+	CDS	purH	phosphoribosylaminoimidazolecarboxamide formyltransferase/IMP cyclohydrolase	25.478	24.0247	37.8094	34.0665	21.9842	20.9919	27.2458	23.4679	24.9767	17.6297	21.9954	20.0664	24.5571	15.1884	20.2731	19.391	21.3999	19.9976	25.3623	24.0537
	89251	89300	+	CDS	purH	phosphoribosylaminoimidazolecarboxamide formyltransferase/IMP cyclohydrolase	25.4224	26.2985	30.5895	30.3168	23.5195	24.0738	26.6989	26.6477	25.2752	17.6297	25.6716	20.426	25.5274	16.8998	24.2289	21.1181	22.859	21.8352	27.0581	26.8903
	89301	89350	+	CDS	purH	phosphoribosylaminoimidazolecarboxamide formyltransferase/IMP cyclohydrolase	24.8661	27.1565	33.3445	34.7845	25.5459	23.7831	26.3508	26.2446	27.6634	19.6528	26.4681	21.7206	24.8557	21.6061	23.4377	20.8041	24.3181	26.5914	25.1411	29.1028
	89351	89400	+	CDS	purH	phosphoribosylaminoimidazolecarboxamide formyltransferase/IMP cyclohydrolase	24.2541	27.2852	25.7446	22.2589	27.0812	22.213	27.4944	29.7827	33.4349	19.9418	26.3455	24.094	25.4528	27.8811	22.5477	24.1013	32.5863	28.7533	25.9521	29.2162
[truncated: 79,071 more rows]

## Sheet: MACS2 Callpeak TipR
	MACS2 Callpeak* on TipR ChIP-seq versus Total input Control										MACS2 callpeak main function is to identify enriched binding sites in ChIP-seq experiments.
[truncated: 960 more rows]

[truncated: 9 more sheets: MACS2 Callpeak TipR+Nal, MACS2 Callpeak DjlA-HA+Nal, Figure 1E, Figure S6A and 6D, Figure S6B, Figure S6C, Figure S6D,  Figure S22A, MACS2 Callpeak Figure S22A]
