# Supplementary material for: Adaptive β-lactam resistance from an inducible efflux pump that is post-translationally regulated by the DjlA co-chaperone
Source: PLoS Biol. 2023 Dec 5;21(12):e3002040. doi: 10.1371/journal.pbio.3002040 (PMC10754441; doi:10.1371/journal.pbio.3002040)
Supplement: S4 Data — (XLSX) [file pbio.3002040.s028.xlsx]

## Sheet: Mutation list
POS	REF	ALT
923102	G	A	ANN=A|synonymous_variant|
923112	AT	A	INDEL
923119	T	C	ANN=C|missense_variant|
923302	GC	G	INDEL
923384	G	A	ANN=A|synonymous_variant|
924140	TG	T	INDEL
924732	G	C	ANN=C|missense_variant|
924736	CT	C	INDEL
924739	CG	C	INDEL
924744	GA	G	INDEL
924746	AC	A	INDEL
924774	GT	G	INDEL
924775	TG	T	INDEL
924779	GA	G	INDEL
926291	TG	T	INDEL
926311	TGAGCTTGGGCGGCCGGCGCA	T	INDEL
926331	A	T	ANN=T|synonymous_variant|
926355	CG	C	INDEL
926355	C	A	ANN=A|synonymous_variant|
926357	GC	G	INDEL
926357	G	T	ANN=T|missense_variant|
926358	CG	C	INDEL
926359	GC	G	INDEL
926360	CG	C	INDEL
926361	GC	G	INDEL
926362	CCG	C	INDEL
926363	CG	C	INDEL
926366	GA	G	INDEL
926367	AC	A	INDEL
926368	CG	C	INDEL
926369	GC	G	INDEL
926370	CA	C	INDEL
926373	C	T	ANN=T|synonymous_variant|
926665	T	A	ANN=A|missense_variant|
926677	T	G	ANN=G|missense_variant|
926995	ACGG	A	INDEL
927102	G	A	ANN=A|synonymous_variant|
927510	C	T	Promoter variation	Ω7	NAΔbla;PacrA-DIR
927544	T	A	Promoter variation	Ω2	NAΔbla;PacrA-2IR
927546	A	G	Promoter variation
927547	AC	ATC	Promoter |Insertion|	Ω4	NAΔbla;PacrA-IIR
927548	C	A/G	Promoter variation	7564	NAΔbla;PacrA-MIR
927551	T	C	Promoter variation
927552	C	G	Promoter variation
927553	A	T	Promoter variation	7051	NAΔbla;PacrA-RIR
927555	T	C	Promoter variation
927558	C	G	Promoter variation
927569	G	A	Promoter variation	7470	NAΔbla;PacrA-UIR
927570	A	G	Promoter variation
927637	A	G	ANN=G|upstream_gene_variant|
927638	A	C	ANN=C|initiator_codon_variant|
927638	A	G	ANN=G|start_lost|
927639	T	A	ANN=A|start_lost|
927639	T	G	ANN=G|start_lost|
927647	AG	A	INDEL
927654	C	CT	INDEL
927712	C	G	ANN=G|missense_variant|
927714	T	A	ANN=A|missense_variant|
927720	C	T	ANN=T|missense_variant|
927735	T	G	ANN=G|missense_variant|
927744	CG	C	INDEL
927748	CT	C	INDEL
927749	T	C	ANN=C|missense_variant|
927750	T	C	ANN=C|missense_variant|
927754	A	T	ANN=T|synonymous_variant|
927774	T	G	ANN=G|missense_variant|
927779	A	T	ANN=T|stop_gained|
927782	G	C	ANN=C|missense_variant|
927786	GCC	GC	INDEL
927793	C	G	ANN=G|synonymous_variant|
927794	A	C	ANN=C|missense_variant|	7465	NAΔbla;tipR-DBD
927800	G	A	ANN=A|missense_variant|
927803	C	G	ANN=G|missense_variant|
927807	T	C	ANN=C|missense_variant|
927811	T	G	ANN=G|stop_gained|
927818	T	A	ANN=A|missense_variant|
927818	T	C	ANN=C|missense_variant|
927819	T	C	ANN=C|missense_variant|
927819	T	G	ANN=G|missense_variant|
927820	C	A	ANN=A|missense_variant|
927820	C	G	ANN=G|missense_variant|
927820	C	T	ANN=T|synonymous_variant|
927824	A	T	ANN=T|missense_variant|
927827	A	G	ANN=G|missense_variant|
927840	T	G	ANN=G|missense_variant|
927852	T	A	ANN=A|missense_variant|
927852	T	G	ANN=G|missense_variant|
927855	C	G	ANN=G|missense_variant|
927857	C	T	ANN=T|stop_gained|
927884	T	G	ANN=G|missense_variant|
927885	T	G	ANN=G|missense_variant|
927915	T	A	ANN=A|stop_gained|
927927	T	G	ANN=G|missense_variant|
927939	T	A	ANN=A|missense_variant|
927951	T	G	ANN=G|missense_variant|
927956	A	T	ANN=T|stop_gained|
927984	T	A	ANN=A|missense_variant|
927990	T	A	ANN=A|missense_variant|
927990	T	C	ANN=C|missense_variant|
927992	G	A	ANN=A|missense_variant|
927993	A	T	ANN=T|missense_variant|	7464	NAΔbla;tipR-NDD
927994	G	T	ANN=T|missense_variant|
928004	G	A	ANN=A|missense_variant|
928005	A	C	ANN=C|missense_variant|
928005	A	G	ANN=G|missense_variant|
928008	C	A	ANN=A|missense_variant|
928015	C	CA	INDEL
928018	TC	T	INDEL
928026	T	C	ANN=C|missense_variant|
928026	T	G	ANN=G|missense_variant|
928058	G	A	ANN=A|missense_variant|
928059	A	C	ANN=C|missense_variant|
928059	A	T	ANN=T|missense_variant|
928068	T	C	ANN=C|missense_variant|
928107	G	A	ANN=A|stop_gained|
928108	G	A	ANN=A|stop_gained|
928123	C	G	ANN=G|missense_variant|
928136	G	A	ANN=A|missense_variant|
928143	T	TCGGCCTGCTGTTCGA	INDEL
928143	T	G	ANN=G|missense_variant|
928152	T	C	ANN=C|missense_variant|
928181	A	G	ANN=G|missense_variant|
928184	CACCCCG	C	INDEL
928205	GC	G	INDEL
928211	A	C	ANN=C|missense_variant|
928212	CG	C	INDEL
928218	T	A	ANN=A|missense_variant|
928242	T	A	ANN=A|missense_variant|	7466	NAΔbla;tipR-VE
928297	CA	C	INDEL
928298	AC	A	INDEL
928301	GC	G	INDEL
