# Supplementary material for: Adaptive β-lactam resistance from an inducible efflux pump that is post-translationally regulated by the DjlA co-chaperone
Source: PLoS Biol. 2023 Dec 5;21(12):e3002040. doi: 10.1371/journal.pbio.3002040 (PMC10754441; doi:10.1371/journal.pbio.3002040)
Supplement: S5 Data — (XLSX) [file pbio.3002040.s029.xlsx]

## Sheet: AcrA aggregation
Aggregation	ΔdjlA	ΔdjlA+	WT	WT+	WTpMTdjlA	WTpMTdjlA+
ImageJ								Background
14,12,21	60.553	146.827	102.621	128.424	33.906	37.851		43.086
23,05,23 bis	102.009	159.618	104.572	134.113	46.763	120.789		8.153
10,12,21	71.725	141.868	79.922	120.04	54.014	76.255		36.832
23,05,23	31.873	140.974	68.453	88.236	48.31	78.156		6.048
Average	66.54	147.322	88.892	117.703	45.7482	78.2628
SD	28.9976	8.59224	17.631	20.4776	8.4883	33.8902
%
14,12,21	59.0064	143.077	100	125.144	33.04	36.8843
23,05,23 bis	97.5491	152.639	100	128.249	44.7185	115.508
10,12,21	89.7438	177.508	100	150.196	67.5834	95.4118
23,05,23	46.5619	205.943	100	128.9	70.574	114.175
Average	73.2153	169.792	100	133.122	53.979	90.4947
SD	24.3421	28.1326	8.20464e-15	11.5	18.1169	36.8992

## Sheet: MS MS IP DjlA_HA
Identified Proteins	Gene	MW	HADjlA	HADjlA_Nal	HA_WT
L-threonine dehydratase catabolic TdcB OS=Caulobacter vibrioides (strain NA1000 / CB15N) OX=565050 GN=CCNA_03750 PE=3 SV=1	A0A0H3CE74	43 kDa	338	256	54			IP DjlAHA	IP DjlAHA Nal	IP WT
Elongation factor Tu OS=Caulobacter vibrioides (strain NA1000 / CB15N) OX=565050 GN=tuf PE=3 SV=1	A0A0H3CEJ3	43 kDa	228	245	30		RsaA	196	116	10
S-layer protein rsaA OS=Caulobacter vibrioides (strain NA1000 / CB15N) OX=565050 GN=rsaA PE=1 SV=1	A0A0H3C8J1	98 kDa	196	116	10		BtuB	151	75	0
Elongation factor G OS=Caulobacter vibrioides (strain NA1000 / CB15N) OX=565050 GN=fusA PE=3 SV=1	B8H414	76 kDa	178	131	13		ChvT	109	13	0
Vitamin B12 receptor OS=Caulobacter vibrioides (strain NA1000 / CB15N) OX=565050 GN=CCNA_01826 PE=3 SV=1	A0A0H3C7I0	69 kDa	151	75	0		OmpW	41	10	0
Chaperonin GroEL OS=Caulobacter vibrioides (strain NA1000 / CB15N) OX=565050 GN=groEL PE=2 SV=1	B8H163	57 kDa	140	112	13		TBDR 03615	123	19	0
Triosephosphate isomerase OS=Caulobacter vibrioides (strain NA1000 / CB15N) OX=565050 GN=tpiA PE=3 SV=1	A0A0H3C8N2	26 kDa	126	130	20		TBDR 00210	121	12	0
TonB dependent receptor OS=Caulobacter vibrioides (strain NA1000 / CB15N) OX=565050 GN=CCNA_03615 PE=3 SV=1	A0A0H3CDK2	75 kDa	123	19	0		TBDR 02910	71	0	0
TonB-dependent receptor OS=Caulobacter vibrioides (strain NA1000 / CB15N) OX=565050 GN=CCNA_00210 PE=3 SV=1	A0A0H3C4Q2	88 kDa	121	12	0		TBDR 03248	46	9	0
TonB-dependent outer membrane receptor ChvT OS=Caulobacter vibrioides (strain NA1000 / CB15N) OX=565050 GN=chvT PE=3 SV=1	A0A0H3CCA6	120 kDa	109	13	0		TBDR 02048	26	0	0
DNA-directed RNA polymerase subunit beta' OS=Caulobacter vibrioides (strain NA1000 / CB15N) OX=565050 GN=rpoC PE=3 SV=1	A0A0H3C4W8	154 kDa	103	27	42		TBDR 01859	26	0	0
DNA repair protein RadA OS=Caulobacter vibrioides (strain NA1000 / CB15N) OX=565050 GN=radA PE=3 SV=1	A0A0H3C7A4	48 kDa	101	104	0		DnaK	56	32	2
5-methyltetrahydropteroyltriglutamate--homocysteine methyltransferase OS=Caulobacter vibrioides (strain NA1000 / CB15N) OX=565050 GN=metE PE=3 SV=1	A0A0H3C4V6	84 kDa	86	57	8		ClpX	40	48	3
DNA-directed RNA polymerase subunit beta OS=Caulobacter vibrioides (strain NA1000 / CB15N) OX=565050 GN=rpoB PE=3 SV=1	B8GZW7	151 kDa	76	15	80		AcrA	19	71	0
Serine acetyltransferase OS=Caulobacter vibrioides (strain NA1000 / CB15N) OX=565050 GN=CCNA_02734 PE=3 SV=1	A0A0H3CBB9	31 kDa	71	70	20		AcrB	17	44	0
TonB-dependent receptor OS=Caulobacter vibrioides (strain NA1000 / CB15N) OX=565050 GN=CCNA_02910 PE=3 SV=1	A0A0H3CBS1	104 kDa	71	0	0		NodT	15	50	0
Citrate synthase OS=Caulobacter vibrioides (strain NA1000 / CB15N) OX=565050 GN=CCNA_01983 PE=3 SV=1	A0A0H3C985	48 kDa	63	59	6
ATP synthase subunit alpha OS=Caulobacter vibrioides (strain NA1000 / CB15N) OX=565050 GN=atpA PE=3 SV=1	B8H5I2	55 kDa	63	19	25
Serine hydroxymethyltransferase OS=Caulobacter vibrioides (strain NA1000 / CB15N) OX=565050 GN=glyA PE=3 SV=1	A0A0H3C7W2	46 kDa	56	58	10
Chaperone protein DnaK OS=Caulobacter vibrioides (strain NA1000 / CB15N) OX=565050 GN=dnaK PE=2 SV=1	A0A0H3C527	68 kDa	56	32	2
SapC surface layer protein OS=Caulobacter vibrioides (strain NA1000 / CB15N) OX=565050 GN=CCNA_00215 PE=4 SV=1	A0A0H3C4Q7	29 kDa	52	51	4
Exopolysaccharide transport family protein OS=Caulobacter vibrioides (strain NA1000 / CB15N) OX=565050 GN=CCNA_00163 PE=3 SV=1	A0A0H3C4L4	80 kDa	49	28	0
2-oxoacid ferredoxin oxidoreductase Vor OS=Caulobacter vibrioides (strain NA1000 / CB15N) OX=565050 GN=vor PE=3 SV=1	A0A0H3CCR2	123 kDa	48	12	0
TonB-dependent receptor OS=Caulobacter vibrioides (strain NA1000 / CB15N) OX=565050 GN=CCNA_03248 PE=3 SV=1	A0A0H3CB68 (+1)	89 kDa	46	9	0
50S ribosomal protein L9 OS=Caulobacter vibrioides (strain NA1000 / CB15N) OX=565050 GN=rplI PE=3 SV=1	B8GVN4	21 kDa	45	26	4
Translation initiation factor IF-2 OS=Caulobacter vibrioides (strain NA1000 / CB15N) OX=565050 GN=infB PE=3 SV=1	A0A0H3C5T8	107 kDa	45	13	0
ATP synthase subunit beta OS=Caulobacter vibrioides (strain NA1000 / CB15N) OX=565050 GN=atpD PE=3 SV=1	A0A0H3CDP4	57 kDa	44	16	13
30S ribosomal protein S1 OS=Caulobacter vibrioides (strain NA1000 / CB15N) OX=565050 GN=CCNA_03702 PE=3 SV=1	A0A0H3CCW5	62 kDa	44	5	8
OmpW family outer membrane cation channel OS=Caulobacter vibrioides (strain NA1000 / CB15N) OX=565050 GN=ompW PE=3 SV=1	A0A0H3C811	23 kDa	41	10	0
us|CLPX-GFP|CLPX_GFP	us|CLPX-GFP|CLPX_GFP (+1)	74 kDa	40	48	3
Fumarate hydratase class II OS=Caulobacter vibrioides (strain NA1000 / CB15N) OX=565050 GN=fumC PE=3 SV=1	A0A0H3C9S6	49 kDa	40	47	0
Methionine adenosyltransferase OS=Caulobacter vibrioides (strain NA1000 / CB15N) OX=565050 GN=metK PE=3 SV=1	A0A0H3C5U2	44 kDa	38	36	0
us|DjlA-HA|DjlA_HA	us|DjlA-HA|DjlA_HA	26 kDa	37	64	0
Biotin carboxylase OS=Caulobacter vibrioides (strain NA1000 / CB15N) OX=565050 GN=CCNA_01961 PE=4 SV=1	A0A0H3CAS3	49 kDa	37	42	4
50S ribosomal protein L1 OS=Caulobacter vibrioides (strain NA1000 / CB15N) OX=565050 GN=rplA PE=3 SV=1	B8H0P3	24 kDa	37	29	6
Beta-barrel porin type 2 OS=Caulobacter vibrioides (strain NA1000 / CB15N) OX=565050 GN=CCNA_00162 PE=4 SV=1	A0A0H3C3X1	46 kDa	37	12
Alpha-ketoglutaric semialdehyde dehydrogenase xylA OS=Caulobacter vibrioides (strain NA1000 / CB15N) OX=565050 GN=xylA PE=3 SV=1	A0A0H3C801	51 kDa	36	19
Dihydroorotase OS=Caulobacter vibrioides (strain NA1000 / CB15N) OX=565050 GN=CCNA_02526 PE=4 SV=1	A0A0H3CAV9	45 kDa	35	49
Methylglutaconyl-CoA hydratase OS=Caulobacter vibrioides (strain NA1000 / CB15N) OX=565050 GN=CCNA_02251 PE=3 SV=1	A0A0H3CA75	30 kDa	35	37
30S ribosomal protein S2 OS=Caulobacter vibrioides (strain NA1000 / CB15N) OX=565050 GN=rpsB PE=3 SV=1	B8GWS3	29 kDa	34	30
Protein translocase subunit SecA OS=Caulobacter vibrioides (strain NA1000 / CB15N) OX=565050 GN=secA PE=3 SV=1	B8H392	104 kDa	34	13	4
NADPH-dependent 7-cyano-7-deazaguanine reductase OS=Caulobacter vibrioides (strain NA1000 / CB15N) OX=565050 GN=queF PE=3 SV=1	B8H0X4	17 kDa	33	29
50S ribosomal protein L5 OS=Caulobacter vibrioides (strain NA1000 / CB15N) OX=565050 GN=rplE PE=3 SV=1	B8H4E6	21 kDa	31	22
Glutamate dehydrogenase OS=Caulobacter vibrioides (strain NA1000 / CB15N) OX=565050 GN=gdhZ PE=4 SV=1	A0A0H3C571	176 kDa	31		2
TonB accessory protein exbB OS=Caulobacter vibrioides (strain NA1000 / CB15N) OX=565050 GN=exbB PE=3 SV=1	A0A0H3CAE9	31 kDa	30	15
Succinate--CoA ligase [ADP-forming] subunit beta OS=Caulobacter vibrioides (strain NA1000 / CB15N) OX=565050 GN=sucC PE=3 SV=1	B8GYZ1	42 kDa	30	4	8
50S ribosomal protein L3 OS=Caulobacter vibrioides (strain NA1000 / CB15N) OX=565050 GN=rplC PE=3 SV=1	A0A0H3C7T8	28 kDa	29	15
Polyribonucleotide nucleotidyltransferase OS=Caulobacter vibrioides (strain NA1000 / CB15N) OX=565050 GN=pnp PE=3 SV=1	B8GWZ0	76 kDa	29
2,3,4,5-tetrahydropyridine-2,6-dicarboxylate N-succinyltransferase OS=Caulobacter vibrioides (strain NA1000 / CB15N) OX=565050 GN=dapD PE=3 SV=1	A0A0H3C4Y5	30 kDa	28	36	2
Acetoacetyl-CoA reductase OS=Caulobacter vibrioides (strain NA1000 / CB15N) OX=565050 GN=CCNA_00545 PE=3 SV=1	A0A0H3C629	25 kDa	27	39
S-(hydroxymethyl)glutathione dehydrogenase OS=Caulobacter vibrioides (strain NA1000 / CB15N) OX=565050 GN=CCNA_02601 PE=3 SV=1	A0A0H3CCJ0	39 kDa	27	33	10
Aspartate carbamoyltransferase OS=Caulobacter vibrioides (strain NA1000 / CB15N) OX=565050 GN=pyrB PE=3 SV=1	A0A0H3CAR1	36 kDa	27	15
Type I protein secretion ATP-binding protein RsaD OS=Caulobacter vibrioides (strain NA1000 / CB15N) OX=565050 GN=rsaD PE=4 SV=1	A0A0H3C5F7	62 kDa	27	10
30S ribosomal protein S4 OS=Caulobacter vibrioides (strain NA1000 / CB15N) OX=565050 GN=rpsD PE=3 SV=1	B8H053	23 kDa	27	4
50S ribosomal protein L10 OS=Caulobacter vibrioides (strain NA1000 / CB15N) OX=565050 GN=rplJ PE=3 SV=1	B8GZW1	18 kDa	26	15
TonB-dependent receptor OS=Caulobacter vibrioides (strain NA1000 / CB15N) OX=565050 GN=CCNA_02048 PE=3 SV=1	A0A0H3C9P0	78 kDa	26
TonB-dependent receptor OS=Caulobacter vibrioides (strain NA1000 / CB15N) OX=565050 GN=CCNA_01859 PE=3 SV=1	A0A0H3C8C8	73 kDa	26
50S ribosomal subunit assembly factor BipA OS=Caulobacter vibrioides (strain NA1000 / CB15N) OX=565050 GN=bipA PE=3 SV=1	A0A0H3C6J8	67 kDa	25	21
Bifunctional protein GlmU OS=Caulobacter vibrioides (strain NA1000 / CB15N) OX=565050 GN=glmU PE=3 SV=1	B8GYT1	48 kDa	25	17
Probable glycine dehydrogenase (decarboxylating) subunit 1 OS=Caulobacter vibrioides (strain NA1000 / CB15N) OX=565050 GN=gcvPA PE=3 SV=1	B8H4V4	47 kDa	25	4
CTP synthase OS=Caulobacter vibrioides (strain NA1000 / CB15N) OX=565050 GN=pyrG PE=3 SV=1	B8GW64	61 kDa	24	36
TonB-dependent outer membrane receptor OS=Caulobacter vibrioides (strain NA1000 / CB15N) OX=565050 GN=CCNA_01034 PE=3 SV=1	A0A0H3C8G9	116 kDa	24
OAR protein OS=Caulobacter vibrioides (strain NA1000 / CB15N) OX=565050 GN=CCNA_00974 PE=4 SV=1	A0A0H3C6X0	113 kDa	24
Ferric uptake regulation protein OS=Caulobacter vibrioides (strain NA1000 / CB15N) OX=565050 GN=CCNA_00362 PE=3 SV=1	A0A0H3C4D3	17 kDa	23	18	3
Aspartate--tRNA(Asp/Asn) ligase OS=Caulobacter vibrioides (strain NA1000 / CB15N) OX=565050 GN=aspS PE=3 SV=1	A0A0H3C7V8	68 kDa	23	11	11
DNA gyrase subunit B OS=Caulobacter vibrioides (strain NA1000 / CB15N) OX=565050 GN=gyrB PE=2 SV=1	B8GXQ0	88 kDa	23	8
50S ribosomal protein L21 OS=Caulobacter vibrioides (strain NA1000 / CB15N) OX=565050 GN=rplU PE=3 SV=1	A0A0H3C5M1	18 kDa	22	5
TonB-dependent receptor OS=Caulobacter vibrioides (strain NA1000 / CB15N) OX=565050 GN=CCNA_02895 PE=3 SV=1	A0A0H3CBQ7	117 kDa	22	2
Aconitate hydratase OS=Caulobacter vibrioides (strain NA1000 / CB15N) OX=565050 GN=acnA PE=3 SV=1	A0A0H3CE29	97 kDa	22		16
TonB-dependent receptor OS=Caulobacter vibrioides (strain NA1000 / CB15N) OX=565050 GN=CCNA_03249 PE=3 SV=1	A0A0H3CBW4	89 kDa	22
Alanine--tRNA ligase OS=Caulobacter vibrioides (strain NA1000 / CB15N) OX=565050 GN=alaS PE=3 SV=1	A0A0H3C9J0	94 kDa	21	11	3
Probable cytosol aminopeptidase OS=Caulobacter vibrioides (strain NA1000 / CB15N) OX=565050 GN=pepA PE=3 SV=1	A0A0H3C8R6	51 kDa	21	11
Pyruvate, phosphate dikinase OS=Caulobacter vibrioides (strain NA1000 / CB15N) OX=565050 GN=CCNA_01538 PE=3 SV=1	A0A0H3C7L8	97 kDa	21	7	7
Transketolase OS=Caulobacter vibrioides (strain NA1000 / CB15N) OX=565050 GN=CCNA_03735 PE=3 SV=1	A0A0H3CFS6	69 kDa	21	6
Adenosylhomocysteinase OS=Caulobacter vibrioides (strain NA1000 / CB15N) OX=565050 GN=ahcY PE=3 SV=1	A0A0H3C6D1	51 kDa	21		7
30S ribosomal protein S6 OS=Caulobacter vibrioides (strain NA1000 / CB15N) OX=565050 GN=rpsF PE=3 SV=1	B8GVN6	15 kDa	20	13
Argininosuccinate lyase OS=Caulobacter vibrioides (strain NA1000 / CB15N) OX=565050 GN=argH PE=3 SV=1	A0A0H3CBQ4	51 kDa	20	7
Trigger factor OS=Caulobacter vibrioides (strain NA1000 / CB15N) OX=565050 GN=tig PE=3 SV=2	B8GX17	50 kDa	20	3
Periplasmic multidrug efflux lipoprotein OS=Caulobacter vibrioides (strain NA1000 / CB15N) OX=565050 GN=CCNA_00851 PE=3 SV=1	A0A0H3C5Q7	39 kDa	19	71
HesB protein family OS=Caulobacter vibrioides (strain NA1000 / CB15N) OX=565050 GN=CCNA_02088 PE=3 SV=1	A0A0H3C9R3	12 kDa	19	21	4
50S ribosomal protein L7/L12 OS=Caulobacter vibrioides (strain NA1000 / CB15N) OX=565050 GN=rplL PE=3 SV=1	B8GZW2	13 kDa	19	20
Biotin synthase OS=Caulobacter vibrioides (strain NA1000 / CB15N) OX=565050 GN=bioB PE=3 SV=1	B8H640	37 kDa	19	13
Ferrichrome-iron receptor OS=Caulobacter vibrioides (strain NA1000 / CB15N) OX=565050 GN=CCNA_01856 PE=3 SV=1	A0A0H3C999	78 kDa	19	4
Alanine dehydrogenase OS=Caulobacter vibrioides (strain NA1000 / CB15N) OX=565050 GN=CCNA_03689 PE=3 SV=1	A0A0H3CC84	38 kDa	19		2
Molybdopterin biosynthesis protein MoeB OS=Caulobacter vibrioides (strain NA1000 / CB15N) OX=565050 GN=moeB PE=4 SV=1	A0A0H3CDC0	25 kDa	18	26
Membrane protein insertase YidC OS=Caulobacter vibrioides (strain NA1000 / CB15N) OX=565050 GN=yidC PE=3 SV=1	B8H1E8	68 kDa	18	12
30S ribosomal protein S5 OS=Caulobacter vibrioides (strain NA1000 / CB15N) OX=565050 GN=rpsE PE=3 SV=1	B8H4F1	22 kDa	18	10
NADH-quinone oxidoreductase OS=Caulobacter vibrioides (strain NA1000 / CB15N) OX=565050 GN=nuoG PE=3 SV=1	A0A0H3C8S6	73 kDa	18	9	5
Protein translocase subunit SecD OS=Caulobacter vibrioides (strain NA1000 / CB15N) OX=565050 GN=secD PE=3 SV=1	A0A0H3C9Q4	57 kDa	18	8
Outer membrane protein assembly factor BamA OS=Caulobacter vibrioides (strain NA1000 / CB15N) OX=565050 GN=bamA PE=3 SV=1	A0A0H3C9L0	88 kDa	18
Autotransporter protein OS=Caulobacter vibrioides (strain NA1000 / CB15N) OX=565050 GN=CCNA_00290 PE=4 SV=1	A0A0H3C5K7	110 kDa	18
Efflux pump membrane transporter OS=Caulobacter vibrioides (strain NA1000 / CB15N) OX=565050 GN=acrB2 PE=3 SV=1	A0A0H3C4R5	112 kDa	17	44
Phenylalanine--tRNA ligase beta subunit OS=Caulobacter vibrioides (strain NA1000 / CB15N) OX=565050 GN=pheT PE=3 SV=1	A0A0H3C8M4	84 kDa	17	13
Aminotransferase OS=Caulobacter vibrioides (strain NA1000 / CB15N) OX=565050 GN=CCNA_01603 PE=3 SV=1	A0A0H3C8I0	43 kDa	17	12	5
Electron transfer flavoprotein alpha subunit OS=Caulobacter vibrioides (strain NA1000 / CB15N) OX=565050 GN=CCNA_00763 PE=3 SV=1	A0A0H3C7R1	32 kDa	17	10
Protein-export protein SecB OS=Caulobacter vibrioides (strain NA1000 / CB15N) OX=565050 GN=secB PE=3 SV=1	B8GW20	17 kDa	17	5
Threonine--tRNA ligase OS=Caulobacter vibrioides (strain NA1000 / CB15N) OX=565050 GN=thrS PE=3 SV=1	B8GZS7	74 kDa	16	18
Acetylornithine aminotransferase OS=Caulobacter vibrioides (strain NA1000 / CB15N) OX=565050 GN=argD PE=3 SV=1	A0A0H3CBT1	43 kDa	16	12	8
30S ribosomal protein S8 OS=Caulobacter vibrioides (strain NA1000 / CB15N) OX=565050 GN=rpsH PE=3 SV=1	B8H4E8	14 kDa	16	11
Isoleucine--tRNA ligase OS=Caulobacter vibrioides (strain NA1000 / CB15N) OX=565050 GN=ileS PE=3 SV=1	A0A0H3C4H2	109 kDa	16	10
30S ribosomal protein S11 OS=Caulobacter vibrioides (strain NA1000 / CB15N) OX=565050 GN=rpsK PE=3 SV=1	B8H4F7	14 kDa	16	8
Perosamine synthetase PerA OS=Caulobacter vibrioides (strain NA1000 / CB15N) OX=565050 GN=perA PE=3 SV=1	A0A0H3C8J5	41 kDa	16	7
Outer membrane protein OS=Caulobacter vibrioides (strain NA1000 / CB15N) OX=565050 GN=CCNA_03609 PE=4 SV=1	A0A0H3CCM9	43 kDa	16	6
Succinate dehydrogenase flavoprotein subunit OS=Caulobacter vibrioides (strain NA1000 / CB15N) OX=565050 GN=CCNA_03642 PE=3 SV=1	A0A0H3CCQ9	65 kDa	16	4
Bifunctional protein PutA OS=Caulobacter vibrioides (strain NA1000 / CB15N) OX=565050 GN=putA PE=3 SV=1	A0A0H3C5Q1	110 kDa	16
Malate dehydrogenase OS=Caulobacter vibrioides (strain NA1000 / CB15N) OX=565050 GN=mdh PE=3 SV=1	B8GVT2	33 kDa	16
TonB-dependent outer membrane channel HutA OS=Caulobacter vibrioides (strain NA1000 / CB15N) OX=565050 GN=hutA PE=3 SV=1	A0A0H3CA06	78 kDa	16
Outer membrane efflux protein OS=Caulobacter vibrioides (strain NA1000 / CB15N) OX=565050 GN=CCNA_00849 PE=3 SV=1	A0A0H3C7Y7	49 kDa	15	50
Aldehyde dehydrogenase OS=Caulobacter vibrioides (strain NA1000 / CB15N) OX=565050 GN=CCNA_03695 PE=3 SV=1	A0A0H3CCV8	56 kDa	15	17
Cytochrome cbb3 oxidase, cytochrome c subunit ccoO OS=Caulobacter vibrioides (strain NA1000 / CB15N) OX=565050 GN=ccoO PE=4 SV=1	A0A0H3C6N3	28 kDa	15	6
PiuB-related membrane protein OS=Caulobacter vibrioides (strain NA1000 / CB15N) OX=565050 GN=CCNA_03616 PE=4 SV=1	A0A0H3CDU1	50 kDa	15	5
ATP-dependent zinc metalloprotease FtsH OS=Caulobacter vibrioides (strain NA1000 / CB15N) OX=565050 GN=ftsH PE=2 SV=1	B8H444	68 kDa	15	4
Co-chaperonin GroES OS=Caulobacter vibrioides (strain NA1000 / CB15N) OX=565050 GN=groES PE=2 SV=1	B8H164	10 kDa	15
Uncharacterized protein OS=Caulobacter vibrioides (strain NA1000 / CB15N) OX=565050 GN=CCNA_03604 PE=4 SV=1	A0A0H3CDT3	12 kDa	14	15
S-formylglutathione hydrolase OS=Caulobacter vibrioides (strain NA1000 / CB15N) OX=565050 GN=CCNA_02600 PE=3 SV=1	A0A0H3CB24	30 kDa	14	12
Elongation factor Ts OS=Caulobacter vibrioides (strain NA1000 / CB15N) OX=565050 GN=tsf PE=3 SV=1	B8GWS2	33 kDa	14	3
Energy-dependent translational throttle protein EttA OS=Caulobacter vibrioides (strain NA1000 / CB15N) OX=565050 GN=ettA PE=3 SV=1	A0A0H3CA59	62 kDa	14		2
DNA gyrase subunit A OS=Caulobacter vibrioides (strain NA1000 / CB15N) OX=565050 GN=gyrA PE=3 SV=1	A0A0H3C8L4	100 kDa	14
Phosphoribosylaminoimidazole-succinocarboxamide synthase OS=Caulobacter vibrioides (strain NA1000 / CB15N) OX=565050 GN=purC PE=3 SV=1	A0A0H3CB04	29 kDa	14
Uncharacterized protein OS=Caulobacter vibrioides (strain NA1000 / CB15N) OX=565050 GN=CCNA_00870 PE=4 SV=1	A0A0H3C6Q1	16 kDa	13	18
2-dehydro-3-deoxygluconokinase OS=Caulobacter vibrioides (strain NA1000 / CB15N) OX=565050 GN=CCNA_01563 PE=4 SV=1	A0A0H3C7R2	40 kDa	13	14
Electron transfer flavoprotein beta subunit OS=Caulobacter vibrioides (strain NA1000 / CB15N) OX=565050 GN=CCNA_00764 PE=3 SV=1	A0A0H3C4K0	26 kDa	13	8	2
Iron-sulfur cluster carrier protein OS=Caulobacter vibrioides (strain NA1000 / CB15N) OX=565050 GN=CCNA_02180 PE=3 SV=1	A0A0H3CBE0	38 kDa	13	7
Transcription termination factor Rho OS=Caulobacter vibrioides (strain NA1000 / CB15N) OX=565050 GN=rho PE=3 SV=1	A0A0H3CG88	52 kDa	13	5
Elongation factor 4 OS=Caulobacter vibrioides (strain NA1000 / CB15N) OX=565050 GN=lepA PE=3 SV=1	B8H2Z7	66 kDa	13	5
Probable glycine dehydrogenase (decarboxylating) subunit 2 OS=Caulobacter vibrioides (strain NA1000 / CB15N) OX=565050 GN=gcvPB PE=3 SV=1	A0A0H3CCC5	56 kDa	13	5	7
50S ribosomal protein L19 OS=Caulobacter vibrioides (strain NA1000 / CB15N) OX=565050 GN=rplS PE=3 SV=1	A0A0H3C671	15 kDa	13	4
50S ribosomal protein L15 OS=Caulobacter vibrioides (strain NA1000 / CB15N) OX=565050 GN=rplO PE=3 SV=1	B8H4F3	17 kDa	13	3
Succinate--CoA ligase [ADP-forming] subunit alpha OS=Caulobacter vibrioides (strain NA1000 / CB15N) OX=565050 GN=sucD PE=3 SV=1	A0A0H3C3C4	30 kDa	13	3	5
Adenylosuccinate synthetase OS=Caulobacter vibrioides (strain NA1000 / CB15N) OX=565050 GN=purA PE=3 SV=1	B8H3C9	46 kDa	13	2
Enolase OS=Caulobacter vibrioides (strain NA1000 / CB15N) OX=565050 GN=eno PE=3 SV=1	B8GW68	45 kDa	13	2
30S ribosomal protein S3 OS=Caulobacter vibrioides (strain NA1000 / CB15N) OX=565050 GN=rpsC PE=3 SV=1	B8H4E0	28 kDa	13	2	4
Glycine cleavage system T protein OS=Caulobacter vibrioides (strain NA1000 / CB15N) OX=565050 GN=gcvT PE=3 SV=1	A0A0H3CD57	40 kDa	13
Carbamoyl-phosphate synthase large chain OS=Caulobacter vibrioides (strain NA1000 / CB15N) OX=565050 GN=carB PE=3 SV=1	A0A0H3CC22	118 kDa	13
Methionine--tRNA ligase OS=Caulobacter vibrioides (strain NA1000 / CB15N) OX=565050 GN=metG PE=3 SV=1	B8H5U4	64 kDa	12	16	5
Acetolactate synthase OS=Caulobacter vibrioides (strain NA1000 / CB15N) OX=565050 GN=CCNA_02186 PE=3 SV=1	A0A0H3CBE5	20 kDa	12	14
ExbD-family protein OS=Caulobacter vibrioides (strain NA1000 / CB15N) OX=565050 GN=CCNA_00324 PE=3 SV=1	A0A0H3C4A4	16 kDa	12	11	2
Argininosuccinate synthase OS=Caulobacter vibrioides (strain NA1000 / CB15N) OX=565050 GN=argG PE=3 SV=1	B8GXL9	45 kDa	12	11
3-oxoacyl-[acyl-carrier-protein] synthase 3 OS=Caulobacter vibrioides (strain NA1000 / CB15N) OX=565050 GN=fabH PE=3 SV=1	A0A0H3C7X2	34 kDa	12	10
Glutamine synthetase OS=Caulobacter vibrioides (strain NA1000 / CB15N) OX=565050 GN=glnA PE=3 SV=1	A0A0H3C9D7	52 kDa	12	6
UvrABC system protein A OS=Caulobacter vibrioides (strain NA1000 / CB15N) OX=565050 GN=uvrA PE=3 SV=1	A0A0H3CB72	107 kDa	12	5
E1-E2 cation pump ATPase fixI OS=Caulobacter vibrioides (strain NA1000 / CB15N) OX=565050 GN=fixI PE=3 SV=1	A0A0H3C6P0	76 kDa	12	4
Ribosomal protein L11 methyltransferase OS=Caulobacter vibrioides (strain NA1000 / CB15N) OX=565050 GN=prmA PE=3 SV=1	A0A0H3C9U3	31 kDa	12	3
Periplasmic serine endoprotease DegP-like OS=Caulobacter vibrioides (strain NA1000 / CB15N) OX=565050 GN=CCNA_02846 PE=3 SV=1	A0A0H3CA51	54 kDa	12	2
Methyl-accepting chemotaxis protein OS=Caulobacter vibrioides (strain NA1000 / CB15N) OX=565050 GN=CCNA_00439 PE=4 SV=1	A0A0H3C6V6	71 kDa	12
Lon protease OS=Caulobacter vibrioides (strain NA1000 / CB15N) OX=565050 GN=lon PE=3 SV=1	B8GX12	88 kDa	12
Coproporphyrinogen-III oxidase OS=Caulobacter vibrioides (strain NA1000 / CB15N) OX=565050 GN=hemN PE=3 SV=1	A0A0H3C9G8	49 kDa	11	14
Glyoxalase family protein OS=Caulobacter vibrioides (strain NA1000 / CB15N) OX=565050 GN=CCNA_00157 PE=4 SV=1	A0A0H3C5B2	13 kDa	11	11
D-3-phosphoglycerate dehydrogenase OS=Caulobacter vibrioides (strain NA1000 / CB15N) OX=565050 GN=CCNA_03322 PE=3 SV=1	A0A0H3CCT7	55 kDa	11	8
D-alanine--D-alanine ligase OS=Caulobacter vibrioides (strain NA1000 / CB15N) OX=565050 GN=ddl PE=3 SV=1	A0A0H3CA93	34 kDa	11	8
NADH-quinone oxidoreductase subunit D OS=Caulobacter vibrioides (strain NA1000 / CB15N) OX=565050 GN=nuoD PE=3 SV=1	A0A0H3C9C5	47 kDa	11	6
30S ribosomal protein S9 OS=Caulobacter vibrioides (strain NA1000 / CB15N) OX=565050 GN=rpsI PE=3 SV=1	B8H554	17 kDa	11	3
Aminopeptidase N OS=Caulobacter vibrioides (strain NA1000 / CB15N) OX=565050 GN=CCNA_02566 PE=3 SV=1	A0A0H3CAZ3	95 kDa	11
Dihydrolipoyl dehydrogenase OS=Caulobacter vibrioides (strain NA1000 / CB15N) OX=565050 GN=CCNA_01805 PE=3 SV=1	A0A0H3C955	49 kDa	11
NADH-quinone oxidoreductase chain E OS=Caulobacter vibrioides (strain NA1000 / CB15N) OX=565050 GN=nuoE PE=3 SV=1	A0A0H3C808	25 kDa	10	10
Serum albumin OS=Bos taurus GN=ALB PE=1 SV=4	P02769	69 kDa	10	9	10
Polyferredoxin protein fixG OS=Caulobacter vibrioides (strain NA1000 / CB15N) OX=565050 GN=fixG PE=4 SV=1	A0A0H3C861	55 kDa	10	8
Uncharacterized protein OS=Caulobacter vibrioides (strain NA1000 / CB15N) OX=565050 GN=CCNA_01505 PE=4 SV=1	A0A0H3C6S9	11 kDa	10	8
6,7-dimethyl-8-ribityllumazine synthase OS=Caulobacter vibrioides (strain NA1000 / CB15N) OX=565050 GN=ribH PE=3 SV=1	A0A0H3C863	16 kDa	10	7
Ferredoxin-NADP reductase OS=Caulobacter vibrioides (strain NA1000 / CB15N) OX=565050 GN=CCNA_03314 PE=4 SV=1	A0A0H3CCT2	35 kDa	10	6
Nucleoside diphosphate kinase OS=Caulobacter vibrioides (strain NA1000 / CB15N) OX=565050 GN=ndk PE=3 SV=1	B8GW43	15 kDa	10	6
Tryptophan synthase beta chain OS=Caulobacter vibrioides (strain NA1000 / CB15N) OX=565050 GN=trpB PE=3 SV=1	A0A0H3CFJ6	43 kDa	10	5
Cell shape-determining protein MreB OS=Caulobacter vibrioides (strain NA1000 / CB15N) OX=565050 GN=mreB PE=1 SV=1	A0A0H3C7V4	37 kDa	10	5
Cytochrome b OS=Caulobacter vibrioides (strain NA1000 / CB15N) OX=565050 GN=CCNA_00506 PE=3 SV=1	A0A0H3C607	48 kDa	10	3
50S ribosomal protein L2 OS=Caulobacter vibrioides (strain NA1000 / CB15N) OX=565050 GN=rplB PE=3 SV=1	B8H4D7	30 kDa	10
Isocitrate dehydrogenase [NADP] OS=Caulobacter vibrioides (strain NA1000 / CB15N) OX=565050 GN=CCNA_02607 PE=3 SV=1	A0A0H3C9I5	45 kDa	10
Zinc metalloprotease OS=Caulobacter vibrioides (strain NA1000 / CB15N) OX=565050 GN=CCNA_03619 PE=4 SV=1	A0A0H3CCN8	77 kDa	10
M16 family peptidase OS=Caulobacter vibrioides (strain NA1000 / CB15N) OX=565050 GN=CCNA_02661 PE=3 SV=1	A0A0H3CB39	100 kDa	10
TonB-dependent outer membrane receptor OS=Caulobacter vibrioides (strain NA1000 / CB15N) OX=565050 GN=CCNA_01155 PE=3 SV=1	A0A0H3C8S1	106 kDa	10
TonB accessory protein exbD OS=Caulobacter vibrioides (strain NA1000 / CB15N) OX=565050 GN=exbD PE=3 SV=1	A0A0H3C9Q8	16 kDa	10
TonB1 protein OS=Caulobacter vibrioides (strain NA1000 / CB15N) OX=565050 GN=tonB1 PE=3 SV=1	A0A0H3C912	26 kDa	9	6
Methionine aminopeptidase OS=Caulobacter vibrioides (strain NA1000 / CB15N) OX=565050 GN=map PE=3 SV=1	A0A0H3C9X3	30 kDa	9	6	2
Protein-export membrane protein SecF OS=Caulobacter vibrioides (strain NA1000 / CB15N) OX=565050 GN=secF PE=3 SV=1	A0A0H3C9F6	34 kDa	9	5
Aminomethyltransferase family protein OS=Caulobacter vibrioides (strain NA1000 / CB15N) OX=565050 GN=CCNA_00389 PE=4 SV=1	A0A0H3C3H4	28 kDa	9	3
Aspartokinase OS=Caulobacter vibrioides (strain NA1000 / CB15N) OX=565050 GN=CCNA_00886 PE=3 SV=1	A0A0H3C6R1	44 kDa	9	2	6
Glutamyl-tRNA(Gln) amidotransferase subunit A OS=Caulobacter vibrioides (strain NA1000 / CB15N) OX=565050 GN=gatA PE=3 SV=1	B8GZJ5	52 kDa	9	2
Glycosyltransferase OS=Caulobacter vibrioides (strain NA1000 / CB15N) OX=565050 GN=CCNA_00466 PE=4 SV=1	A0A0H3C5G9	47 kDa	9
Parvulin-like PPIase OS=Caulobacter vibrioides (strain NA1000 / CB15N) OX=565050 GN=CCNA_01971 PE=3 SV=1	A0A0H3C975	69 kDa	9
3-hydroxyacyl-CoA dehydrogenase OS=Caulobacter vibrioides (strain NA1000 / CB15N) OX=565050 GN=CCNA_00074 PE=4 SV=1	A0A0H3C4F3	78 kDa	9
Chaperone protein DnaJ OS=Caulobacter vibrioides (strain NA1000 / CB15N) OX=565050 GN=dnaJ PE=3 SV=1	A0A0H3C5R3	41 kDa	9
TonB-dependent receptor OS=Caulobacter vibrioides (strain NA1000 / CB15N) OX=565050 GN=CCNA_00858 PE=4 SV=1	A0A0H3C6P3	80 kDa	9
Long-chain fatty acid transport protein OS=Caulobacter vibrioides (strain NA1000 / CB15N) OX=565050 GN=CCNA_02179 PE=3 SV=1	A0A0H3CA13	46 kDa	9
ATP-dependent DNA helicase recG OS=Caulobacter vibrioides (strain NA1000 / CB15N) OX=565050 GN=recG PE=4 SV=1	A0A0H3C9J8	76 kDa	9
50S ribosomal protein L25 OS=Caulobacter vibrioides (strain NA1000 / CB15N) OX=565050 GN=rplY PE=3 SV=1	B8GZU9	21 kDa	8	10
Ribosome-binding ATPase YchF OS=Caulobacter vibrioides (strain NA1000 / CB15N) OX=565050 GN=ychF PE=3 SV=1	A0A0H3C709	40 kDa	8	8
UDP-N-acetylglucosamine 1-carboxyvinyltransferase OS=Caulobacter vibrioides (strain NA1000 / CB15N) OX=565050 GN=murA PE=3 SV=1	B8GZB1	45 kDa	8	8
Aspartate-semialdehyde dehydrogenase OS=Caulobacter vibrioides (strain NA1000 / CB15N) OX=565050 GN=asd PE=3 SV=1	A0A0H3C356	37 kDa	8	7
3-hydroxybutyryl-CoA dehydratase OS=Caulobacter vibrioides (strain NA1000 / CB15N) OX=565050 GN=CCNA_02658 PE=3 SV=1	A0A0H3CCN9	28 kDa	8	4
2-dehydro-3-deoxyphosphooctonate aldolase OS=Caulobacter vibrioides (strain NA1000 / CB15N) OX=565050 GN=kdsA PE=3 SV=1	B8H5A9	30 kDa	8	3
7-keto-8-aminopelargonate synthetase OS=Caulobacter vibrioides (strain NA1000 / CB15N) OX=565050 GN=CCNA_01220 PE=3 SV=1	A0A0H3C7E9	43 kDa	8	2
Phosphatidylglycerophosphate synthase OS=Caulobacter vibrioides (strain NA1000 / CB15N) OX=565050 GN=CCNA_01217 PE=3 SV=1	A0A0H3C8X4	41 kDa	8	2
Inosine-5'-monophosphate dehydrogenase OS=Caulobacter vibrioides (strain NA1000 / CB15N) OX=565050 GN=guaB PE=3 SV=1	A0A0H3C768	52 kDa	8
Leucine--tRNA ligase OS=Caulobacter vibrioides (strain NA1000 / CB15N) OX=565050 GN=leuS PE=3 SV=1	B8GW27	96 kDa	8		9
Serine--tRNA ligase OS=Caulobacter vibrioides (strain NA1000 / CB15N) OX=565050 GN=serS PE=3 SV=1	B8GX53	53 kDa	8
Acetyltransferase component of pyruvate dehydrogenase complex OS=Caulobacter vibrioides (strain NA1000 / CB15N) OX=565050 GN=CCNA_01803 PE=3 SV=1	A0A0H3C893	44 kDa	8
Methylcrotonyl-CoA carboxylase biotin-containing subunit OS=Caulobacter vibrioides (strain NA1000 / CB15N) OX=565050 GN=CCNA_02250 PE=4 SV=1	A0A0H3C9X8	70 kDa	8
Type I secretion outer membrane protein rsaFb OS=Caulobacter vibrioides (strain NA1000 / CB15N) OX=565050 GN=rsaFb PE=3 SV=1	A0A0H3C7S5	50 kDa	8
30S ribosomal protein S7 OS=Caulobacter vibrioides (strain NA1000 / CB15N) OX=565050 GN=rpsG PE=3 SV=1	B8H415	18 kDa	8	4
Keratin, type II cuticular Hb4 OS=Homo sapiens GN=KRT84 PE=2 SV=2	Q9NSB2	65 kDa	8	15
GT1 family glyscosyl transferase OS=Caulobacter vibrioides (strain NA1000 / CB15N) OX=565050 GN=CCNA_01055 PE=4 SV=1	A0A0H3C5D1	47 kDa	7	9
Aryl-alcohol dehydrogenase OS=Caulobacter vibrioides (strain NA1000 / CB15N) OX=565050 GN=CCNA_02479 PE=3 SV=1	A0A0H3C967	38 kDa	7	6
4-hydroxy-3-methylbut-2-en-1-yl diphosphate synthase (flavodoxin) OS=Caulobacter vibrioides (strain NA1000 / CB15N) OX=565050 GN=ispG PE=3 SV=1	A0A0H3C5U8	41 kDa	7	6
Xylonolactonase xylC OS=Caulobacter vibrioides (strain NA1000 / CB15N) OX=565050 GN=xylC PE=4 SV=1	A0A0H3C6P8	32 kDa	7	5	3
Succinyl-diaminopimelate desuccinylase OS=Caulobacter vibrioides (strain NA1000 / CB15N) OX=565050 GN=dapE PE=3 SV=1	B8GYE7	41 kDa	7	2
50S ribosomal protein L16 OS=Caulobacter vibrioides (strain NA1000 / CB15N) OX=565050 GN=rplP PE=3 SV=1	B8H4E1	16 kDa	7	2
50S ribosomal protein L6 OS=Caulobacter vibrioides (strain NA1000 / CB15N) OX=565050 GN=rplF PE=3 SV=1	B8H4E9	19 kDa	7
Acyl-CoA synthetase OS=Caulobacter vibrioides (strain NA1000 / CB15N) OX=565050 GN=CCNA_01223 PE=4 SV=1	A0A0H3C605	61 kDa	7
UDP-N-acetylmuramate--L-alanine ligase OS=Caulobacter vibrioides (strain NA1000 / CB15N) OX=565050 GN=murC PE=3 SV=1	B8H086	50 kDa	7
Valine--tRNA ligase OS=Caulobacter vibrioides (strain NA1000 / CB15N) OX=565050 GN=valS PE=3 SV=1	A0A0H3C981	101 kDa	7
Uncharacterized protein OS=Caulobacter vibrioides (strain NA1000 / CB15N) OX=565050 GN=CCNA_03769 PE=4 SV=1	A0A0H3CD32	18 kDa	7
ATP synthase gamma chain OS=Caulobacter vibrioides (strain NA1000 / CB15N) OX=565050 GN=atpG PE=3 SV=1	B8H5I1	31 kDa	7
Phosphoribosylformylglycinamidine synthase subunit PurL OS=Caulobacter vibrioides (strain NA1000 / CB15N) OX=565050 GN=purL PE=3 SV=1	A0A0H3CA58	78 kDa	7
Histidine--tRNA ligase OS=Caulobacter vibrioides (strain NA1000 / CB15N) OX=565050 GN=hisS PE=3 SV=1	A0A0H3CFG4	53 kDa	7
LPS-assembly protein LptD OS=Caulobacter vibrioides (strain NA1000 / CB15N) OX=565050 GN=lptD PE=3 SV=1	A0A0H3CA88	89 kDa	7
TonB-dependent receptor OS=Caulobacter vibrioides (strain NA1000 / CB15N) OX=565050 GN=CCNA_00028 PE=3 SV=1	A0A0H3C5S7	82 kDa	7
50S ribosomal protein L11 OS=Caulobacter vibrioides (strain NA1000 / CB15N) OX=565050 GN=rplK PE=3 SV=1	B8H0P4	15 kDa	7	8
TetR family transcriptional regulator OS=Caulobacter vibrioides (strain NA1000 / CB15N) OX=565050 GN=CCNA_00769 PE=4 SV=1	A0A0H3C4K4	24 kDa	7
Quinolinate synthase A OS=Caulobacter vibrioides (strain NA1000 / CB15N) OX=565050 GN=nadA PE=3 SV=2	B8H2F3	40 kDa	7
Amino acid permease OS=Caulobacter vibrioides (strain NA1000 / CB15N) OX=565050 GN=CCNA_01242 PE=4 SV=1	A0A0H3C7N3	55 kDa	7	8
30S ribosomal protein S12 OS=Caulobacter vibrioides (strain NA1000 / CB15N) OX=565050 GN=rpsL PE=3 SV=1	B8H416	14 kDa	7	2
Uncharacterized protein OS=Caulobacter vibrioides (strain NA1000 / CB15N) OX=565050 GN=CCNA_00589 PE=4 SV=1	A0A0H3C658	26 kDa	7	5
3-oxoacyl-[acyl-carrier-protein] reductase OS=Caulobacter vibrioides (strain NA1000 / CB15N) OX=565050 GN=CCNA_01747 PE=3 SV=1	A0A0H3C8Q3	25 kDa	6	8	2
AtzE family amidohydrolase OS=Caulobacter vibrioides (strain NA1000 / CB15N) OX=565050 GN=CCNA_02696 PE=4 SV=1	A0A0H3CAH9	48 kDa	6	8
Putative pentapeptide repeat protein OS=Caulobacter vibrioides (strain NA1000 / CB15N) OX=565050 GN=CCNA_02342 PE=4 SV=1	A0A0H3CBU5	45 kDa	6	5
Urocanate hydratase OS=Caulobacter vibrioides (strain NA1000 / CB15N) OX=565050 GN=hutU PE=3 SV=1	B8H2R9	60 kDa	6	5
Low-affinity zinc transport protein OS=Caulobacter vibrioides (strain NA1000 / CB15N) OX=565050 GN=CCNA_00323 PE=3 SV=1	A0A0H3C3B1	41 kDa	6	4
Short chain dehydrogenase OS=Caulobacter vibrioides (strain NA1000 / CB15N) OX=565050 GN=CCNA_01728 PE=4 SV=1	A0A0H3C836	26 kDa	6	3
Dihydroorotase OS=Caulobacter vibrioides (strain NA1000 / CB15N) OX=565050 GN=CCNA_00392 PE=3 SV=1	A0A0H3C5S1	48 kDa	6	3
C4-dicarboxylate transport protein OS=Caulobacter vibrioides (strain NA1000 / CB15N) OX=565050 GN=CCNA_00264 PE=4 SV=1	A0A0H3C369	44 kDa	6	2
30S ribosomal protein S13 OS=Caulobacter vibrioides (strain NA1000 / CB15N) OX=565050 GN=rpsM PE=3 SV=1	B8H4F6	14 kDa	6
DNA-directed RNA polymerase subunit alpha OS=Caulobacter vibrioides (strain NA1000 / CB15N) OX=565050 GN=rpoA PE=3 SV=1	B8H4F8	37 kDa	6
Cytochrome c1 OS=Caulobacter vibrioides (strain NA1000 / CB15N) OX=565050 GN=CCNA_00507 PE=4 SV=1	A0A0H3C704	31 kDa	6
Transcription termination/antitermination protein NusA OS=Caulobacter vibrioides (strain NA1000 / CB15N) OX=565050 GN=nusA PE=3 SV=1	A0A0H3C3M7	61 kDa	6
Intermediate filament-like cell shape determinant creS OS=Caulobacter vibrioides (strain NA1000 / CB15N) OX=565050 GN=creS PE=4 SV=1	A0A0H3CD98	50 kDa	6
Beta-barrel assembly machine (BAM) protein BamB OS=Caulobacter vibrioides (strain NA1000 / CB15N) OX=565050 GN=bamB PE=4 SV=1	A0A0H3C8T6	50 kDa	6
Aspartyl/glutamyl-tRNA(Asn/Gln) amidotransferase subunit B OS=Caulobacter vibrioides (strain NA1000 / CB15N) OX=565050 GN=gatB PE=3 SV=1	A0A0H3CCC0	55 kDa	6
Phosphogluconate dehydratase OS=Caulobacter vibrioides (strain NA1000 / CB15N) OX=565050 GN=edd PE=3 SV=1	A0A0H3CB86	63 kDa	6		3
Dihydrolipoyl dehydrogenase OS=Caulobacter vibrioides (strain NA1000 / CB15N) OX=565050 GN=CCNA_00346 PE=3 SV=1	A0A0H3C3C8	49 kDa	6
Acetylornithine aminotransferase OS=Caulobacter vibrioides (strain NA1000 / CB15N) OX=565050 GN=argD PE=3 SV=1	A0A0H3C5V6	42 kDa	6
Outer membrane lipoprotein OS=Caulobacter vibrioides (strain NA1000 / CB15N) OX=565050 GN=CCNA_03806 PE=3 SV=1	A0A0H3CCK7	30 kDa	6
Glutamate synthase (NADPH) large chain GltB OS=Caulobacter vibrioides (strain NA1000 / CB15N) OX=565050 GN=gltB PE=3 SV=1	A0A0H3CDU5	163 kDa	6
TonB-dependent receptor OS=Caulobacter vibrioides (strain NA1000 / CB15N) OX=565050 GN=CCNA_01042 PE=3 SV=1	A0A0H3C705	90 kDa	6
Penicillin-binding protein OS=Caulobacter vibrioides (strain NA1000 / CB15N) OX=565050 GN=CCNA_02190 PE=4 SV=1	A0A0H3CA22	77 kDa	6
GT1-family glycosyltransferase OS=Caulobacter vibrioides (strain NA1000 / CB15N) OX=565050 GN=CCNA_00469 PE=4 SV=1	A0A0H3C3T2	45 kDa	6
Transcription termination/antitermination protein NusG OS=Caulobacter vibrioides (strain NA1000 / CB15N) OX=565050 GN=nusG PE=3 SV=1	A0A0H3CCY8	21 kDa	6
NADH-quinone oxidoreductase chain L OS=Caulobacter vibrioides (strain NA1000 / CB15N) OX=565050 GN=nuoL PE=3 SV=1	A0A0H3C8S0	75 kDa	6
Glutathione-dependent peroxiredoxin OS=Caulobacter vibrioides (strain NA1000 / CB15N) OX=565050 GN=CCNA_03505 PE=3 SV=1	A0A0H3CD91	17 kDa	6	3
Uncharacterized protein OS=Caulobacter vibrioides (strain NA1000 / CB15N) OX=565050 GN=CCNA_03705 PE=4 SV=1	A0A0H3CDT2	17 kDa	6	8	17
30S ribosomal protein S18 OS=Caulobacter vibrioides (strain NA1000 / CB15N) OX=565050 GN=rpsR PE=3 SV=1	B8GVN5	10 kDa	6	6
30S ribosomal protein S20 OS=Caulobacter vibrioides (strain NA1000 / CB15N) OX=565050 GN=rpsT PE=3 SV=2	B8GWW4	10 kDa	6	4
30S ribosomal protein S15 OS=Caulobacter vibrioides (strain NA1000 / CB15N) OX=565050 GN=rpsO PE=3 SV=1	B8GWZ1	10 kDa	6	8
Uroporphyrinogen decarboxylase OS=Caulobacter vibrioides (strain NA1000 / CB15N) OX=565050 GN=hemE PE=3 SV=2	B8GW41	38 kDa	5	10
NADH-quinone oxidoreductase subunit F OS=Caulobacter vibrioides (strain NA1000 / CB15N) OX=565050 GN=nuoF PE=3 SV=1	A0A0H3C9B9	48 kDa	5	10
GMP synthase [glutamine-hydrolyzing] OS=Caulobacter vibrioides (strain NA1000 / CB15N) OX=565050 GN=guaA PE=3 SV=1	B8GVI7	56 kDa	5	5
MviM-like NAD-dependent oxidoreductase OS=Caulobacter vibrioides (strain NA1000 / CB15N) OX=565050 GN=CCNA_02094 PE=4 SV=1	A0A0H3CB32	32 kDa	5	3
Acetolactate synthase OS=Caulobacter vibrioides (strain NA1000 / CB15N) OX=565050 GN=CCNA_02185 PE=3 SV=1	A0A0H3CA17	65 kDa	5	3
Histidinol-phosphate aminotransferase OS=Caulobacter vibrioides (strain NA1000 / CB15N) OX=565050 GN=hisC PE=3 SV=1	A0A0H3C9H6	41 kDa	5	3
Protein RecA OS=Caulobacter vibrioides (strain NA1000 / CB15N) OX=565050 GN=recA PE=3 SV=1	B8H3I7	38 kDa	5
RNA polymerase sigma factor RpoD OS=Caulobacter vibrioides (strain NA1000 / CB15N) OX=565050 GN=rpoD PE=1 SV=1	A0A0H3CAV3	73 kDa	5
Cell division protein FtsZ OS=Caulobacter vibrioides (strain NA1000 / CB15N) OX=565050 GN=ftsZ PE=3 SV=1	B8H080	54 kDa	5
Glyceraldehyde 3-phosphate dehydrogenase OS=Caulobacter vibrioides (strain NA1000 / CB15N) OX=565050 GN=CCNA_03358 PE=3 SV=1	A0A0H3CEP3	36 kDa	5		2
Membrane fusion protein (MFP) family protein OS=Caulobacter vibrioides (strain NA1000 / CB15N) OX=565050 GN=rsaE PE=3 SV=1	A0A0H3C6E1	48 kDa	5
2OG-Fe(II) oxygenase superfamily protein OS=Caulobacter vibrioides (strain NA1000 / CB15N) OX=565050 GN=CCNA_00200 PE=3 SV=1	A0A0H3C4P2	35 kDa	5
Gamma-glutamyl phosphate reductase OS=Caulobacter vibrioides (strain NA1000 / CB15N) OX=565050 GN=proA PE=3 SV=1	A0A0H3CF85	44 kDa	5
Penicillin-insensitive transglycosylase OS=Caulobacter vibrioides (strain NA1000 / CB15N) OX=565050 GN=pbpX PE=3 SV=1	A0A0H3C6C5	71 kDa	5
Poly(A) polymerase/tRNA-nucleotidyltransferase OS=Caulobacter vibrioides (strain NA1000 / CB15N) OX=565050 GN=CCNA_00413 PE=3 SV=1	A0A0H3C6S6	46 kDa	5
Very-long-chain acyl-CoA synthetase OS=Caulobacter vibrioides (strain NA1000 / CB15N) OX=565050 GN=CCNA_02384 PE=4 SV=1	A0A0H3CAI6	66 kDa	5
Polar localization protein TipN OS=Caulobacter vibrioides (strain NA1000 / CB15N) OX=565050 GN=tipN PE=1 SV=1	A0A0H3C899	93 kDa	5
Pantothenate synthetase OS=Caulobacter vibrioides (strain NA1000 / CB15N) OX=565050 GN=panC PE=3 SV=1	A0A0H3CBK7	30 kDa	5
Isovaleryl-CoA dehydrogenase OS=Caulobacter vibrioides (strain NA1000 / CB15N) OX=565050 GN=CCNA_02254 PE=3 SV=1	A0A0H3C9D3	41 kDa	5
NADH-quinone oxidoreductase subunit I OS=Caulobacter vibrioides (strain NA1000 / CB15N) OX=565050 GN=nuoI PE=3 SV=1	A0A0H3C9M5	19 kDa	5
Organic solvent resistance transport system ATP-binding protein OS=Caulobacter vibrioides (strain NA1000 / CB15N) OX=565050 GN=CCNA_03810 PE=4 SV=1	A0A0H3CG33	28 kDa	5
Glycosyltransferase family 99 protein WbsX OS=Caulobacter vibrioides (strain NA1000 / CB15N) OX=565050 GN=CCNA_00669 PE=4 SV=1	A0A0H3C4C1	90 kDa	5
K(+)-insensitive pyrophosphate-energized proton pump OS=Caulobacter vibrioides (strain NA1000 / CB15N) OX=565050 GN=hppA PE=3 SV=1	A0A0H3C7B4	73 kDa	5
Peptidoglycan-associated protein OS=Caulobacter vibrioides (strain NA1000 / CB15N) OX=565050 GN=pal PE=3 SV=1	A0A0H3CC28	20 kDa	5
Chromosome partition protein Smc OS=Caulobacter vibrioides (strain NA1000 / CB15N) OX=565050 GN=smc PE=1 SV=1	B8GZ28	123 kDa	5
Dual-specificity RNA methyltransferase RlmN OS=Caulobacter vibrioides (strain NA1000 / CB15N) OX=565050 GN=rlmN PE=3 SV=1	B8GXM4	44 kDa	5
Protease II PtrB OS=Caulobacter vibrioides (strain NA1000 / CB15N) OX=565050 GN=ptrB PE=4 SV=1	A0A0H3C724	81 kDa	5
Lysozyme OS=Caulobacter vibrioides (strain NA1000 / CB15N) OX=565050 GN=spmX PE=3 SV=1	A0A0H3C9Y4	46 kDa	5
TonB-dependent receptor OS=Caulobacter vibrioides (strain NA1000 / CB15N) OX=565050 GN=CCNA_03023 PE=3 SV=1	A0A0H3CAJ6	77 kDa	5
Oxoglutarate semialdehyde dehydrogenase OS=Caulobacter vibrioides (strain NA1000 / CB15N) OX=565050 GN=CCNA_02881 PE=4 SV=1	A0A0H3CBS0	54 kDa	5
Metal-dependent hydrolase OS=Caulobacter vibrioides (strain NA1000 / CB15N) OX=565050 GN=CCNA_01406 PE=4 SV=1	A0A0H3C6G1	33 kDa	5	5
Cytochrome bd-type quinol oxidase, subunit 1 cydA OS=Caulobacter vibrioides (strain NA1000 / CB15N) OX=565050 GN=cydA PE=3 SV=1	A0A0H3C6B6	57 kDa	5
NAD/mycothiol-dependent formaldehyde dehydrogenase OS=Caulobacter vibrioides (strain NA1000 / CB15N) OX=565050 GN=CCNA_03124 PE=3 SV=1	A0A0H3CBH0	39 kDa	5
Pilus assembly ATPase CpaE OS=Caulobacter vibrioides (strain NA1000 / CB15N) OX=565050 GN=cpaE PE=4 SV=1	A0A0H3CAK9	55 kDa	5
Primosomal protein N' OS=Caulobacter vibrioides (strain NA1000 / CB15N) OX=565050 GN=priA PE=3 SV=1	A0A0H3C3D4	77 kDa	5	4
Aminopeptidase N OS=Caulobacter vibrioides (strain NA1000 / CB15N) OX=565050 GN=CCNA_03680 PE=4 SV=1	A0A0H3CCT8	134 kDa	5
Lysine--tRNA ligase OS=Caulobacter vibrioides (strain NA1000 / CB15N) OX=565050 GN=lysS PE=3 SV=1	B8GXH3	61 kDa	5
ATP-dependent Clp protease proteolytic subunit OS=Caulobacter vibrioides (strain NA1000 / CB15N) OX=565050 GN=clpP PE=1 SV=2	B8GX16	23 kDa	5
50S ribosomal protein L14 OS=Caulobacter vibrioides (strain NA1000 / CB15N) OX=565050 GN=rplN PE=3 SV=1	B8H4E4	13 kDa	5
Biotin carboxyl carrier protein of acetyl-CoA carboxylase OS=Caulobacter vibrioides (strain NA1000 / CB15N) OX=565050 GN=CCNA_01960 PE=4 SV=1	A0A0H3C9I8	17 kDa	5
Periplasmic multidrug efflux lipoprotein OS=Caulobacter vibrioides (strain NA1000 / CB15N) OX=565050 GN=CCNA_01261 PE=3 SV=1	A0A0H3C6X3	39 kDa	5
Hypoxia negative feedback regulator FixT OS=Caulobacter vibrioides (strain NA1000 / CB15N) OX=565050 GN=fixT PE=4 SV=1	A0A0H3C7T7	13 kDa	5
Protein translocase subunit SecY OS=Caulobacter vibrioides (strain NA1000 / CB15N) OX=565050 GN=secY PE=3 SV=1	A0A0H3C710	49 kDa	5	2
Uncharacterized protein OS=Caulobacter vibrioides (strain NA1000 / CB15N) OX=565050 GN=CCNA_03214 PE=4 SV=1	A0A0H3CCP1	15 kDa	5
Ornithine carbamoyltransferase OS=Caulobacter vibrioides (strain NA1000 / CB15N) OX=565050 GN=CCNA_02325 PE=3 SV=1	A0A0H3CAE2	34 kDa	4	3
Histidine ammonia-lyase OS=Caulobacter vibrioides (strain NA1000 / CB15N) OX=565050 GN=hutH PE=3 SV=1	B8H2S1	53 kDa	4	3
Lrp-family transcriptional regulator OS=Caulobacter vibrioides (strain NA1000 / CB15N) OX=565050 GN=CCNA_03281 PE=4 SV=1	A0A0H3CCW8	18 kDa	4	2
Arginine--tRNA ligase OS=Caulobacter vibrioides (strain NA1000 / CB15N) OX=565050 GN=argS PE=3 SV=1	B8H4W0	66 kDa	4
1-deoxy-D-xylulose-5-phosphate synthase OS=Caulobacter vibrioides (strain NA1000 / CB15N) OX=565050 GN=dxs PE=3 SV=1	B8GXC4	67 kDa	4
